# Supplementary material for: Partial sequencing of the bottle gourd genome reveals markers useful for phylogenetic analysis and breeding
Source: BMC Genomics. 2011 Sep 27;12:467. doi: 10.1186/1471-2164-12-467 (PMC3188536; doi:10.1186/1471-2164-12-467)
Supplement: Additional file 1 — Functional annotation of the contigs/singletons. The annotation of putative functions of the contigs/singletons with an E-value equal to or smaller than e-10 through BLAST X. [file 1471-2164-12-467-S1.XLS]

## Sheet: clean
Additional file 1. Functional annotation of contigs/singletons.
Sequence name	Annotaion	Hit ACC	E-Value
contig00002	predicted protein [Populus trichocarpa]	XP_002318081	2.59e-66
contig00012	NADH dehydrogenase subunit 1 [Cucumis sativus]	YP_247655	1.51e-91
contig00017	predicted protein [Populus trichocarpa]	XP_002308193	4.44e-39
contig00020	unknow protein [Oryza sativa Japonica Group]	AAV44205	3.5e-54
contig00021	ubiquitin-protein ligase, putative [Ricinus communis]	XP_002513723	6.27e-46
contig00022	PREDICTED: hypothetical protein [Vitis vinifera]	XP_002263791	5.48e-16
contig00023	unnamed protein product [Vitis vinifera]	CBI20349	1.47e-62
contig00028	Ulp1-like peptidase [Cucumis melo]	AAS91799	2.23e-20
contig00030	hypothetical protein RCOM_0453340 [Ricinus communis]	XP_002532428	2.46e-16
contig00033	putative RF1 protein [Liquidambar styraciflua]	ADD30919	1.35e-167
contig00034	hypothetical protein [Vitis vinifera]	CAN75156	1.63e-11
contig00035	AC022352_18Putative retroelement [Oryza sativa Japonica Group]	AAK51582	9.34e-77
contig00037	hypothetical protein [Vitis vinifera]	CAN79593	6.09e-15
contig00044	GAIP_CUCMARecName: Full=DELLA protein GAIP; AltName: Full=Gibberellic acid-insensitive phloem protein; AltName: Full=CmGAIP; Short=GAIP	Q6EI06	5.29e-78
contig00045	chaperone clpb, putative [Ricinus communis]	XP_002526076	3.49e-15
contig00050	hypothetical protein [Vitis vinifera]	CAN74814	9.31e-26
contig00055	predicted protein [Populus trichocarpa]	XP_002304290	1.13e-73
contig00058	unnamed protein product [Vitis vinifera]	CBI38863	6.97e-36
contig00061	hypothetical protein [Vitis vinifera]	CAN82386	1.75e-12
contig00073	hypothetical protein [Vitis vinifera]	CAN69026	6.48e-38
contig00075	PREDICTED: hypothetical protein [Vitis vinifera]	XP_002274011	1.74e-102
contig00076	NADH-plastoquinone oxidoreductase subunit I protein [Berberidopsis corallina]	ADD31292	2.41e-91
contig00077	hypothetical protein [Vitis vinifera]	CAN64574	1.06e-41
contig00078	PREDICTED: hypothetical protein [Vitis vinifera]	XP_002284362	1.8e-29
contig00085	AF160181_5contains similarity to a family of Arabidopsis thaliana hypothetical proteins; see GB:AF077408	AAD48073	1.26e-25
contig00093	WD40 [Cucumis melo]	AAU04772	1.69e-20
contig00094	PREDICTED: hypothetical protein [Vitis vinifera]	XP_002281578	1.26e-31
contig00097	PREDICTED: hypothetical protein [Vitis vinifera]	XP_002264795	5.38e-51
contig00101	predicted protein [Populus trichocarpa]	XP_002318588	6.39e-26
contig00107	lectin receptor kinase [Arabidopsis thaliana]	CAA69271	2.08e-19
contig00110	photosystem II protein D1 [Geranium carolinianum]	ACH47561	1.39e-144
contig00115	pentatricopeptide repeat-containing protein, putative [Ricinus communis]	XP_002514778	1.72e-28
contig00116	hypothetical protein [Vitis vinifera]	CAN68669	1.67e-47
contig00117	serine/threonine protein kinase, putative [Ricinus communis]	XP_002526605	1.55e-29
contig00119	conserved hypothetical protein [Ricinus communis]	XP_002529611	3.94e-11
contig00120	mandelonitrile lyase 2 [Eriobotrya japonica]	ACY69988	2.65e-39
contig00123	MSL6 (MECHANOSENSITIVE CHANNEL OF SMALL CONDUCTANCE-LIKE 6) [Arabidopsis thaliana]	NP_177982	9.58e-17
contig00130	E3 ubiquitin protein ligase upl2, putative [Ricinus communis]	XP_002527362	7.81e-10
contig00131	hypothetical protein [Vitis vinifera]	CAN71753	1.18e-61
contig00132	hypothetical protein [Vitis vinifera]	CAN66553	5.49e-70
contig00134	unknown [Glycine max]	ACU22776	2.1e-22
contig00135	multidrug resistance-associated protein 2 [Arabidopsis lyrata subsp. lyrata]	XP_002879509	5.3e-19
contig00136	unnamed protein product [Vitis vinifera]	CBI20118	7.03e-41
contig00147	unnamed protein product [Vitis vinifera]	CBI28870	1.97e-16
contig00150	PREDICTED: hypothetical protein [Vitis vinifera]	XP_002265887	1.95e-53
contig00159	predicted protein [Populus trichocarpa]	XP_002304729	3.35e-39
contig00165	predicted protein [Populus trichocarpa]	XP_002302186	2.1e-81
contig00166	hypothetical protein [Vitis vinifera]	CAN82254	1.77e-34
contig00167	PREDICTED: hypothetical protein [Vitis vinifera]	XP_002264916	1.27e-95
contig00169	PREDICTED: hypothetical protein [Vitis vinifera]	XP_002277425	2.76e-29
contig00175	unnamed protein product [Vitis vinifera]	CBI19981	8.63e-11
contig00178	predicted protein [Populus trichocarpa]	XP_002332699	2.38e-25
contig00179	hypothetical protein OsI_25906 [Oryza sativa Indica Group]	EEC81984	5.97e-22
contig00180	hypothetical protein [Vitis vinifera]	CAN80885	1.08e-22
contig00181	pol protein [Cucumis melo]	AAO45752	5.25e-40
contig00191	unknown [Glycine max]	ACU23590	2.81e-16
contig00193	nucleic acid binding protein, putative [Ricinus communis]	XP_002531146	8.86e-19
contig00197	PREDICTED: hypothetical protein [Vitis vinifera]	XP_002273547	2.94e-20
contig00199	unnamed protein product [Vitis vinifera]	CBI31976	9.11e-46
contig00200	predicted protein [Populus trichocarpa]	XP_002330825	4.86e-60
contig00204	RNase H family protein [Asparagus officinalis]	ABD63162	2.15e-49
contig00206	hypothetical protein [Vitis vinifera]	CAN65484	1.5e-12
contig00208	hypothetical protein [Vitis vinifera]	CAN63950	4.98e-75
contig00209	PREDICTED: hypothetical protein [Vitis vinifera]	XP_002268669	8.43e-36
contig00210	pol protein [Cucumis melo]	AAO45752	3.98e-54
contig00211	hypothetical protein OsJ_22154 [Oryza sativa Japonica Group]	EEE66116	1.06e-16
contig00213	predicted protein [Populus trichocarpa]	XP_002331079	8.45e-19
contig00214	ADP-ribosylation factor, putative [Ricinus communis]	XP_002517045	9.74e-30
contig00217	AC007887_7F15O4.13 [Arabidopsis thaliana]	AAF79348	4.9e-111
contig00229	predicted protein [Populus trichocarpa]	XP_002317436	9.34e-15
contig00233	phenylalanine ammonia lyase [Trifolium pratense]	AAZ29732	3.51e-34
contig00235	kinase, putative [Ricinus communis]	XP_002518350	2.38e-76
contig00237	arogenate dehydrogenase [Populus trichocarpa]	XP_002331058	9.29e-75
contig00246	conserved hypothetical protein [Ricinus communis]	XP_002523654	5.38e-39
contig00247	hypothetical protein [Vitis vinifera]	CAN81739	1.42e-13
contig00250	PREDICTED: hypothetical protein [Vitis vinifera]	XP_002274829	7.4e-21
contig00259	hypothetical protein SORBIDRAFT_07g027820 [Sorghum bicolor]	XP_002445906	2.49e-20
contig00260	hypothetical protein [Vitis vinifera]	CAN71290	2.66e-37
contig00263	aldose-1-epimerase, putative [Ricinus communis]	XP_002511545	4.59e-51
contig00275	kinase family protein [Arabidopsis lyrata subsp. lyrata]	XP_002873682	4.31e-39
contig00276	hypothetical protein [Vitis vinifera]	CAN68838	5.54e-30
contig00278	hypothetical protein [Vitis vinifera]	CAN62654	3.05e-24
contig00290	nucleoredoxin, putative [Ricinus communis]	XP_002525369	1.08e-40
contig00294	PREDICTED: hypothetical protein [Vitis vinifera]	XP_002281409	3.6e-33
contig00295	Xylem serine proteinase 1 precursor, putative [Ricinus communis]	XP_002510119	7.69e-52
contig00298	unnamed protein product [Vitis vinifera]	CBI23058	1.1e-44
contig00302	hypothetical protein ARALYDRAFT_472396 [Arabidopsis lyrata subsp. lyrata]	XP_002893178	2e-11
contig00307	pathogen-related protein 1 [Cucumis melo var. inodorus]	ACB45874	3.8e-40
contig00309	PREDICTED: hypothetical protein [Vitis vinifera]	XP_002278349	1.05e-32
contig00310	unnamed protein product [Vitis vinifera]	CBI23347	3.19e-48
contig00311	hypothetical protein OsI_12262 [Oryza sativa Indica Group]	EEC75577	2.86e-65
contig00313	hypothetical protein [Vitis vinifera]	CAN78588	6.86e-51
contig00314	conserved hypothetical protein [Ricinus communis]	XP_002514948	1.92e-33
contig00315	cystathionine gamma-synthase [Mesembryanthemum crystallinum]	AAC19395	4.72e-10
contig00318	unnamed protein product [Vitis vinifera]	CBI40045	3.07e-24
contig00319	unnamed protein product [Vitis vinifera]	CBI14928	9.32e-93
contig00321	PREDICTED: hypothetical protein [Vitis vinifera]	XP_002272481	2.16e-53
contig00322	hypothetical protein SORBIDRAFT_06g013680 [Sorghum bicolor]	XP_002447697	3.93e-16
contig00324	predicted protein [Populus trichocarpa]	XP_002306722	1.57e-32
contig00326	hypothetical protein ARALYDRAFT_897614 [Arabidopsis lyrata subsp. lyrata]	XP_002884984	1.35e-27
contig00331	hypothetical protein [Vitis vinifera]	CAN73795	2.89e-28
contig00332	predicted protein [Populus trichocarpa]	XP_002301549	4.49e-18
contig00333	hypothetical protein [Vitis vinifera]	CAN78588	1.49e-19
contig00334	hypothetical protein [Vitis vinifera]	CAN80490	1.29e-26
contig00336	beta-ketoacyl-coa synthase family protein [Populus trichocarpa]	XP_002326030	2.66e-60
contig00347	protein with unknown function [Ricinus communis]	XP_002514927	2.26e-27
contig00353	E85079hypothetical protein AT4g08070 [imported] - Arabidopsis thaliana	E85079	1.98e-73
contig00355	unnamed protein product [Vitis vinifera]	CBI30258	1.87e-19
contig00357	pol protein [Cucumis melo]	AAO45752	2.88e-57
contig00359	Desacetoxyvindoline 4-hydroxylase, putative [Ricinus communis]	XP_002529306	1.88e-33
contig00363	PREDICTED: hypothetical protein [Vitis vinifera]	XP_002278444	1.07e-16
contig00367	predicted protein [Populus trichocarpa]	XP_002308481	8.7e-10
contig00368	PREDICTED: hypothetical protein [Vitis vinifera]	XP_002271129	1.26e-21
contig00370	Protein of unknown function DUF266, plant [Medicago truncatula]	ABE91847	1.15e-26
contig00372	unnamed protein product [Vitis vinifera]	CBI21169	2.04e-21
contig00374	AF468223_1phospholipase A1 [Nicotiana tabacum]	AAQ05032	2.13e-25
contig00375	AF498100_1class V chitinase [Momordica charantia]	AAM18075	1.5e-38
contig00378	predicted protein [Populus trichocarpa]	XP_002302461	7.59e-20
contig00381	PREDICTED: hypothetical protein [Vitis vinifera]	XP_002264060	9.18e-24
contig00382	hypothetical protein [Vitis vinifera]	CAN65222	1.27e-45
contig00383	PREDICTED: hypothetical protein [Vitis vinifera]	XP_002272742	3.03e-70
contig00389	hypothetical protein [Vitis vinifera]	CAN66579	1.12e-10
contig00390	R-FOM-2 [Cucumis melo]	ABB91438	6.06e-26
contig00398	PREDICTED: hypothetical protein [Vitis vinifera]	XP_002272481	1.78e-47
contig00405	unnamed protein product [Vitis vinifera]	CBI23360	7.24e-17
contig00408	hypothetical protein [Vitis vinifera]	CAN72424	1.8e-55
contig00409	hypothetical protein [Vitis vinifera]	CAN60947	4.21e-114
contig00411	PREDICTED: hypothetical protein [Vitis vinifera]	XP_002267166	9.11e-28
contig00412	Bipolar kinesin KRP-130, putative [Ricinus communis]	XP_002532813	1.43e-10
contig00413	conserved hypothetical protein [Ricinus communis]	XP_002511190	1.06e-21
contig00415	PREDICTED: hypothetical protein [Vitis vinifera]	XP_002267564	1.52e-10
contig00419	chromatin remodeling complex subunit [Populus trichocarpa]	XP_002315787	4.56e-20
contig00420	PREDICTED: hypothetical protein [Vitis vinifera]	XP_002280364	1.1e-57
contig00426	conserved hypothetical protein [Ricinus communis]	XP_002532552	1.23e-12
contig00427	protein kinase [Glycine max]	ACM89576	2.3e-63
contig00428	hypothetical protein [Vitis vinifera]	CAN61376	1.29e-24
contig00430	PREDICTED: hypothetical protein [Vitis vinifera]	XP_002266066	1.38e-24
contig00433	hypothetical protein [Vitis vinifera]	CAN78493	4.31e-20
contig00436	hypothetical protein SORBIDRAFT_0016s002240 [Sorghum bicolor]	XP_002489152	1e-28
contig00437	predicted protein [Populus trichocarpa]	XP_002329254	1.58e-114
contig00438	hypothetical protein [Vitis vinifera]	CAN67924	2.8e-14
contig00444	hypothetical protein [Vitis vinifera]	CAN82149	2.35e-18
contig00448	hypothetical protein [Vitis vinifera]	CAN74847	4.84e-38
contig00449	unnamed protein product [Vitis vinifera]	CBI31028	9.46e-71
contig00453	hypothetical protein ARALYDRAFT_330836 [Arabidopsis lyrata subsp. lyrata]	XP_002863454	5.66e-44
contig00455	quinolizidine alkaloid O-tigloyltransferase [Lupinus albus]	ABN48480	2.05e-15
contig00458	PREDICTED: hypothetical protein [Vitis vinifera]	XP_002272460	2.27e-29
contig00460	PREDICTED: hypothetical protein [Vitis vinifera]	XP_002276179	9.39e-21
contig00462	predicted protein [Populus trichocarpa]	XP_002314384	1.24e-81
contig00467	Receptor protein kinase CLAVATA1 precursor, putative [Ricinus communis]	XP_002510557	2.41e-61
contig00469	hypothetical protein [Vitis vinifera]	CAN65116	3.29e-53
contig00471	PREDICTED: hypothetical protein [Vitis vinifera]	XP_002284719	2.65e-17
contig00472	hypothetical protein [Vitis vinifera]	CAN76141	2.08e-42
contig00474	hypothetical protein [Vitis vinifera]	CAN68489	2.5e-34
contig00475	RNase H family protein [Asparagus officinalis]	ABD63162	4.98e-116
contig00476	hypothetical protein [Vitis vinifera]	CAN76321	2.34e-48
contig00477	cc-nbs-lrr resistance protein [Populus trichocarpa]	XP_002332999	1.25e-13
contig00479	PREDICTED: hypothetical protein [Vitis vinifera]	XP_002262838	3.7e-64
contig00481	PREDICTED: hypothetical protein [Vitis vinifera]	XP_002275618	1.2e-28
contig00482	hypothetical protein [Vitis vinifera]	CAN76495	6.85e-23
contig00485	pentatricopeptide repeat-containing protein, putative [Ricinus communis]	XP_002522027	2.29e-23
contig00486	predicted protein [Populus trichocarpa]	XP_002300874	4.09e-12
contig00488	aspartyl-tRNA synthetase, putative [Ricinus communis]	XP_002523450	3.62e-17
contig00492	predicted protein [Populus trichocarpa]	XP_002321799	1.47e-66
contig00495	predicted protein [Populus trichocarpa]	XP_002316585	8.42e-15
contig00496	beta-galactosidase, putative [Ricinus communis]	XP_002516236	8.6e-173
contig00499	hypothetical protein [Vitis vinifera]	CAN76747	2.66e-32
contig00501	IPIA_TOBACRecName: Full=Proteinase inhibitor I-A; Short=PI-IA; AltName: Full=Inhibitor of microbial serine proteinases minor isoform; Flags: Precursor	Q03198	2.26e-12
contig00506	unnamed protein product [Vitis vinifera]	CBI38711	1.95e-21
contig00507	hypothetical protein [Vitis vinifera]	CAN80320	7.85e-37
contig00508	hypothetical protein [Vitis vinifera]	CAN77500	3.44e-99
contig00509	PREDICTED: hypothetical protein, partial [Vitis vinifera]	XP_002275602	2.44e-11
contig00511	hypothetical protein [Vitis vinifera]	CAN76604	1.78e-11
contig00519	cytochrome P450, putative [Ricinus communis]	XP_002509592	6.89e-49
contig00522	unknown [Glycine max]	ACU13639	3.06e-16
contig00523	PREDICTED: hypothetical protein [Vitis vinifera]	XP_002282200	3.45e-15
contig00524	conserved hypothetical protein [Ricinus communis]	XP_002521996	7.45e-32
contig00525	unnamed protein product [Vitis vinifera]	CBI25982	1.35e-17
contig00526	predicted protein [Populus trichocarpa]	XP_002321052	8.5e-51
contig00527	unnamed protein product [Vitis vinifera]	CBI27841	1.19e-37
contig00528	hypothetical protein [Vitis vinifera]	CAN78493	2.38e-17
contig00529	PREDICTED: hypothetical protein [Vitis vinifera]	XP_002275243	3.14e-32
contig00530	hypothetical protein [Vitis vinifera]	CAN69026	8.87e-79
contig00535	hypothetical protein [Vitis vinifera]	CAN65540	1.45e-47
contig00536	PREDICTED: hypothetical protein [Vitis vinifera]	XP_002272481	3.29e-86
contig00542	unnamed protein product [Vitis vinifera]	CBI37089	2.94e-20
contig00547	cytochrome P450 monooxygenase CYP89H3 [Glycine max]	ABC68408	3.38e-48
contig00552	predicted protein [Populus trichocarpa]	XP_002303004	6.91e-25
contig00553	unnamed protein product [Vitis vinifera]	CBI15161	4.83e-11
contig00555	hypothetical protein SORBIDRAFT_01g011130 [Sorghum bicolor]	XP_002466618	1.81e-26
contig00556	hypothetical protein [Vitis vinifera]	CAN76810	2.96e-31
contig00565	unnamed protein product [Vitis vinifera]	CBI22633	1.5e-26
contig00569	PREDICTED: hypothetical protein [Vitis vinifera]	XP_002282742	7.33e-18
contig00570	hypothetical protein [Vitis vinifera]	CAN76473	1.97e-49
contig00572	Peroxidase 16 precursor, putative [Ricinus communis]	XP_002532803	3.2e-35
contig00575	unnamed protein product [Vitis vinifera]	CBI18991	2.66e-23
contig00577	PREDICTED: hypothetical protein [Vitis vinifera]	XP_002272481	1.88e-70
contig00582	conserved hypothetical protein [Ricinus communis]	XP_002510705	2.02e-18
contig00588	conserved hypothetical protein [Ricinus communis]	XP_002526713	9.72e-37
contig00589	PREDICTED: hypothetical protein [Vitis vinifera]	XP_002279304	6.53e-14
contig00590	hypothetical protein [Vitis vinifera]	CAN76591	4.89e-30
contig00592	unnamed protein product [Vitis vinifera]	CBI35788	4.5e-11
contig00594	PREDICTED: hypothetical protein [Vitis vinifera]	XP_002273150	2.47e-48
contig00598	hypothetical protein [Vitis vinifera]	CAN65484	8.22e-27
contig00600	PREDICTED: hypothetical protein [Vitis vinifera]	XP_002278181	2.18e-35
contig00605	unnamed protein product [Vitis vinifera]	CBI16521	2.26e-19
contig00606	hypothetical protein [Vitis vinifera]	CAN80304	4.99e-17
contig00607	unnamed protein product [Vitis vinifera]	CBI24702	5e-28
contig00608	PREDICTED: hypothetical protein [Vitis vinifera]	XP_002268186	6.32e-11
contig00609	PREDICTED: hypothetical protein [Vitis vinifera]	XP_002267166	1.35e-17
contig00611	hypothetical protein [Vitis vinifera]	CAN77376	1.83e-31
contig00616	hypothetical protein OsI_35541 [Oryza sativa Indica Group]	EEC67885	1.84e-53
contig00617	unnamed protein product [Vitis vinifera]	CBI14995	4.4e-24
contig00630	protein MFP-b [Cucumis sativus]	CAA55910	1.11e-13
contig00632	unnamed protein product [Vitis vinifera]	CBI36050	1.58e-33
contig00633	CYP81B2v1 [Nicotiana tabacum]	ABC69378	9.83e-45
contig00635	hypothetical protein ARALYDRAFT_478217 [Arabidopsis lyrata subsp. lyrata]	XP_002884710	8.79e-11
contig00636	hypothetical protein [Vitis vinifera]	CAN70888	5.4e-37
contig00637	pentatricopeptide repeat-containing protein, putative [Ricinus communis]	XP_002528578	2.15e-50
contig00639	hypothetical protein [Vitis vinifera]	CAN70888	4.04e-56
contig00644	predicted protein [Populus trichocarpa]	XP_002318337	3.85e-96
contig00646	NADPH:cytochrome P450 reductase [Gossypium hirsutum]	ACN54324	3.23e-41
contig00649	PREDICTED: hypothetical protein [Vitis vinifera]	XP_002280614	2.11e-65
contig00653	PREDICTED: hypothetical protein [Vitis vinifera]	XP_002281956	6.98e-24
contig00655	BRASSINOSTEROID INSENSITIVE 1-associated receptor kinase 1 precursor, putative [Ricinus communis]	XP_002517430	1.69e-54
contig00658	Integrase, catalytic region; Ribonuclease H [Medicago truncatula]	ABD28291	2.44e-90
contig00667	hypothetical protein [Vitis vinifera]	CAN80515	2.93e-45
contig00671	predicted protein [Populus trichocarpa]	XP_002315357	8.43e-14
contig00674	unnamed protein product [Vitis vinifera]	CBI29860	1.54e-39
contig00677	hypothetical protein [Vitis vinifera]	CAN69381	3.6e-20
contig00678	hypothetical protein [Vitis vinifera]	CAN66928	3.56e-66
contig00686	hypothetical protein [Vitis vinifera]	CAN79134	2.36e-20
contig00688	vacuolar H+-translocating inorganic pyrophosphatase [Populus trichocarpa]	XP_002310921	2.4e-16
contig00690	PREDICTED: hypothetical protein [Vitis vinifera]	XP_002281342	1.36e-80
contig00692	pol protein [Cucumis melo]	AAO45752	8.4e-54
contig00697	predicted protein [Populus trichocarpa]	XP_002320574	1.67e-35
contig00698	PREDICTED: hypothetical protein [Vitis vinifera]	XP_002272817	2.3e-50
contig00700	hypothetical protein [Vitis vinifera]	CAN82254	6.94e-36
contig00701	hypothetical protein [Vitis vinifera]	CAN76312	3.39e-34
contig00702	predicted protein [Arabidopsis lyrata subsp. lyrata]	XP_002863304	3.67e-41
contig00703	T10253membrane protein MP28 - cucurbit	T10253	1.72e-16
contig00706	predicted protein [Populus trichocarpa]	XP_002308965	7.03e-41
contig00712	hypothetical protein [Vitis vinifera]	CAN64225	7.02e-21
contig00713	unnamed protein product [Vitis vinifera]	CBI28324	3.06e-64
contig00716	predicted protein [Populus trichocarpa]	XP_002312880	3.86e-14
contig00717	integrase [Populus trichocarpa]	ABG37671	1.1e-18
contig00721	PREDICTED: hypothetical protein [Vitis vinifera]	XP_002277472	2.35e-108
contig00732	predicted protein [Populus trichocarpa]	XP_002303801	2.47e-11
contig00733	hypothetical protein ARALYDRAFT_489475 [Arabidopsis lyrata subsp. lyrata]	XP_002874310	7.1e-24
contig00739	predicted protein [Populus trichocarpa]	XP_002306799	1.36e-19
contig00744	predicted protein [Populus trichocarpa]	XP_002298224	2.23e-12
contig00745	predicted protein [Populus trichocarpa]	XP_002307730	1.84e-37
contig00750	PREDICTED: hypothetical protein [Vitis vinifera]	XP_002267166	9.34e-90
contig00753	hypothetical protein [Vitis vinifera]	CAN75609	6.37e-47
contig00755	PREDICTED: hypothetical protein [Vitis vinifera]	XP_002280944	1.47e-58
contig00758	lipoxygenase [Solanum tuberosum]	AAB67865	6.23e-83
contig00760	PREDICTED: hypothetical protein [Vitis vinifera]	XP_002265286	2.6e-36
contig00762	PREDICTED: hypothetical protein [Vitis vinifera]	XP_002280133	1.43e-20
contig00764	predicted protein [Populus trichocarpa]	XP_002330075	5.81e-47
contig00768	hypothetical protein [Vitis vinifera]	CAN83533	3.51e-12
contig00776	PREDICTED: hypothetical protein [Vitis vinifera]	XP_002279267	8.84e-90
contig00779	pol protein [Cucumis melo]	AAO45752	6.99e-23
contig00780	unnamed protein product [Vitis vinifera]	CBI20325	5.26e-14
contig00783	AF429384_1mevalonate kinase [Hevea brasiliensis]	AAL18925	6.72e-42
contig00785	hypothetical protein ARALYDRAFT_315017 [Arabidopsis lyrata subsp. lyrata]	XP_002886359	7.88e-14
contig00786	Potassium transporter, putative [Ricinus communis]	XP_002512691	2.06e-12
contig00790	predicted protein [Populus trichocarpa]	XP_002307470	8.51e-87
contig00791	PREDICTED: hypothetical protein [Vitis vinifera]	XP_002265392	5.11e-25
contig00792	PREDICTED: hypothetical protein [Vitis vinifera]	XP_002269857	2.39e-16
contig00794	PREDICTED: hypothetical protein [Vitis vinifera]	XP_002265641	8.41e-46
contig00795	beta-caryophyllene synthase [Cucumis sativus]	AAU05952	2.52e-10
contig00799	formate dehydrogenase [Populus trichocarpa]	XP_002320501	5.71e-74
contig00800	hypothetical protein OsI_06800 [Oryza sativa Indica Group]	EEC72938	1.15e-14
contig00801	hypothetical protein [Vitis vinifera]	CAN76210	1.03e-19
contig00804	amine oxidase, putative [Ricinus communis]	XP_002529596	3.75e-36
contig00806	hypothetical protein [Vitis vinifera]	CAN72427	2.1e-30
contig00808	unnamed protein product [Vitis vinifera]	CBI39810	4.44e-63
contig00811	PREDICTED: hypothetical protein [Vitis vinifera]	XP_002282765	3.71e-30
contig00819	predicted protein [Populus trichocarpa]	XP_002325573	4.65e-36
contig00820	hypothetical protein [Vitis vinifera]	CAN68990	3.35e-41
contig00823	hypothetical protein [Vitis vinifera]	CAN79321	1.24e-18
contig00830	hypothetical protein [Vitis vinifera]	CAN66765	2.79e-17
contig00834	conserved hypothetical protein [Ricinus communis]	XP_002521162	8.39e-47
contig00838	hypothetical protein [Vitis vinifera]	CAN75440	1.82e-24
contig00839	hypothetical protein [Vitis vinifera]	CAN78493	1.35e-19
contig00842	PREDICTED: hypothetical protein [Vitis vinifera]	XP_002275212	2.19e-15
contig00845	hypothetical protein [Vitis vinifera]	CAN83027	8.19e-24
contig00846	hypothetical protein [Vitis vinifera]	CAN65627	1.07e-42
contig00856	IMP dehydrogenase/GMP reductase [Hevea brasiliensis]	ABK51384	6.7e-11
contig00860	hypothetical protein [Vitis vinifera]	CAN72424	1.08e-18
contig00868	hypothetical protein [Vitis vinifera]	CAN71472	1.73e-46
contig00871	PREDICTED: hypothetical protein [Vitis vinifera]	XP_002273589	2.1e-26
contig00878	26S protease regulatory subunit S10b, putative [Ricinus communis]	XP_002510440	2.03e-27
contig00880	DRP [Cucumis melo]	AAU04752	4.93e-13
contig00881	hypothetical protein ARALYDRAFT_328341 [Arabidopsis lyrata subsp. lyrata]	XP_002869179	1.6e-35
contig00882	unnamed protein product [Vitis vinifera]	CBI24963	6.48e-17
contig00885	predicted protein [Populus trichocarpa]	XP_002305481	8.68e-11
contig00890	unnamed protein product [Vitis vinifera]	CBI37096	1.74e-51
contig00892	AAA-type ATPase family protein [Arabidopsis thaliana]	NP_200556	1.1e-37
contig00893	PREDICTED: hypothetical protein [Vitis vinifera]	XP_002268841	4.06e-16
contig00896	unnamed protein product [Oryza sativa Japonica Group]	BAB08213	2.77e-50
contig00897	Ulp1-like peptidase [Cucumis melo]	AAS91798	6.36e-14
contig00900	hypothetical protein [Vitis vinifera]	CAN73951	2.35e-14
contig00904	hypothetical protein [Vitis vinifera]	CAN62202	4.59e-37
contig00906	predicted protein [Populus trichocarpa]	XP_002307696	1.65e-74
contig00910	hypothetical protein [Vitis vinifera]	CAN62499	5.81e-10
contig00914	hypothetical protein [Vitis vinifera]	CAN77671	5.03e-14
contig00920	PREDICTED: hypothetical protein [Vitis vinifera]	XP_002278108	1.01e-35
contig00925	PREDICTED: hypothetical protein [Vitis vinifera]	XP_002269424	1.53e-72
contig00927	conserved hypothetical protein [Ricinus communis]	XP_002513963	2.25e-29
contig00929	PREDICTED: hypothetical protein [Vitis vinifera]	XP_002266326	2.27e-59
contig00930	PREDICTED: similar to MRE11 (MEIOTIC RECOMBINATION 11); protein serine/threonine phosphatase [Vitis vinifera]	XP_002281726	1.02e-36
contig00931	NAC domain protein, IPR003441 [Populus trichocarpa]	XP_002329572	1.37e-25
contig00937	hypothetical protein [Vitis vinifera]	CAN77450	1.17e-15
contig00949	OSIGBa0146N20.7 [Oryza sativa (indica cultivar-group)]	CAH66122	3.61e-77
contig00952	predicted protein [Populus trichocarpa]	XP_002302093	1.8e-83
contig00954	Ulp1-like peptidase [Cucumis melo]	AAS91798	3.86e-20
contig00955	PREDICTED: hypothetical protein [Vitis vinifera]	XP_002265157	1.31e-56
contig00957	hypothetical protein [Vitis vinifera]	CAN74038	1.37e-54
contig00958	transcription factor, putative [Ricinus communis]	XP_002521715	1.2e-13
contig00959	hypothetical protein [Vitis vinifera]	CAN61815	2.05e-36
contig00963	hypothetical protein [Vitis vinifera]	CAN62076	7.36e-34
contig00964	hypothetical protein [Vitis vinifera]	CAN74721	1.94e-50
contig00968	hypothetical protein [Vitis vinifera]	CAN68664	2.35e-24
contig00970	hypothetical protein [Vitis vinifera]	CAN79142	1.51e-41
contig00974	monovalent cation:proton antiporter, putative [Ricinus communis]	XP_002512900	1.51e-15
contig00978	hypothetical protein SORBIDRAFT_03g008410 [Sorghum bicolor]	XP_002455324	4.91e-36
contig00981	hypothetical protein [Vitis vinifera]	CAN78493	1.22e-37
contig00982	conserved hypothetical protein [Ricinus communis]	XP_002522798	1.41e-93
contig00983	predicted protein [Populus trichocarpa]	XP_002321231	4.13e-14
contig00987	conserved hypothetical protein [Ricinus communis]	XP_002525289	7.46e-23
contig00990	predicted protein [Populus trichocarpa]	XP_002311510	1.34e-15
contig00996	hypothetical protein [Vitis vinifera]	CAN81016	1.53e-46
contig01000	predicted protein [Populus trichocarpa]	XP_002321798	8e-40
contig01004	unnamed protein product [Vitis vinifera]	CBI36966	3.8e-15
contig01012	serine/threonine kinase, putative [Ricinus communis]	XP_002516759	8.37e-38
contig01015	salt overly sensitive 1 [Vitis vinifera]	ACY03274	4.17e-11
contig01016	predicted protein [Populus trichocarpa]	XP_002303360	2.66e-19
contig01017	putative ammonium transporter [Camellia sinensis]	BAD29977	8.52e-36
contig01018	unnamed protein product [Vitis vinifera]	CBI24916	5.01e-32
contig01022	unnamed protein product [Vitis vinifera]	CBI39569	7.82e-12
contig01023	PREDICTED: hypothetical protein [Vitis vinifera]	XP_002269730	4.89e-58
contig01028	hypothetical protein [Vitis vinifera]	CAN66553	1.25e-29
contig01030	hypothetical protein [Vitis vinifera]	CAN77775	2.28e-35
contig01032	unnamed protein product [Vitis vinifera]	CBI24067	1.61e-23
contig01042	hypothetical protein [Vitis vinifera]	CAN78588	2.47e-13
contig01045	protein binding protein, putative [Ricinus communis]	XP_002532729	9.76e-18
contig01049	hypothetical protein [Vitis vinifera]	CAN78054	4.24e-20
contig01050	unknown [Medicago truncatula]	ACJ84605	1.31e-30
contig01052	axonemal dynein light chain, putative [Ricinus communis]	XP_002527774	4.63e-24
contig01058	pol protein [Cucumis melo]	AAO45752	3.16e-35
contig01060	hypothetical protein [Vitis vinifera]	CAN80980	7.48e-74
contig01066	sugar transporter, putative [Ricinus communis]	XP_002519083	1.2e-52
contig01069	hypothetical protein [Vitis vinifera]	CAN77140	2.67e-44
contig01071	predicted protein [Populus trichocarpa]	XP_002317171	6.54e-49
contig01076	conserved hypothetical protein [Ricinus communis]	XP_002528993	5.32e-16
contig01077	hypothetical protein 46C02.16 [Coffea canephora]	ABZ89190	8.11e-17
contig01078	Ulp1-like peptidase [Cucumis melo]	AAS91799	1.05e-31
contig01079	leucine-rich repeat receptor-like kinase [Glycine max]	ACM89565	4.51e-23
contig01084	hypothetical protein [Vitis vinifera]	CAN69396	5.36e-90
contig01087	unnamed protein product [Vitis vinifera]	CBI33683	8.94e-12
contig01095	hypothetical protein [Vitis vinifera]	CAN76196	7.15e-101
contig01098	PREDICTED: similar to Os02g0583300 [Vitis vinifera]	XP_002266170	2.48e-69
contig01106	6-phosphogluconate dehydrogenase [Cucumis sativus]	ACM68927	4.31e-99
contig01108	conserved hypothetical protein [Ricinus communis]	XP_002522990	1.57e-41
contig01109	PREDICTED: hypothetical protein [Vitis vinifera]	XP_002280044	5.87e-19
contig01111	hypothetical protein [Vitis vinifera]	CAN80162	4.6e-60
contig01112	hypothetical protein [Vitis vinifera]	CAN61757	1.68e-14
contig01113	Zinc finger, CCHC-type [Medicago truncatula]	ABN05686	3.14e-10
contig01116	PREDICTED: hypothetical protein [Vitis vinifera]	XP_002267166	2.3e-12
contig01117	F-box SLFB9-like2 protein [Malus x domestica]	ACM47305	3.58e-12
contig01126	hypothetical protein [Vitis vinifera]	CAN69026	6.3e-67
contig01130	predicted protein [Populus trichocarpa]	XP_002326416	1.22e-33
contig01131	PREDICTED: similar to PDF [Vitis vinifera]	XP_002283883	1.09e-42
contig01134	hypothetical protein [Vitis vinifera]	CAN69026	1.27e-111
contig01135	R-FOM-2 [Cucumis melo]	ABB91438	3.94e-27
contig01136	cytochrome P450, putative [Ricinus communis]	XP_002523438	3.47e-15
contig01138	predicted protein [Populus trichocarpa]	XP_002329087	5.97e-28
contig01140	hypothetical protein [Vitis vinifera]	CAN65053	7.29e-21
contig01141	hypothetical protein [Vitis vinifera]	CAN68939	4.3e-18
contig01145	AC007534_10F7F22.15 [Arabidopsis thaliana]	AAF24529	8.76e-47
contig01147	hypothetical protein [Vitis vinifera]	CAN79395	3.39e-15
contig01150	conserved hypothetical protein [Ricinus communis]	XP_002532644	1.25e-14
contig01151	PREDICTED: hypothetical protein [Vitis vinifera]	XP_002272481	9.23e-20
contig01154	predicted protein [Populus trichocarpa]	XP_002324796	1.56e-31
contig01155	hypothetical protein [Vitis vinifera]	CAN78588	5.31e-55
contig01156	Protein kinase [Medicago truncatula]	ABP02624	6.11e-10
contig01157	predicted protein [Populus trichocarpa]	XP_002299991	2.27e-19
contig01168	hypothetical protein [Vitis vinifera]	CAN72765	2.62e-15
contig01172	unnamed protein product [Vitis vinifera]	CBI34690	7.91e-27
contig01176	integrase [Cucumis melo]	ABR67407	2.04e-71
contig01177	predicted protein [Populus trichocarpa]	XP_002303921	2.12e-10
contig01178	AF467900_5hypothetical transcription factor [Prunus persica]	AAO14628	1.24e-17
contig01182	hypothetical protein [Vitis vinifera]	CAN66330	5.19e-40
contig01190	PREDICTED: hypothetical protein [Vitis vinifera]	XP_002276179	2.66e-40
contig01191	cytochrome P450 [Populus trichocarpa]	XP_002310008	2.27e-35
contig01192	hypothetical protein [Vitis vinifera]	CAN69810	5.22e-71
contig01202	unknown [Glycine max]	ACU23273	9.78e-13
contig01203	pol protein [Cucumis melo]	AAO45752	3.35e-48
contig01206	hypothetical protein [Vitis vinifera]	CAN61569	2.45e-40
contig01210	Pantothenate kinase, putative [Ricinus communis]	XP_002525366	3.01e-12
contig01223	pol protein [Cucumis melo]	AAO45752	3.22e-59
contig01226	unknown [Medicago truncatula]	ACJ86006	1.56e-34
contig01229	F20N2.19 [Arabidopsis lyrata subsp. lyrata]	XP_002891854	1.01e-11
contig01239	PREDICTED: hypothetical protein [Vitis vinifera]	XP_002269450	6.28e-47
contig01240	PREDICTED: hypothetical protein [Vitis vinifera]	XP_002275371	1.09e-11
contig01241	cationic amino acid transporter [Populus trichocarpa]	XP_002325438	1.31e-14
contig01243	predicted protein [Populus trichocarpa]	XP_002309721	2.96e-21
contig01244	ADP-ribosylation factor family protein [Coccidioides posadasii C735 delta SOWgp]	EER28025	3.88e-11
contig01260	hypothetical protein SORBIDRAFT_04g017843 [Sorghum bicolor]	XP_002452061	2.83e-25
contig01263	unnamed protein product [Vitis vinifera]	CBI28727	5.28e-28
contig01264	hypothetical protein [Vitis vinifera]	CAN64963	1.23e-12
contig01267	hypothetical protein [Vitis vinifera]	CAN60706	1.15e-20
contig01276	hypothetical protein [Vitis vinifera]	CAN60456	1.21e-57
contig01277	PREDICTED: hypothetical protein [Vitis vinifera]	XP_002276460	4.66e-12
contig01278	predicted protein [Populus trichocarpa]	XP_002315545	2.01e-24
contig01279	hypothetical protein ARALYDRAFT_487673 [Arabidopsis lyrata subsp. lyrata]	XP_002871323	9.83e-18
contig01287	unknown [Glycine max]	ACU18447	4.79e-24
contig01290	replication factor C / DNA polymerase III gamma-tau subunit, putative [Ricinus communis]	XP_002520343	1e-27
contig01296	hypothetical protein [Vitis vinifera]	CAN78577	7.39e-12
contig01299	AOBP (ascorbate oxidase promoter-binding protein) [Cucurbita maxima]	BAA08094	3.15e-37
contig01301	PREDICTED: hypothetical protein [Vitis vinifera]	XP_002282097	6.23e-22
contig01312	PREDICTED: hypothetical protein [Vitis vinifera]	XP_002269006	6.11e-30
contig01313	predicted protein [Populus trichocarpa]	XP_002307546	3.81e-48
contig01329	PREDICTED: hypothetical protein [Vitis vinifera]	XP_002274850	5.73e-50
contig01337	transferase, transferring glycosyl groups, putative [Ricinus communis]	XP_002530134	6.03e-13
contig01338	hypothetical protein [Vitis vinifera]	CAN74695	5.75e-31
contig01340	unnamed protein product [Vitis vinifera]	CBI22687	7.29e-50
contig01344	beta-galactosidase [Prunus persica]	AAW47739	1.94e-34
contig01349	PREDICTED: hypothetical protein [Vitis vinifera]	XP_002269415	4.89e-14
contig01350	PREDICTED: hypothetical protein [Vitis vinifera]	XP_002281513	1.03e-36
contig01352	predicted protein [Populus trichocarpa]	XP_002327436	4.14e-67
contig01355	hypothetical protein [Vitis vinifera]	CAN82386	1.56e-25
contig01356	hypothetical protein [Vitis vinifera]	CAN80304	5.2e-23
contig01357	unnamed protein product [Vitis vinifera]	CBI26007	2.03e-23
contig01368	hypothetical protein [Vitis vinifera]	CAN60947	1.84e-28
contig01369	f-box family protein [Populus trichocarpa]	XP_002298062	7.19e-33
contig01370	predicted protein [Populus trichocarpa]	XP_002312587	6.75e-19
contig01371	pol protein [Cucumis melo]	AAO45752	9.54e-159
contig01377	unknown [Hordeum vulgare]	AAB18645	1.2e-19
contig01379	hypothetical protein [Vitis vinifera]	CAN82657	1.16e-20
contig01385	PREDICTED: hypothetical protein [Vitis vinifera]	XP_002266842	3.16e-15
contig01386	hypothetical protein [Vitis vinifera]	CAN60456	1.48e-63
contig01387	hypothetical protein [Vitis vinifera]	CAN79419	1.42e-13
contig01390	aspartate aminotransferase, putative [Ricinus communis]	XP_002530202	9.5e-13
contig01392	PREDICTED: hypothetical protein [Vitis vinifera]	XP_002277516	2.63e-15
contig01394	PREDICTED: hypothetical protein [Vitis vinifera]	XP_002275212	1.55e-30
contig01395	hypothetical protein [Vitis vinifera]	CAN66553	7.1e-24
contig01396	unknown [Populus trichocarpa x Populus deltoides]	ABK96556	5.97e-46
contig01408	PREDICTED: hypothetical protein [Vitis vinifera]	XP_002284901	9.68e-19
contig01409	hypothetical protein [Vitis vinifera]	CAN80919	3.19e-13
contig01412	hypothetical protein [Vitis vinifera]	CAN69702	7.16e-13
contig01414	predicted protein [Populus trichocarpa]	XP_002309132	4.09e-33
contig01416	conserved hypothetical protein [Ricinus communis]	XP_002528555	3.95e-27
contig01421	PREDICTED: similar to TNP2 [Vitis vinifera]	XP_002277587	1.73e-19
contig01426	hypothetical protein [Vitis vinifera]	CAN80039	2.28e-12
contig01433	hypothetical protein [Vitis vinifera]	CAN74160	7e-45
contig01437	hypothetical protein [Vitis vinifera]	CAN73539	1.31e-14
contig01448	conserved hypothetical protein [Ricinus communis]	XP_002531136	2.33e-17
contig01456	conserved hypothetical protein [Ricinus communis]	XP_002522284	7.62e-40
contig01459	predicted protein [Populus trichocarpa]	XP_002318167	3.57e-12
contig01460	hypothetical protein [Vitis vinifera]	CAN80304	1.61e-14
contig01465	predicted protein [Populus trichocarpa]	XP_002324001	1.05e-12
contig01467	hypothetical protein [Vitis vinifera]	CAN81494	6.75e-21
contig01468	PREDICTED: hypothetical protein [Vitis vinifera]	XP_002266409	7.21e-17
contig01472	hypothetical protein [Vitis vinifera]	CAN76029	9.68e-18
contig01473	PREDICTED: hypothetical protein [Vitis vinifera]	XP_002279852	3.37e-15
contig01475	hypothetical protein [Vitis vinifera]	CAN68697	1.94e-26
contig01481	hypothetical protein [Vitis vinifera]	CAN77974	2.25e-10
contig01485	Eukaryotic translation initiation factor 3 subunit, putative [Ricinus communis]	XP_002531589	8.97e-55
contig01488	Ulp1-like peptidase [Cucumis melo]	AAS91798	2.46e-58
contig01490	unnamed protein product [Vitis vinifera]	CBI39769	1.07e-38
contig01493	PREDICTED: hypothetical protein [Vitis vinifera]	XP_002278954	1.84e-19
contig01495	unnamed protein product [Vitis vinifera]	CBI27285	1.47e-24
contig01500	hypothetical protein [Vitis vinifera]	CAN78441	1.28e-36
contig01504	reverse transcriptase [Cucumis hystrix]	ADD83121	8.86e-13
contig01505	hypothetical protein [Vitis vinifera]	CAN69026	1.69e-45
contig01515	hypothetical protein [Vitis vinifera]	CAN60456	4.31e-26
contig01516	hypothetical protein [Vitis vinifera]	CAN64589	3.72e-33
contig01518	phospholipase D-alpha [Cucumis melo var. inodorus]	ABB82551	4.67e-75
contig01521	PREDICTED: hypothetical protein [Vitis vinifera]	XP_002275761	1.98e-54
contig01524	unnamed protein product [Vitis vinifera]	CBI40802	2.09e-49
contig01533	Tpv2-1c [Phaseolus vulgaris]	CAB42059	5.17e-72
contig01537	hypothetical protein [Vitis vinifera]	CAN72140	6.23e-26
contig01538	kinesin light chain-related [Arabidopsis thaliana]	NP_568784	6.71e-21
contig01542	epoxide hydrolase [Nicotiana benthamiana]	ACE82566	1.8e-65
contig01543	hypothetical protein [Vitis vinifera]	CAN63633	2.35e-12
contig01545	nucleotide-binding protein, putative [Ricinus communis]	XP_002509573	1.75e-11
contig01551	unnamed protein product [Oryza sativa Japonica Group]	BAB08213	3.9e-32
contig01552	predicted protein [Populus trichocarpa]	XP_002305434	1.99e-15
contig01554	hypothetical protein [Vitis vinifera]	CAN69026	5.4e-16
contig01557	PREDICTED: hypothetical protein [Vitis vinifera]	XP_002278134	1.19e-52
contig01559	hypothetical protein [Vitis vinifera]	CAN78588	8.69e-16
contig01565	unnamed protein product [Oryza sativa Japonica Group]	BAB08213	3.02e-55
contig01572	alpha-1,4-glucan phosphorylase H isozyme [Cucurbita maxima]	BAG31926	1.99e-29
contig01585	PREDICTED: hypothetical protein [Vitis vinifera]	XP_002269428	8.07e-43
contig01586	serine-threonine protein kinase, plant-type, putative [Ricinus communis]	XP_002526877	1.15e-31
contig01588	PREDICTED: hypothetical protein [Vitis vinifera]	XP_002267367	1.3e-49
contig01589	conserved hypothetical protein [Ricinus communis]	XP_002511975	4.63e-19
contig01611	unknow protein [Oryza sativa Japonica Group]	AAV44205	2.34e-40
contig01614	PREDICTED: hypothetical protein [Vitis vinifera]	XP_002280990	6.65e-23
contig01615	hypothetical protein [Vitis vinifera]	CAN75028	1.18e-23
contig01619	hypothetical protein ARALYDRAFT_333222 [Arabidopsis lyrata subsp. lyrata]	XP_002862767	5.82e-15
contig01627	conserved hypothetical protein [Ricinus communis]	XP_002511421	9.6e-26
contig01628	hypothetical protein [Vitis vinifera]	CAN76029	4.97e-22
contig01631	putative protein [Arabidopsis thaliana]	CAB82966	4.78e-75
contig01632	conserved hypothetical protein [Ricinus communis]	XP_002526713	4.13e-16
contig01633	hypothetical protein [Vitis vinifera]	CAN71648	2e-47
contig01636	unnamed protein product [Vitis vinifera]	CBI23772	5.91e-15
contig01646	PREDICTED: hypothetical protein [Vitis vinifera]	XP_002280162	1.33e-36
contig01677	hypothetical protein [Vitis vinifera]	CAN80304	1.67e-22
contig01684	hypothetical protein ARALYDRAFT_909005 [Arabidopsis lyrata subsp. lyrata]	XP_002873462	2.83e-26
contig01688	60S ribosomal protein L28, putative [Ricinus communis]	XP_002514169	8.8e-19
contig01693	hypothetical protein [Vitis vinifera]	CAN80093	3.36e-15
contig01706	unknown [Glycine max]	ACU24374	1.87e-21
contig01709	unnamed protein product [Vitis vinifera]	CBI22408	2.8e-25
contig01720	unnamed protein product [Vitis vinifera]	CBI35002	1.4e-39
contig01722	hypothetical protein [Vitis vinifera]	CAN71391	3.47e-20
contig01733	PREDICTED: hypothetical protein [Vitis vinifera]	XP_002272421	2.18e-17
contig01747	OSIGBa0146N20.7 [Oryza sativa (indica cultivar-group)]	CAH66122	1.14e-31
contig01749	glucosamine-fructose-6-phosphate aminotransferase, putative [Ricinus communis]	XP_002514829	2.33e-19
contig01752	hypothetical protein OsI_21333 [Oryza sativa Indica Group]	EEC79854	1.22e-14
contig01761	Peptide transporter, putative [Ricinus communis]	XP_002534074	1.56e-28
contig01763	photosystem II protein D2 [Lactuca sativa]	BAE47589	1.15e-106
contig01766	PREDICTED: hypothetical protein [Vitis vinifera]	XP_002284129	1.87e-19
contig01772	predicted protein [Populus trichocarpa]	XP_002325573	3.9e-25
contig01774	hypothetical protein SORBIDRAFT_10g006230 [Sorghum bicolor]	XP_002436630	2.88e-14
contig01792	PREDICTED: hypothetical protein [Vitis vinifera]	XP_002278255	8.32e-22
contig01801	hypothetical protein [Vitis vinifera]	CAN84052	4.32e-20
contig01803	phd/F-box containing protein, putative [Ricinus communis]	XP_002533379	1.25e-33
contig01805	hypothetical protein [Vitis vinifera]	CAN76603	2.71e-12
contig01809	PREDICTED: hypothetical protein [Vitis vinifera]	XP_002276179	6.05e-28
contig01813	Receptor protein kinase CLAVATA1 precursor, putative [Ricinus communis]	XP_002510007	6.62e-76
contig01814	3'-N-debenzoyl-2'-deoxytaxol N-benzoyltransferase, putative [Ricinus communis]	XP_002514985	2.21e-14
contig01824	hypothetical protein [Vitis vinifera]	CAN61233	8.73e-31
contig01832	conserved hypothetical protein [Ricinus communis]	XP_002532644	4.57e-26
contig01843	Ulp1-like peptidase [Cucumis melo]	AAS91798	3.1e-11
contig01844	PREDICTED: hypothetical protein [Vitis vinifera]	XP_002270261	2.34e-45
contig01851	hypothetical protein NitoCp121 [Nicotiana tomentosiformis]	YP_398917	1.59e-27
contig01859	OSJNBa0013K16.13 [Oryza sativa (japonica cultivar-group)]	CAE03764	1.73e-57
contig01862	PREDICTED: hypothetical protein [Vitis vinifera]	XP_002278349	7.02e-25
contig01865	hypothetical protein [Vitis vinifera]	CAN76063	4.86e-25
contig01869	hypothetical protein [Vitis vinifera]	CAN64786	6.44e-93
contig01876	hypothetical protein [Vitis vinifera]	CAN63777	5.17e-88
contig01878	hypothetical protein SORBIDRAFT_02g011180 [Sorghum bicolor]	XP_002459817	4.75e-32
contig01884	hypothetical protein [Vitis vinifera]	CAN78493	2.2e-20
contig01889	Ulp1-like peptidase [Cucumis melo]	AAS91798	5.66e-20
contig01895	PREDICTED: hypothetical protein [Vitis vinifera]	XP_002274596	4.93e-22
contig01901	unknown protein [Prunus dulcis]	ABR13296	2.09e-21
contig01906	pol protein [Cucumis melo]	AAO45752	4.69e-69
contig01909	hypothetical protein [Vitis vinifera]	CAN76317	2.92e-164
contig01911	pol protein [Cucumis melo]	AAO45752	1.72e-59
contig01920	AC013482_8T26F17.17 [Arabidopsis thaliana]	AAF16534	2.82e-23
contig01923	AC013482_8T26F17.17 [Arabidopsis thaliana]	AAF16534	2.59e-43
contig01926	hypothetical protein [Vitis vinifera]	CAN68209	2.13e-50
contig01927	hypothetical protein [Vitis vinifera]	CAN76591	1.84e-24
contig01936	photosystem II protein D1 [Pteridium aquilinum subsp. aquilinum]	YP_003795625	3.04e-87
contig01947	PREDICTED: hypothetical protein [Vitis vinifera]	XP_002266361	9.57e-10
contig01949	pol protein [Cucumis melo]	AAO45752	1.78e-73
contig01951	hypothetical protein [Vitis vinifera]	CAN72141	1.01e-87
contig01953	PREDICTED: hypothetical protein [Vitis vinifera]	XP_002274447	6.82e-92
contig01955	pol protein [Cucumis melo]	AAO45752	5.1e-35
contig01962	PREDICTED: hypothetical protein [Vitis vinifera]	XP_002264675	4.78e-117
contig01964	PREDICTED: hypothetical protein [Vitis vinifera]	XP_002267295	1.29e-101
contig01968	hypothetical protein [Vitis vinifera]	CAN64932	7.92e-37
contig01969	PREDICTED: hypothetical protein [Vitis vinifera]	XP_002264094	1.35e-10
contig01972	RNA polymerase alpha subunit [Cucumis sativus]	YP_247632	5.46e-100
contig01974	AC007534_10F7F22.15 [Arabidopsis thaliana]	AAF24529	2.92e-46
contig01975	hypothetical protein [Vitis vinifera]	CAN60456	5.32e-40
contig01977	hypothetical protein [Vitis vinifera]	CAN67620	3.83e-65
contig01979	hypothetical protein [Vitis vinifera]	CAN78069	5.63e-110
contig01980	hypothetical protein [Vitis vinifera]	CAN61703	1.21e-23
contig01984	PREDICTED: hypothetical protein [Vitis vinifera]	XP_002282765	4.65e-36
contig01986	integrase [Populus trichocarpa]	ABG37660	1.12e-21
contig01987	hypothetical protein [Vitis vinifera]	CAN64335	2.55e-38
contig01990	integrase [Populus trichocarpa]	ABG37671	5.59e-34
contig01992	AC022352_18Putative retroelement [Oryza sativa Japonica Group]	AAK51582	4.13e-37
contig01994	hypothetical protein [Vitis vinifera]	CAN78069	6.01e-63
contig02006	hypothetical protein [Vitis vinifera]	CAN62188	6.44e-30
contig02010	hypothetical protein [Vitis vinifera]	CAN60456	7.77e-21
contig02012	guanine nucleotide regulatory protein [Vicia faba]	CAA82710	1.13e-52
contig02013	hypothetical protein [Vitis vinifera]	CAN61272	7.27e-31
contig02014	AC007887_7F15O4.13 [Arabidopsis thaliana]	AAF79348	5.62e-18
contig02018	hypothetical protein [Vitis vinifera]	CAN60456	4.23e-29
contig02022	pol [Pisum sativum]	AAQ82031	9.07e-16
contig02030	Ulp1-like peptidase [Cucumis melo]	AAS91798	2.45e-36
contig02033	hypothetical protein [Vitis vinifera]	CAN73690	5.63e-26
contig02034	Alpha-L-fucosidase 2 precursor, putative [Ricinus communis]	XP_002528395	4.93e-37
contig02048	hypothetical protein [Vitis vinifera]	CAN61272	2.26e-41
contig02051	integrase [Populus trichocarpa]	ABG37658	1.22e-35
contig02058	PREDICTED: hypothetical protein [Vitis vinifera]	XP_002274011	1.02e-99
contig02078	hypothetical protein [Vitis vinifera]	CAN75028	1.9e-21
contig02082	PREDICTED: hypothetical protein [Vitis vinifera]	XP_002264178	1.65e-25
contig02090	wall-associated kinase, putative [Ricinus communis]	XP_002516765	1.37e-24
contig02095	RNA polymerase beta subunit [Cucumis sativus]	YP_247591	0
contig02099	AF211537_1Avr9/Cf-9 rapidly elicited protein 137 [Nicotiana tabacum]	AAG43555	1.36e-27
contig02101	hypothetical protein [Vitis vinifera]	CAN70290	1.18e-18
contig02104	PREDICTED: hypothetical protein [Vitis vinifera]	XP_002267295	8.32e-48
contig02106	predicted protein [Populus trichocarpa]	XP_002326135	3.16e-180
contig02109	hypothetical protein [Vitis vinifera]	CAN76138	7.2e-59
contig02118	predicted protein [Populus trichocarpa]	XP_002298224	2.96e-34
contig02122	PREDICTED: hypothetical protein [Vitis vinifera]	XP_002265401	3.09e-26
contig02123	hypothetical protein [Vitis vinifera]	CAN83929	8.48e-14
contig02125	hypothetical protein [Vitis vinifera]	CAN73567	4.26e-36
contig02126	unnamed protein product [Vitis vinifera]	CBI19944	9.22e-13
contig02130	hypothetical protein [Vitis vinifera]	CAN70693	2e-11
contig02132	hypothetical protein [Vitis vinifera]	CAN70775	2.3e-78
contig02134	probable integrase - common tobacco (fragment)-related [Medicago truncatula]	ABE88104	1.05e-16
contig02135	AF378051_1reverse transcriptase [Pisum sativum]	AAL06415	3.71e-17
contig02137	PREDICTED: hypothetical protein [Vitis vinifera]	XP_002275212	4.87e-51
contig02140	hypothetical protein [Vitis vinifera]	CAN60238	3.42e-48
contig02147	hypothetical protein [Vitis vinifera]	CAN76138	6.73e-36
contig02154	pol protein [Cucumis melo]	AAO45752	2.25e-65
contig02156	predicted protein [Populus trichocarpa]	XP_002309007	9.42e-48
contig02160	hypothetical protein [Vitis vinifera]	CAN67240	1.53e-80
contig02163	hypothetical protein [Vitis vinifera]	CAN69344	9.67e-54
contig02170	conserved hypothetical protein [Ricinus communis]	XP_002518012	4.15e-17
contig02174	integrase [Populus trichocarpa]	ABG37658	1.12e-20
contig02186	pol protein [Cucumis melo]	AAO45752	9.77e-15
contig02189	integrase [Gossypium hirsutum]	AAP43919	2.68e-12
contig02190	hypothetical protein [Vitis vinifera]	CAN77045	3.62e-14
contig02192	hypothetical protein [Vitis vinifera]	CAN78876	1.98e-32
contig02198	OSIGBa0135A16.5 [Oryza sativa (indica cultivar-group)]	CAH66262	1.48e-20
contig02199	PREDICTED: hypothetical protein [Vitis vinifera]	XP_002280627	1.09e-13
contig02202	hypothetical protein [Vitis vinifera]	CAN79325	2.49e-13
contig02203	hypothetical protein SORBIDRAFT_0010s005460 [Sorghum bicolor]	XP_002489303	3.2e-16
contig02212	predicted protein [Populus trichocarpa]	XP_002314375	2.99e-27
contig02218	Ulp1-like peptidase [Cucumis melo]	AAS91798	6.48e-14
contig02235	hypothetical protein [Vitis vinifera]	CAN62351	1.34e-13
contig02238	hypothetical protein [Vitis vinifera]	CAN79321	1.07e-92
contig02244	hypothetical protein [Vitis vinifera]	CAN78588	1.37e-19
contig02249	PREDICTED: hypothetical protein [Vitis vinifera]	XP_002269088	4.46e-31
contig02256	PREDICTED: hypothetical protein [Vitis vinifera]	XP_002275212	5.09e-44
contig02259	PREDICTED: hypothetical protein [Vitis vinifera]	XP_002271137	2.62e-34
contig02275	hypothetical protein [Vitis vinifera]	CAN73992	7.4e-13
contig02277	hypothetical protein [Vitis vinifera]	CAN66330	5.59e-10
contig02283	hypothetical protein [Vitis vinifera]	CAN68820	2.49e-34
contig02284	hypothetical protein [Vitis vinifera]	CAN76883	8.07e-58
contig02286	hypothetical protein [Vitis vinifera]	CAN83929	5.09e-11
contig02289	E85079hypothetical protein AT4g08070 [imported] - Arabidopsis thaliana	E85079	3.19e-49
contig02290	AC007887_7F15O4.13 [Arabidopsis thaliana]	AAF79348	5.49e-82
contig02299	predicted protein [Populus trichocarpa]	XP_002317171	3.34e-63
contig02302	hypothetical protein [Vitis vinifera]	CAN78078	5.39e-92
contig02305	hypothetical protein [Vitis vinifera]	CAN76029	3.81e-124
contig02308	AC007534_10F7F22.15 [Arabidopsis thaliana]	AAF24529	9.49e-29
contig02315	SSRP1_VICFARecName: Full=FACT complex subunit SSRP1; AltName: Full=Facilitates chromatin transcription complex subunit SSRP1; AltName: Full=Recombination signal sequence recognition protein 1	O04235	7.29e-18
contig02317	hypothetical protein [Vitis vinifera]	CAN82239	3e-28
contig02321	predicted protein [Populus trichocarpa]	XP_002319808	6.55e-48
contig02322	hypothetical protein [Vitis vinifera]	CAN78493	1.96e-38
contig02324	hypothetical protein [Vitis vinifera]	CAN78493	1.29e-32
contig02326	calcium lipid binding protein, putative [Ricinus communis]	XP_002515486	2.83e-10
contig02331	hypothetical protein [Vitis vinifera]	CAN78493	1.94e-10
contig02332	AF378049_1reverse transcriptase [Pisum sativum]	AAL06413	7.35e-42
contig02333	hypothetical protein [Vitis vinifera]	CAN69639	1.08e-16
contig02334	hypothetical protein [Vitis vinifera]	CAN78493	2.17e-38
contig02339	Peptidase aspartic, catalytic; Polynucleotidyl transferase, Ribonuclease H fold [Medicago truncatula]	ABN08973	6.7e-74
contig02350	hypothetical protein [Vitis vinifera]	CAN68820	1.33e-41
contig02353	hypothetical protein [Vitis vinifera]	CAN70901	5.09e-14
contig02355	hypothetical protein [Vitis vinifera]	CAN65842	1.93e-47
contig02365	unnamed protein product [Oryza sativa Japonica Group]	BAB08213	1.52e-34
contig02367	R-FOM-2 [Cucumis melo]	ABB91438	1.65e-33
contig02375	beta-caryophyllene synthase [Cucumis sativus]	AAU05952	7.61e-15
contig02377	beta-caryophyllene synthase [Cucumis sativus]	AAU05952	2.75e-10
contig02382	hypothetical protein [Vitis vinifera]	CAN69026	1.74e-47
contig02386	PREDICTED: hypothetical protein [Vitis vinifera]	XP_002280042	1.49e-10
contig02387	PREDICTED: hypothetical protein [Vitis vinifera]	XP_002266787	5.2e-29
contig02389	hypothetical protein [Vitis vinifera]	CAN74819	1.67e-30
contig02393	PREDICTED: hypothetical protein, partial [Vitis vinifera]	XP_002269940	1.17e-19
contig02395	predicted protein [Populus trichocarpa]	XP_002304229	1.95e-10
contig02399	hypothetical protein [Vitis vinifera]	CAN76311	4.18e-24
contig02403	Ulp1-like peptidase [Cucumis melo]	AAS91799	5.36e-14
contig02404	PREDICTED: hypothetical protein [Vitis vinifera]	XP_002272481	6.14e-17
contig02408	unnamed protein product [Vitis vinifera]	CBI16508	7.42e-13
contig02411	PREDICTED: hypothetical protein [Vitis vinifera]	XP_002277103	4.32e-26
contig02415	hypothetical protein [Vitis vinifera]	CAN62538	8.72e-67
contig02420	PREDICTED: hypothetical protein [Vitis vinifera]	XP_002274011	1.26e-75
contig02424	hypothetical protein [Vitis vinifera]	CAN66553	5.53e-39
contig02425	hypothetical protein [Vitis vinifera]	CAN67483	7.64e-55
contig02429	hypothetical protein [Vitis vinifera]	CAN60970	7.13e-26
contig02433	hypothetical protein [Vitis vinifera]	CAN64443	1.44e-67
contig02443	Ulp1-like peptidase [Cucumis melo]	AAS91798	9.56e-12
contig02444	hypothetical protein [Vitis vinifera]	CAN61231	6.42e-14
contig02447	hypothetical protein [Vitis vinifera]	CAN70431	9.93e-42
contig02458	PREDICTED: hypothetical protein [Vitis vinifera]	XP_002271373	1.02e-11
contig02463	hypothetical protein [Vitis vinifera]	CAN75177	3.82e-53
contig02468	hypothetical protein [Vitis vinifera]	CAN62833	1.6e-10
contig02484	hypothetical protein [Vitis vinifera]	CAN69382	3.39e-57
contig02489	unnamed protein product [Vitis vinifera]	CBI35455	2.44e-17
contig02494	hypothetical protein [Vitis vinifera]	CAN72986	1.97e-47
contig02495	hypothetical protein [Vitis hybrid cultivar]	ABY49842	2.79e-95
contig02497	PREDICTED: hypothetical protein [Vitis vinifera]	XP_002272481	1.52e-23
contig02501	hypothetical protein [Vitis vinifera]	CAN78493	2.98e-29
contig02502	Integrase, catalytic region; Ribonuclease H [Medicago truncatula]	ABD28291	1.79e-109
contig02504	hypothetical protein [Vitis vinifera]	CAN82149	2.25e-13
contig02512	conserved hypothetical protein [Ricinus communis]	XP_002526713	9.83e-25
contig02516	hypothetical protein [Vitis vinifera]	CAN83886	3.09e-18
contig02519	unnamed protein product [Vitis vinifera]	CBI26741	8.54e-67
contig02521	hypothetical protein [Vitis vinifera]	CAN75466	1.13e-58
contig02522	hypothetical protein [Vitis vinifera]	CAN76295	4.04e-24
contig02527	ATP-binding cassette transporter, putative [Ricinus communis]	XP_002525084	2.07e-22
contig02528	PREDICTED: hypothetical protein [Vitis vinifera]	XP_002275212	1.49e-61
contig02530	hypothetical protein [Vitis vinifera]	CAN74964	2.02e-15
contig02535	YCF1_CUCSARecName: Full=Putative membrane protein ycf1; Short=RF1	Q4VZL0	1.34e-74
contig02536	hypothetical protein [Vitis vinifera]	CAN69026	8.42e-45
contig02546	Ulp1-like peptidase [Cucumis melo]	AAS91798	3.69e-55
contig02547	hypothetical protein [Vitis vinifera]	CAN74004	1.09e-11
contig02549	unknown [Glycine max]	ACU19200	1.56e-52
contig02556	hypothetical protein [Vitis vinifera]	CAN83623	9.91e-164
contig02559	hypothetical protein [Vitis vinifera]	CAN84004	1.46e-25
contig02568	AC007534_10F7F22.15 [Arabidopsis thaliana]	AAF24529	2.53e-64
contig02571	predicted protein [Populus trichocarpa]	XP_002324341	1.18e-10
contig02582	hypothetical protein [Vitis vinifera]	CAN79321	7.09e-52
contig02586	hypothetical protein [Vitis vinifera]	CAN79182	7.32e-10
contig02589	hypothetical protein [Vitis vinifera]	CAN74847	3.99e-47
contig02605	hypothetical protein [Vitis vinifera]	CAN77153	9.66e-26
contig02607	hypothetical protein [Vitis vinifera]	CAN66891	6.67e-21
contig02609	hypothetical protein [Vitis vinifera]	CAN76473	4.77e-33
contig02611	unnamed protein product [Vitis vinifera]	CBI19243	6.98e-35
contig02614	hypothetical protein [Vitis vinifera]	CAN69026	7.36e-54
contig02616	predicted protein [Populus trichocarpa]	XP_002314375	1e-13
contig02619	hypothetical protein [Vitis vinifera]	CAN63534	2.61e-32
contig02626	hypothetical protein [Vitis vinifera]	CAN75028	7.13e-29
contig02638	hypothetical protein [Vitis vinifera]	CAN61929	3.49e-16
contig02639	pol protein [Cucumis melo]	AAO45752	1.92e-27
contig02641	PREDICTED: hypothetical protein [Vitis vinifera]	XP_002265304	2.76e-62
contig02644	unknown [Picea sitchensis]	ABK26340	1.18e-39
contig02648	hypothetical protein [Vitis vinifera]	CAN69911	1.21e-50
contig02650	hypothetical protein [Vitis vinifera]	CAN69026	4.3e-50
contig02662	hypothetical protein [Vitis vinifera]	CAN78493	5.64e-34
contig02667	hypothetical protein [Vitis vinifera]	CAN80162	4.24e-34
contig02669	hypothetical protein [Vitis vinifera]	CAN60947	1.61e-70
contig02670	PREDICTED: hypothetical protein [Vitis vinifera]	XP_002274447	3.53e-72
contig02674	hypothetical protein [Vitis vinifera]	CAN83063	4.01e-16
contig02678	cytochrome oxidase subunit 2 [Boehmeria nivea]	ABV23661	4.77e-41
contig02680	PREDICTED: hypothetical protein [Vitis vinifera]	XP_002275212	9.95e-15
contig02686	reverse transcriptase [Eleocharis palustris var. vigens]	ADF46128	1.99e-15
contig02687	predicted protein [Populus trichocarpa]	XP_002316585	7.82e-12
contig02689	predicted protein [Populus trichocarpa]	XP_002303100	4.94e-30
contig02699	PREDICTED: hypothetical protein [Vitis vinifera]	XP_002271587	1.52e-23
contig02701	OSIGBa0146N20.7 [Oryza sativa (indica cultivar-group)]	CAH66122	2.14e-26
contig02702	PREDICTED: hypothetical protein [Vitis vinifera]	XP_002275212	4.9e-21
contig02703	predicted protein [Populus trichocarpa]	XP_002298880	1.47e-19
contig02708	PREDICTED: hypothetical protein [Vitis vinifera]	XP_002272481	7.32e-34
contig02711	hypothetical protein [Vitis vinifera]	CAN80304	5.88e-14
contig02713	hypothetical protein [Vitis vinifera]	CAN83427	1.1e-21
contig02716	PREDICTED: hypothetical protein [Vitis vinifera]	XP_002280042	8.12e-15
contig02717	hypothetical protein [Vitis vinifera]	CAN70431	2.85e-39
contig02720	AC007534_10F7F22.15 [Arabidopsis thaliana]	AAF24529	5.99e-12
contig02736	hypothetical protein [Vitis vinifera]	CAN70076	1.51e-10
contig02737	PREDICTED: hypothetical protein [Vitis vinifera]	XP_002281171	3.99e-34
contig02738	conserved hypothetical protein [Ricinus communis]	XP_002514042	2.43e-16
contig02741	hypothetical protein ARALYDRAFT_907292 [Arabidopsis lyrata subsp. lyrata]	XP_002876460	6.06e-34
contig02746	PREDICTED: hypothetical protein [Vitis vinifera]	XP_002275361	3.41e-34
contig02750	hypothetical protein [Vitis vinifera]	CAN72424	9.26e-29
contig02754	hypothetical protein [Vitis vinifera]	CAN66208	2.42e-68
contig02757	RNA-directed DNA polymerase (Reverse transcriptase); Chromo; Zinc finger, CCHC-type; Peptidase aspartic, active site; Polynucleotidyl transferase, Ribonuclease H fold [Medicago truncatula]	ABN06064	2.78e-49
contig02760	hypothetical protein [Vitis vinifera]	CAN72567	3.29e-10
contig02762	unnamed protein product [Vitis vinifera]	CBI24305	1.59e-14
contig02769	conserved hypothetical protein [Ricinus communis]	XP_002526713	4.4e-11
contig02775	hypothetical protein [Vitis vinifera]	CAN80490	3.33e-23
contig02776	PREDICTED: hypothetical protein [Vitis vinifera]	XP_002271348	6.55e-96
contig02777	predicted protein [Populus trichocarpa]	XP_002317171	5.75e-18
contig02782	OSJNBb0093G06.7 [Oryza sativa (japonica cultivar-group)]	CAE04999	5.03e-29
contig02787	integrase [Populus trichocarpa]	ABG37671	1.57e-20
contig02789	PREDICTED: hypothetical protein, partial [Vitis vinifera]	XP_002277254	8.34e-10
contig02808	hypothetical protein OsI_28249 [Oryza sativa Indica Group]	EEC83100	2.47e-13
contig02810	predicted protein [Populus trichocarpa]	XP_002334738	1.57e-34
contig02811	predicted protein [Populus trichocarpa]	XP_002330166	9.86e-23
contig02819	predicted protein [Populus trichocarpa]	XP_002306092	8.42e-37
contig02823	PREDICTED: hypothetical protein [Vitis vinifera]	XP_002283213	1.03e-46
contig02838	hypothetical protein [Vitis vinifera]	CAN74964	1.99e-34
contig02845	integrase [Populus trichocarpa]	ABG37658	5.34e-45
contig02847	PREDICTED: hypothetical protein [Vitis vinifera]	XP_002263691	1.19e-93
contig02848	PREDICTED: hypothetical protein [Vitis vinifera]	XP_002272481	1.98e-59
contig02851	putative Athila retroelement ORF1 protein [Arabidopsis thaliana]	AAD20430	8.45e-14
contig02852	PREDICTED: hypothetical protein [Vitis vinifera]	XP_002266724	1.09e-23
contig02862	predicted protein [Populus trichocarpa]	XP_002321205	1.95e-13
contig02869	hypothetical protein SORBIDRAFT_06g013680 [Sorghum bicolor]	XP_002447697	1.52e-15
contig02873	PREDICTED: hypothetical protein [Vitis vinifera]	XP_002266728	7.73e-50
contig02884	hypothetical protein [Vitis vinifera]	CAN72427	1.58e-43
contig02889	unknown [Zea mays]	ACR36955	6.63e-19
contig02892	integrase [Cucumis melo]	ABR67407	1.12e-16
contig02893	serine/threonine-specific protein kinase, putative [Ricinus communis]	XP_002522815	1.9e-27
contig02897	integrase [Cucumis melo]	ABR67407	4.18e-24
contig02899	hypothetical protein [Vitis vinifera]	CAN60902	5.57e-42
contig02900	unnamed protein product [Vitis vinifera]	CBI15540	1.3e-14
contig02903	PREDICTED: hypothetical protein [Vitis vinifera]	XP_002272481	1.51e-39
contig02904	aldose 1-epimerase, putative [Ricinus communis]	XP_002509914	3.61e-25
contig02905	hypothetical protein [Vitis vinifera]	CAN81822	8.32e-25
contig02932	hypothetical protein [Vitis vinifera]	CAN64932	1.82e-16
contig02939	hypothetical protein [Vitis vinifera]	CAN66228	2.68e-14
contig02942	predicted protein [Populus trichocarpa]	XP_002323021	2.56e-20
contig02945	PREDICTED: hypothetical protein [Vitis vinifera]	XP_002282962	2.29e-27
contig02952	predicted protein [Populus trichocarpa]	XP_002312977	2e-15
contig02957	heat shock protein, putative [Ricinus communis]	XP_002532177	3.75e-14
contig02959	hypothetical protein [Vitis vinifera]	CAN72054	8.71e-49
contig02960	nitrate transporter NRT1-2 [Glycine max]	BAB19757	8.45e-36
contig02977	hypothetical protein [Vitis vinifera]	CAN73049	6.62e-13
contig02979	hypothetical protein [Vitis vinifera]	CAN60902	9.9e-23
contig02980	PREDICTED: hypothetical protein [Vitis vinifera]	XP_002271063	1.02e-35
contig02984	PREDICTED: hypothetical protein [Vitis vinifera]	XP_002262674	2.3e-27
contig02988	conserved hypothetical protein [Ricinus communis]	XP_002513614	6e-52
contig02992	unnamed protein product [Oryza sativa Japonica Group]	BAB08213	3.79e-14
contig02999	DELLA protein GAIP-B, putative [Ricinus communis]	XP_002525108	3.67e-18
contig03012	hypothetical protein [Vitis vinifera]	CAN60947	1.75e-35
contig03036	Ulp1-like peptidase [Cucumis melo]	AAS91799	3.61e-17
contig03043	beta-galactosidase, putative [Ricinus communis]	XP_002516236	3.15e-13
contig03044	hypothetical protein [Vitis vinifera]	CAN66330	9.56e-24
contig03051	hypothetical protein [Vitis vinifera]	CAN62244	9.84e-27
contig03054	IAA-amino acid hydrolase [Populus tomentosa]	ACZ56437	1.44e-10
contig03058	PREDICTED: hypothetical protein [Vitis vinifera]	XP_002270261	4.74e-41
contig03065	hypothetical protein [Vitis vinifera]	CAN69026	2.18e-27
contig03074	AC011623_16unknown protein [Arabidopsis thaliana]	AAF08583	2.69e-20
contig03085	hypothetical protein [Vitis vinifera]	CAN69397	8.02e-33
contig03086	predicted protein [Populus trichocarpa]	XP_002303232	7.58e-49
contig03091	PREDICTED: hypothetical protein [Vitis vinifera]	XP_002272481	2.24e-43
contig03092	ACT-domain-containing protein kinase [Lotus japonicus]	BAI63585	2.29e-25
contig03095	nonsense-mediated mRNA decay protein, putative [Ricinus communis]	XP_002528794	1.19e-48
contig03096	hypothetical protein [Vitis vinifera]	CAN66445	6.25e-17
contig03098	hypothetical protein [Vitis vinifera]	CAN76078	9.22e-20
contig03100	hypothetical protein [Vitis vinifera]	CAN76494	3.54e-47
contig03101	AC007534_10F7F22.15 [Arabidopsis thaliana]	AAF24529	6.46e-29
contig03104	hypothetical protein [Vitis vinifera]	CAN66235	1.15e-73
contig03110	hypothetical protein [Vitis vinifera]	CAN61929	3.95e-27
contig03116	Peptidase aspartic, catalytic; Polynucleotidyl transferase, Ribonuclease H fold [Medicago truncatula]	ABN08973	1.03e-13
contig03132	hypothetical protein [Vitis vinifera]	CAN77247	9.04e-59
contig03137	AC007887_7F15O4.13 [Arabidopsis thaliana]	AAF79348	9.23e-27
contig03143	trehalose-6-phosphate synthase, putative [Ricinus communis]	XP_002522255	2.96e-35
contig03144	envelope-like protein [Glycine max]	AAO73528	2.81e-17
contig03171	unnamed protein product [Vitis vinifera]	CBI40316	1.39e-32
contig03173	hypothetical protein [Vitis vinifera]	CAN63950	7.06e-24
contig03190	hypothetical protein [Vitis vinifera]	CAN69639	5.99e-16
contig03201	unnamed protein product [Vitis vinifera]	CBI35476	9.75e-26
contig03209	PREDICTED: hypothetical protein [Vitis vinifera]	XP_002268669	6.92e-53
contig03227	hypothetical protein [Vitis vinifera]	CAN71870	1.7e-13
contig03234	hypothetical protein OsI_03305 [Oryza sativa Indica Group]	EEC71291	2.32e-29
contig03250	integrase [Cucumis melo]	ABR67407	9.19e-20
contig03251	26S proteasome AAA-ATPase subunit RPT4a [Trifolium repens]	ADD09611	3.61e-28
contig03260	hypothetical protein OsI_12262 [Oryza sativa Indica Group]	EEC75577	6.21e-65
contig03269	hypothetical protein [Vitis vinifera]	CAN69026	1.79e-32
contig03270	hypothetical protein [Vitis vinifera]	CAN74814	5.14e-11
contig03272	hypothetical protein [Vitis vinifera]	CAN60498	3.15e-30
contig03274	PREDICTED: hypothetical protein [Vitis vinifera]	XP_002275212	7.14e-37
contig03275	hypothetical protein [Vitis vinifera]	CAN83427	4.73e-18
contig03284	hypothetical protein [Vitis vinifera]	CAN70076	2.5e-18
contig03290	hypothetical protein [Vitis vinifera]	CAN61757	5.09e-17
contig03300	ORF 143 [Glycine max]	CAA30522	2.64e-53
contig03304	lectin receptor kinase [Arabidopsis thaliana]	CAA69271	1.06e-39
contig03308	PREDICTED: hypothetical protein [Vitis vinifera]	XP_002263377	1.07e-24
contig03309	hypothetical protein [Vitis vinifera]	CAN60947	5.78e-44
contig03321	AC007887_7F15O4.13 [Arabidopsis thaliana]	AAF79348	1.34e-44
contig03326	PREDICTED: hypothetical protein [Vitis vinifera]	XP_002279185	1.6e-85
contig03344	hypothetical protein [Vitis vinifera]	CAN78493	4.05e-34
contig03362	ATP-dependent RNA helicase, putative [Ricinus communis]	XP_002526307	2.1e-20
contig03365	PREDICTED: hypothetical protein [Vitis vinifera]	XP_002285671	4.15e-67
contig03371	hypothetical protein [Vitis vinifera]	CAN61132	1.25e-33
contig03401	unknown [Hordeum vulgare]	AAB18645	8.87e-16
contig03406	hypothetical protein [Vitis vinifera]	CAN80599	2.42e-35
contig03415	unnamed protein product [Oryza sativa Japonica Group]	BAB08213	9.6e-34
contig03421	hypothetical protein [Vitis vinifera]	CAN66637	7.16e-63
contig03459	PREDICTED: hypothetical protein [Vitis vinifera]	XP_002275053	6.99e-16
contig03466	reverse transcriptase [Brassica napus]	CAD12894	1.07e-32
contig03469	hypothetical protein [Vitis vinifera]	CAN60947	4.32e-99
contig03483	predicted protein [Populus trichocarpa]	XP_002335821	3.33e-10
contig03484	hypothetical protein [Vitis vinifera]	CAN66051	1.95e-34
contig03485	PREDICTED: hypothetical protein [Vitis vinifera]	XP_002264916	8.05e-59
contig03489	hypothetical protein [Vitis vinifera]	CAN69913	3.6e-13
contig03491	PREDICTED: hypothetical protein [Vitis vinifera]	XP_002280042	3.04e-47
contig03497	hypothetical protein [Vitis vinifera]	CAN77498	4.82e-25
contig03498	hypothetical protein [Vitis vinifera]	CAN69026	1.29e-28
contig03499	unnamed protein product [Oryza sativa Japonica Group]	BAB08213	1.77e-35
contig03500	unnamed protein product [Oryza sativa Japonica Group]	BAB08213	6.26e-17
contig03501	PREDICTED: hypothetical protein [Vitis vinifera]	XP_002275212	3.82e-31
contig03511	hypothetical protein [Vitis vinifera]	CAN76913	1.93e-18
contig03514	pentatricopeptide repeat-containing protein, putative [Ricinus communis]	XP_002521664	4.36e-29
contig03515	hypothetical protein [Vitis vinifera]	CAN78493	1.02e-29
contig03521	hypothetical protein [Vitis vinifera]	CAN72141	4.81e-68
contig03527	hypothetical protein [Vitis vinifera]	CAN78493	1.56e-20
contig03535	PREDICTED: hypothetical protein [Vitis vinifera]	XP_002269088	1.6e-14
contig03540	hypothetical protein [Vitis vinifera]	CAN60490	9.58e-74
contig03541	hypothetical protein [Vitis vinifera]	CAN72461	1.19e-128
contig03542	hypothetical protein [Vitis vinifera]	CAN71748	6.76e-77
contig03544	hypothetical protein [Vitis vinifera]	CAN77149	1.05e-10
contig03551	PREDICTED: hypothetical protein [Vitis vinifera]	XP_002272481	1.1e-45
contig03553	hypothetical protein [Vitis vinifera]	CAN74964	4.77e-25
contig03561	hypothetical protein [Vitis vinifera]	CAN79264	5.78e-80
contig03569	hypothetical protein [Vitis vinifera]	CAN62636	3.93e-39
contig03571	PREDICTED: hypothetical protein [Vitis vinifera]	XP_002285671	6.17e-26
contig03584	hypothetical protein [Vitis vinifera]	CAN70888	3.06e-16
contig03587	hypothetical protein [Vitis vinifera]	CAN66579	7.1e-46
contig03593	PREDICTED: hypothetical protein [Vitis vinifera]	XP_002285671	1.52e-84
contig03602	hypothetical protein [Vitis vinifera]	CAN68532	2.01e-18
contig03604	PREDICTED: hypothetical protein [Vitis vinifera]	XP_002275371	5.67e-35
contig03605	hypothetical protein [Vitis vinifera]	CAN71648	2.4e-24
contig03617	integrase [Populus trichocarpa]	ABG37671	3.59e-12
contig03621	hypothetical protein [Vitis vinifera]	CAN74964	2.71e-30
contig03623	predicted protein [Populus trichocarpa]	XP_002314375	1.51e-24
contig03639	AC020646_32T32E20.9 [Arabidopsis thaliana]	AAF79809	1.32e-30
contig03642	hypothetical protein [Vitis vinifera]	CAN82978	2.68e-19
contig03643	hypothetical protein [Vitis vinifera]	CAN80599	3.96e-91
contig03644	predicted protein [Populus trichocarpa]	XP_002304229	8.22e-25
contig03658	PREDICTED: hypothetical protein, partial [Vitis vinifera]	XP_002269940	1.67e-52
contig03670	hypothetical protein [Vitis vinifera]	CAN74814	4.55e-20
contig03698	PREDICTED: hypothetical protein [Vitis vinifera]	XP_002281171	6.7e-32
contig03702	hypothetical protein [Vitis vinifera]	CAN78493	1.51e-41
contig03706	hypothetical protein [Vitis vinifera]	CAN78493	6.87e-24
contig03718	pol protein [Cucumis melo]	AAO45752	5.19e-52
contig03722	PREDICTED: hypothetical protein [Vitis vinifera]	XP_002268669	5.38e-29
contig03727	hypothetical protein [Vitis vinifera]	CAN82637	1.14e-10
contig03731	pol protein [Cucumis melo]	AAO45752	3.94e-31
contig03745	PREDICTED: hypothetical protein [Vitis vinifera]	XP_002281171	1.29e-22
contig03749	cytochrome c oxidase subunit 2 [Carica papaya]	YP_002608184	2.09e-12
contig03756	hypothetical protein [Vitis vinifera]	CAN80162	4.46e-31
contig03761	pol protein [Cucumis melo]	AAO45752	8.14e-32
contig03763	hypothetical protein [Vitis vinifera]	CAN83366	2.67e-12
contig03764	hypothetical protein [Vitis vinifera]	CAN66208	1.82e-70
contig03767	hypothetical protein [Vitis vinifera]	CAN69639	1.54e-21
contig03780	hypothetical protein [Vitis vinifera]	CAN75609	1.99e-11
contig03789	hypothetical protein [Vitis vinifera]	CAN76913	8.19e-17
contig03791	hypothetical protein [Vitis vinifera]	CAN84067	1.51e-47
contig03799	hypothetical protein [Vitis vinifera]	CAN62233	1.15e-10
contig03805	pol protein [Cucumis melo]	AAO45752	9.57e-39
contig03816	hypothetical protein [Vitis vinifera]	CAN62437	5.08e-50
contig03817	hypothetical protein [Vitis vinifera]	CAN69397	4.37e-10
contig03818	hypothetical protein [Vitis vinifera]	CAN75698	7.83e-28
contig03820	hypothetical protein [Vitis vinifera]	CAN74964	1.45e-29
contig03829	pol protein [Cucumis melo]	AAO45752	9.77e-41
contig03837	hypothetical protein [Vitis vinifera]	CAN76138	2.69e-14
contig03853	PREDICTED: hypothetical protein [Vitis vinifera]	XP_002264916	1.45e-29
contig03871	hypothetical protein [Vitis vinifera]	CAN80162	3.46e-27
contig03879	hypothetical protein [Vitis vinifera]	CAN72141	5.93e-44
contig03893	hypothetical protein [Vitis vinifera]	CAN76494	3.04e-52
contig03895	PREDICTED: hypothetical protein [Vitis vinifera]	XP_002269006	3.65e-41
contig03896	hypothetical protein [Vitis vinifera]	CAN60902	1.6e-42
contig03899	hypothetical protein [Vitis vinifera]	CAN69397	2.02e-86
contig03906	hypothetical protein [Vitis vinifera]	CAN69026	8.11e-18
contig03909	hypothetical protein [Vitis vinifera]	CAN70888	7.77e-12
contig03928	hypothetical protein [Vitis vinifera]	CAN66579	4.98e-14
contig03949	AF378029_1reverse transcriptase [Secale cereale]	AAL06408	3.96e-21
contig03952	PREDICTED: hypothetical protein [Vitis vinifera]	XP_002268669	1.33e-53
contig03970	hypothetical protein [Vitis vinifera]	CAN76494	6.42e-69
contig03971	PREDICTED: hypothetical protein [Vitis vinifera]	XP_002272481	3.6e-26
contig03975	hypothetical protein [Vitis vinifera]	CAN70431	4.64e-16
contig03979	hypothetical protein [Vitis hybrid cultivar]	ABY49842	2.36e-21
contig03997	hypothetical protein [Vitis vinifera]	CAN78493	9.14e-45
contig04005	hypothetical protein [Vitis vinifera]	CAN81103	4.29e-42
contig04006	PREDICTED: hypothetical protein [Vitis vinifera]	XP_002268669	7.46e-64
contig04032	hypothetical protein [Vitis vinifera]	CAN77149	3.01e-25
contig04033	hypothetical protein [Vitis vinifera]	CAN69397	3.73e-30
contig04073	hypothetical protein [Vitis vinifera]	CAN73562	6.72e-85
contig04076	PREDICTED: hypothetical protein [Vitis vinifera]	XP_002281990	3.38e-164
contig04080	hypothetical protein [Vitis vinifera]	CAN67821	3.97e-79
contig04082	PREDICTED: hypothetical protein [Vitis vinifera]	XP_002275879	6.69e-116
contig04083	hypothetical protein [Vitis vinifera]	CAN69639	7.16e-18
contig04084	hypothetical protein [Vitis vinifera]	CAN64020	5.65e-41
contig04086	PREDICTED: hypothetical protein [Vitis vinifera]	XP_002267166	2.46e-114
contig04088	PREDICTED: hypothetical protein [Vitis vinifera]	XP_002274011	6.78e-112
contig04094	hypothetical protein [Vitis hybrid cultivar]	ABY49842	1.98e-48
contig04095	PREDICTED: hypothetical protein [Vitis vinifera]	XP_002270700	1.79e-76
contig04097	hypothetical protein [Vitis vinifera]	CAN72141	1.88e-110
contig04098	Ulp1-like peptidase [Cucumis melo]	AAS91799	1.63e-65
contig04101	pol protein [Cucumis melo]	AAO45752	4.03e-14
contig04102	hypothetical protein [Vitis vinifera]	CAN71427	3.41e-14
contig04105	cytochrome oxidase subunit 2 [Boehmeria nivea]	ABV23661	8.92e-135
contig04106	hypothetical protein [Vitis vinifera]	CAN77900	1.58e-99
contig04108	PREDICTED: hypothetical protein [Vitis vinifera]	XP_002272421	3.28e-79
contig04111	hypothetical protein [Vitis vinifera]	CAN83211	1.92e-27
contig04112	hypothetical protein [Vitis vinifera]	CAN67620	1.29e-17
contig04116	PREDICTED: hypothetical protein [Vitis vinifera]	XP_002285671	2.98e-102
contig04118	hypothetical protein [Vitis vinifera]	CAN81822	1.5e-28
contig04119	hypothetical protein [Vitis vinifera]	CAN66637	1.21e-69
contig04120	PREDICTED: hypothetical protein [Vitis vinifera]	XP_002267531	8.21e-68
contig04121	integrase [Gossypium hirsutum]	AAP43919	1.81e-35
contig04125	hypothetical protein [Vitis vinifera]	CAN76210	5.64e-91
contig04128	PREDICTED: hypothetical protein [Vitis vinifera]	XP_002263431	7.54e-42
contig04132	hypothetical protein [Vitis vinifera]	CAN66208	8.72e-135
contig04136	PREDICTED: hypothetical protein [Vitis vinifera]	XP_002265401	1.38e-21
contig04137	hypothetical protein [Vitis vinifera]	CAN73908	1.11e-17
contig04138	PREDICTED: hypothetical protein [Vitis vinifera]	XP_002280042	2.86e-122
contig04142	hypothetical protein [Vitis vinifera]	CAN74864	1.05e-30
contig04144	hypothetical protein [Vitis vinifera]	CAN77900	3.36e-49
contig04145	pol protein [Cucumis melo]	AAO45752	1.3e-39
contig04146	PREDICTED: hypothetical protein [Vitis vinifera]	XP_002280133	2.85e-20
contig04148	hypothetical protein [Vitis vinifera]	CAN68340	1.32e-10
contig04150	AC007887_7F15O4.13 [Arabidopsis thaliana]	AAF79348	3.54e-27
contig04152	Reverse transcriptase family protein [Asparagus officinalis]	ABD63192	1.3e-85
contig04157	hypothetical protein [Vitis vinifera]	CAN76494	1.2e-129
contig04163	PREDICTED: hypothetical protein [Vitis vinifera]	XP_002275243	4.87e-72
contig04164	predicted protein [Populus trichocarpa]	XP_002317171	5.61e-77
contig04168	PREDICTED: hypothetical protein [Vitis vinifera]	XP_002274011	9.66e-104
contig04171	PREDICTED: hypothetical protein [Vitis vinifera]	XP_002280823	3.04e-50
contig04180	PREDICTED: hypothetical protein [Vitis vinifera]	XP_002272481	1.5e-42
contig04190	PREDICTED: hypothetical protein [Vitis vinifera]	XP_002268669	3.18e-41
contig04192	hypothetical protein [Vitis vinifera]	CAN79142	3.61e-49
contig04200	conserved hypothetical protein [Ricinus communis]	XP_002526713	2.78e-39
contig04206	hypothetical protein [Vitis vinifera]	CAN78493	1.06e-27
GPJTFOU02F00N8	hypothetical protein ARALYDRAFT_484400 [Arabidopsis lyrata subsp. lyrata]	XP_002875314	5e-14
GPJTFOU02F01MD	predicted protein [Populus trichocarpa]	XP_002328643	1.87e-58
GPJTFOU02F025Y	PREDICTED: hypothetical protein [Vitis vinifera]	XP_002282785	2.66e-23
GPJTFOU02F026C	unknown protein [Arabidopsis thaliana]	NP_198704	6.73e-39
GPJTFOU02F02OW	hypothetical protein [Vitis vinifera]	CAN70087	2.3e-20
GPJTFOU02F02T4	hypothetical protein SELMODRAFT_402668 [Selaginella moellendorffii]	XP_002961071	3.27e-63
GPJTFOU02F03Q3	hypothetical protein [Vitis vinifera]	CAN76546	5.5e-10
GPJTFOU02F03YZ	predicted protein [Populus trichocarpa]	XP_002315461	1.56e-76
GPJTFOU02F05GO	PREDICTED: hypothetical protein [Vitis vinifera]	XP_002265887	2.39e-35
GPJTFOU02F05IL	predicted protein [Populus trichocarpa]	XP_002329893	5.83e-15
GPJTFOU02F061Q	unnamed protein product [Vitis vinifera]	CBI22909	2.94e-35
GPJTFOU02F06CL	PERX_NICSYRecName: Full=Lignin-forming anionic peroxidase; Flags: Precursor	Q02200	1.28e-28
GPJTFOU02F0758	unnamed protein product [Vitis vinifera]	CBI36159	6.45e-30
GPJTFOU02F0781	predicted protein [Populus trichocarpa]	XP_002328322	6.82e-58
GPJTFOU02F07VH	AF498100_1class V chitinase [Momordica charantia]	AAM18075	3.73e-30
GPJTFOU02F0833	ATP binding protein, putative [Ricinus communis]	XP_002509422	1.81e-52
GPJTFOU02F083E	hypothetical protein [Vitis vinifera]	CAN77377	2.01e-37
GPJTFOU02F083L	predicted protein [Populus trichocarpa]	XP_002316585	2.97e-11
GPJTFOU02F08B4	4-hydroxy-3-methylbut-2-enyl diphosphate reductase, putative [Ricinus communis]	XP_002519102	8.11e-25
GPJTFOU02F08I0	hypothetical protein SORBIDRAFT_06g013680 [Sorghum bicolor]	XP_002447697	8.69e-19
GPJTFOU02F0994	hypothetical protein SORBIDRAFT_04g028482 [Sorghum bicolor]	XP_002454313	1.07e-16
GPJTFOU02F09DX	conserved hypothetical protein [Ricinus communis]	XP_002520354	4.87e-46
GPJTFOU02F09FW	Os01g0719700 [Oryza sativa Japonica Group]	NP_001044086	6.25e-18
GPJTFOU02F0ASH	hypothetical protein [Vitis vinifera]	CAN68608	1.79e-12
GPJTFOU02F0B02	unnamed protein product [Vitis vinifera]	CBI26124	2.46e-13
GPJTFOU02F0C6C	predicted protein [Populus trichocarpa]	XP_002305564	7.44e-10
GPJTFOU02F0C86	reverse transcriptase [Cucumis melo]	ABR67408	2.79e-30
GPJTFOU02F0C9D	ankyrin-repeat containing protein, putative [Ricinus communis]	XP_002513030	7.72e-23
GPJTFOU02F0CI4	pheophorbide a oxygenase [Pisum sativum]	CAR82238	6.73e-35
GPJTFOU02F0CSE	DNA-binding protein smubp-2, putative [Ricinus communis]	XP_002524012	6.46e-46
GPJTFOU02F0D34	cell-autonomous heat shock cognate protein 70 [Cucurbita maxima]	AAN86276	4.96e-68
GPJTFOU02F0DBT	phospholipase d zeta, putative [Ricinus communis]	XP_002516974	1.98e-31
GPJTFOU02F0DD8	replication factor A 1, rfa1, putative [Ricinus communis]	XP_002514651	1.28e-18
GPJTFOU02F0DIE	PREDICTED: hypothetical protein [Vitis vinifera]	XP_002283293	2.89e-14
GPJTFOU02F0EG1	unnamed protein product [Oryza sativa Japonica Group]	BAB08213	3.41e-60
GPJTFOU02F0F3X	orf764 [Beta vulgaris subsp. vulgaris]	BAD66751	6.97e-16
GPJTFOU02F0F5R	PREDICTED: hypothetical protein isoform 2 [Vitis vinifera]	XP_002285612	8.66e-59
GPJTFOU02F0FI1	conserved hypothetical protein [Ricinus communis]	XP_002520939	3.65e-41
GPJTFOU02F0FNA	hypothetical protein [Vitis vinifera]	CAN75990	8.65e-12
GPJTFOU02F0G0L	PREDICTED: hypothetical protein [Vitis vinifera]	XP_002278233	1.04e-19
GPJTFOU02F0GNR	unnamed protein product [Vitis vinifera]	CBI19766	1.37e-16
GPJTFOU02F0GWX	predicted protein [Populus trichocarpa]	XP_002313944	8.39e-14
GPJTFOU02F0HJO	PREDICTED: hypothetical protein [Vitis vinifera]	XP_002267166	7.33e-41
GPJTFOU02F0HS9	predicted protein [Populus trichocarpa]	XP_002324959	9.11e-18
GPJTFOU02F0HXD	Glucan endo-1,3-beta-glucosidase precursor, putative [Ricinus communis]	XP_002510373	6.38e-73
GPJTFOU02F0JGZ	hypothetical protein [Vitis vinifera]	CAN59751	6.07e-13
GPJTFOU02F0JZI	PREDICTED: hypothetical protein [Vitis vinifera]	XP_002263076	5.39e-14
GPJTFOU02F0JZY	unnamed protein product [Vitis vinifera]	CBI26633	2.28e-52
GPJTFOU02F0K6V	hypothetical protein [Vitis vinifera]	CAN74241	4.28e-31
GPJTFOU02F0L1E	cytochrome P450, putative [Ricinus communis]	XP_002510313	1.27e-46
GPJTFOU02F0L4Q	PREDICTED: hypothetical protein [Vitis vinifera]	XP_002273862	2.31e-11
GPJTFOU02F0L7O	hypothetical protein ARALYDRAFT_477149 [Arabidopsis lyrata subsp. lyrata]	XP_002887802	6.62e-11
GPJTFOU02F0LBA	polyamine oxidase, putative [Ricinus communis]	XP_002517783	3.98e-25
GPJTFOU02F0LJT	PREDICTED: hypothetical protein isoform 1 [Vitis vinifera]	XP_002277144	3.02e-11
GPJTFOU02F0M7K	receptor lectin protein kinase-like [Cucumis melo]	AAU04770	2.66e-65
GPJTFOU02F0N0O	cytochrome oxidase subunit 2 [Boehmeria nivea]	ABV23661	3.75e-14
GPJTFOU02F0NP6	hypothetical protein [Vitis vinifera]	CAN66579	6.25e-26
GPJTFOU02F0NVJ	predicted protein [Populus trichocarpa]	XP_002314508	2.28e-51
GPJTFOU02F0NXY	protein phosphatase 2c, putative [Ricinus communis]	XP_002520256	1.52e-15
GPJTFOU02F0PKA	PREDICTED: hypothetical protein [Vitis vinifera]	XP_002268074	3.32e-10
GPJTFOU02F0PO5	hypothetical protein [Vitis vinifera]	CAN82835	7.93e-36
GPJTFOU02F0QGG	hypothetical protein SORBIDRAFT_06g021840 [Sorghum bicolor]	XP_002446756	3.56e-12
GPJTFOU02F0QTQ	tubulin gamma complex-associated protein [Populus trichocarpa]	XP_002322735	3.73e-38
GPJTFOU02F0QTZ	unknown [Medicago truncatula]	ACJ85084	4.64e-36
GPJTFOU02F0QWF	predicted protein [Populus trichocarpa]	XP_002316018	5.76e-15
GPJTFOU02F0R11	RNA binding protein, putative [Ricinus communis]	XP_002524359	1.44e-11
GPJTFOU02F0RNL	unnamed protein product [Vitis vinifera]	CBI19201	3.55e-12
GPJTFOU02F0RUQ	hypothetical protein [Vitis vinifera]	CAN80368	6.47e-36
GPJTFOU02F0S6N	hypothetical protein ARALYDRAFT_478911 [Arabidopsis lyrata subsp. lyrata]	XP_002885059	1.61e-20
GPJTFOU02F0SES	Os03g0337600 [Oryza sativa Japonica Group]	NP_001050049	8.47e-22
GPJTFOU02F0SL1	unnamed protein product [Vitis vinifera]	CBI38450	1.72e-14
GPJTFOU02F0SND	DNA binding protein, putative [Ricinus communis]	XP_002529195	6.5e-25
GPJTFOU02F0SUD	PREDICTED: similar to tRNA synthetase class II (D, K and N) family protein [Vitis vinifera]	XP_002271358	2.93e-14
GPJTFOU02F0TRH	hypothetical protein [Vitis vinifera]	CAN82134	1.25e-17
GPJTFOU02F0U7F	AF401622_1gamma-glutamyltransferase [Allium cepa]	AAL61611	7.59e-19
GPJTFOU02F0UDV	PREDICTED: hypothetical protein [Vitis vinifera]	XP_002271655	1.03e-43
GPJTFOU02F0UEI	PREDICTED: hypothetical protein [Vitis vinifera]	XP_002283900	2.56e-10
GPJTFOU02F0UHY	hypothetical protein [Vitis vinifera]	CAN65389	1.68e-15
GPJTFOU02F0V6I	predicted protein [Populus trichocarpa]	XP_002318633	9.2e-21
GPJTFOU02F0V79	hypothetical protein PhapfoPp082 [Phalaenopsis aphrodite subsp. formosana]	YP_358628	1.03e-11
GPJTFOU02F0VBQ	PREDICTED: hypothetical protein [Vitis vinifera]	XP_002282365	3.81e-14
GPJTFOU02F0W6W	rrm/rnp domain, putative [Ricinus communis]	XP_002524655	2.09e-12
GPJTFOU02F0WU2	protein kinase [Glycine max]	ACM89576	6.36e-14
GPJTFOU02F0XHI	sucrose phosphate synthase protein 1 [Prunus persica]	ABV32551	3.37e-23
GPJTFOU02F0XIE	ATP binding protein, putative [Ricinus communis]	XP_002532933	1.72e-14
GPJTFOU02F0XRT	formin 2B [Physcomitrella patens]	ACT55265	7.05e-10
GPJTFOU02F0XZO	unnamed protein product [Vitis vinifera]	CBI16432	4.43e-47
GPJTFOU02F0YAC	atplddelta [Arabidopsis lyrata subsp. lyrata]	XP_002867053	5.1e-19
GPJTFOU02F0YLW	carbohydrate binding protein, putative [Ricinus communis]	XP_002511329	1.49e-42
GPJTFOU02F0ZZJ	conserved hypothetical protein [Ricinus communis]	XP_002534747	1.06e-11
GPJTFOU02F10OP	unnamed protein product [Vitis vinifera]	CBI31979	3.52e-28
GPJTFOU02F10P5	predicted protein [Populus trichocarpa]	XP_002304507	8.87e-39
GPJTFOU02F11Q6	unnamed protein product [Vitis vinifera]	CBI19243	3.29e-18
GPJTFOU02F12I6	AMP dependent CoA ligase, putative [Ricinus communis]	XP_002523698	1.2e-32
GPJTFOU02F12I8	hypothetical protein OsI_28519 [Oryza sativa Indica Group]	EEC83230	1.93e-20
GPJTFOU02F12S4	envelope-like protein [Glycine max]	AAO73528	1.31e-14
GPJTFOU02F12XY	F-box and wd40 domain protein, putative [Ricinus communis]	XP_002511281	2.1e-26
GPJTFOU02F131A	GRAS family transcription factor [Populus trichocarpa]	XP_002302201	9.64e-26
GPJTFOU02F13AP	PREDICTED: hypothetical protein [Vitis vinifera]	XP_002263545	1.79e-17
GPJTFOU02F13N7	AF079872_1cyclic nucleotide-gated calmodulin-binding ion channel [Nicotiana tabacum]	AAF33670	9.14e-16
GPJTFOU02F14GR	NADH-plastoquinone oxidoreductase subunit 4L [Cucumis sativus]	ABI97465	2.82e-25
GPJTFOU02F14KM	P-glycoprotein [Solanum tuberosum]	AAD10836	7.47e-10
GPJTFOU02F15PP	predicted protein [Populus trichocarpa]	XP_002329429	5.13e-21
GPJTFOU02F166N	dead box ATP-dependent RNA helicase, putative [Ricinus communis]	XP_002530895	2.47e-21
GPJTFOU02F16IC	unknown [Populus trichocarpa]	ABK95983	3.43e-15
GPJTFOU02F16MV	PREDICTED: hypothetical protein [Vitis vinifera]	XP_002281552	8.35e-38
GPJTFOU02F16NI	unnamed protein product [Vitis vinifera]	CBI30968	7.15e-13
GPJTFOU02F16SR	Transmembrane protein, putative [Ricinus communis]	XP_002533249	3.75e-27
GPJTFOU02F17ED	Zinc finger, CCHC-type [Medicago truncatula]	ABN05686	5.7e-13
GPJTFOU02F17EN	FGFR1 oncogene partner, putative [Ricinus communis]	XP_002523933	9.47e-13
GPJTFOU02F188E	unnamed protein product [Vitis vinifera]	CBI25678	1.04e-17
GPJTFOU02F18H4	AC007887_7F15O4.13 [Arabidopsis thaliana]	AAF79348	1.62e-26
GPJTFOU02F193Z	putative neutral/alkaline invertase [Lotus japonicus]	CAG30577	9.6e-34
GPJTFOU02F197F	ATP binding protein, putative [Ricinus communis]	XP_002520279	5e-38
GPJTFOU02F198E	WRKY family transcription factor [Cicer arietinum]	ABX10954	8.3e-22
GPJTFOU02F1AID	4-hydroxyphenylpyruvate dioxygenase [Hevea brasiliensis]	BAH10638	1.18e-47
GPJTFOU02F1BRL	hypothetical protein ARALYDRAFT_496915 [Arabidopsis lyrata subsp. lyrata]	XP_002865047	5.21e-24
GPJTFOU02F1C9X	PREDICTED: hypothetical protein [Vitis vinifera]	XP_002271892	2.52e-20
GPJTFOU02F1CRK	PREDICTED: hypothetical protein [Vitis vinifera]	XP_002282212	6.58e-19
GPJTFOU02F1D40	histone H2A [Schistosoma mansoni]	XP_002574961	1.11e-28
GPJTFOU02F1D72	PREDICTED: hypothetical protein [Vitis vinifera]	XP_002264001	2.6e-15
GPJTFOU02F1DI9	alpha chain of nascent polypeptide associated complex [Nicotiana benthamiana]	BAF46352	1.01e-35
GPJTFOU02F1E8H	RNA polymerase beta' subunit [Cucumis sativus]	YP_247590	1.17e-50
GPJTFOU02F1EW7	catalytic, putative [Ricinus communis]	XP_002523793	5.11e-19
GPJTFOU02F1EYV	PREDICTED: hypothetical protein [Vitis vinifera]	XP_002266961	8.31e-14
GPJTFOU02F1FE5	PREDICTED: hypothetical protein [Vitis vinifera]	XP_002284627	2.33e-32
GPJTFOU02F1FGI	transcription factor, putative [Ricinus communis]	XP_002524598	2.31e-26
GPJTFOU02F1GW9	multidrug resistance protein ABC transporter family [Populus trichocarpa]	XP_002304728	1.05e-16
GPJTFOU02F1H1N	f-box family protein [Populus trichocarpa]	XP_002308504	2.18e-56
GPJTFOU02F1K0A	PREDICTED: hypothetical protein [Vitis vinifera]	XP_002265887	1.61e-57
GPJTFOU02F1KDN	glycosyltransferase [Brassica napus]	CAI94899	1.04e-32
GPJTFOU02F1L7A	PREDICTED: hypothetical protein [Vitis vinifera]	XP_002270427	2.48e-21
GPJTFOU02F1LMI	predicted protein [Populus trichocarpa]	XP_002327654	2.46e-13
GPJTFOU02F1LTJ	PREDICTED: hypothetical protein [Vitis vinifera]	XP_002274561	4.11e-69
GPJTFOU02F1M4Y	BRASSINOSTEROID INSENSITIVE 1-associated receptor kinase 1 precursor, putative [Ricinus communis]	XP_002513435	4.13e-37
GPJTFOU02F1MSH	predicted protein [Populus trichocarpa]	XP_002308202	4.01e-39
GPJTFOU02F1MWN	PgPOR29 [Pennisetum glaucum]	AAP46186	3.8e-13
GPJTFOU02F1OB2	predicted protein [Populus trichocarpa]	XP_002338208	1.16e-28
GPJTFOU02F1PHZ	high affinity inorganic phosphate transporter [Populus trichocarpa]	XP_002332753	3.97e-52
GPJTFOU02F1PIQ	flavine-containing monoxygenase [Populus trichocarpa]	XP_002314526	1.37e-48
GPJTFOU02F1PJP	predicted protein [Populus trichocarpa]	XP_002315906	1.14e-18
GPJTFOU02F1Q20	PREDICTED: hypothetical protein [Vitis vinifera]	XP_002278951	1.05e-48
GPJTFOU02F1QF0	predicted protein [Populus trichocarpa]	XP_002329736	7.36e-42
GPJTFOU02F1RBJ	unknown protein [Arabidopsis thaliana]	NP_177865	1.33e-52
GPJTFOU02F1RDC	unnamed protein product [Vitis vinifera]	CBI36723	1.39e-16
GPJTFOU02F1S0P	hypothetical protein [Vitis vinifera]	CAN73734	2.64e-10
GPJTFOU02F1SJY	glycosyltransferase [Populus trichocarpa]	XP_002330135	6.23e-57
GPJTFOU02F1SVU	predicted protein [Populus trichocarpa]	XP_002328087	8.01e-53
GPJTFOU02F1T7O	AtHSD5 (hydroxysteroid dehydrogenase 5); binding / catalytic/ oxidoreductase [Arabidopsis thaliana]	NP_192740	2.05e-27
GPJTFOU02F1U2M	putative RF2 protein [Heuchera sanguinea]	ADD30895	1.27e-22
GPJTFOU02F1U6K	calcium-dependent protein kinase, putative [Ricinus communis]	XP_002511506	4.11e-61
GPJTFOU02F1UIF	Os03g0133100 [Oryza sativa Japonica Group]	NP_001048873	4.27e-10
GPJTFOU02F1UZO	hypothetical protein [Lotus japonicus]	CAJ00278	1.11e-18
GPJTFOU02F1V8P	phosphoprotein phosphatase, putative [Ricinus communis]	XP_002512305	4e-16
GPJTFOU02F1VJN	AGD10/MEE28 [Arabidopsis lyrata subsp. lyrata]	XP_002879538	1.59e-12
GPJTFOU02F1VRG	unnamed protein product [Vitis vinifera]	CBI23263	5.21e-17
GPJTFOU02F1W7S	PREDICTED: hypothetical protein [Vitis vinifera]	XP_002278888	8.58e-35
GPJTFOU02F1W9X	hypothetical protein [Vitis vinifera]	CAN71648	2.69e-24
GPJTFOU02F1WEN	multidrug resistance protein ABC transporter family [Populus trichocarpa]	XP_002305657	6.62e-25
GPJTFOU02F1X9W	conserved hypothetical protein [Ricinus communis]	XP_002535305	5.04e-20
GPJTFOU02F1XHT	unnamed protein product [Vitis vinifera]	CBI28257	3.62e-25
GPJTFOU02F1YKE	ABC transporter related protein [Geobacillus sp. Y412MC10]	YP_003240935	5.18e-32
GPJTFOU02F1YWZ	PREDICTED: hypothetical protein [Vitis vinifera]	XP_002279876	7.65e-55
GPJTFOU02F1Z64	hypothetical protein [Vitis vinifera]	CAN71553	5.58e-10
GPJTFOU02F1Z7Q	predicted protein [Arabidopsis lyrata subsp. lyrata]	XP_002874241	2.1e-65
GPJTFOU02F1ZGI	conserved hypothetical protein [Ricinus communis]	XP_002519924	3.03e-27
GPJTFOU02F1ZOZ	hypothetical protein [Vitis vinifera]	CAN72141	6.7e-40
GPJTFOU02F202I	unnamed protein product [Vitis vinifera]	CBI27489	7.97e-26
GPJTFOU02F20C1	PREDICTED: hypothetical protein [Vitis vinifera]	XP_002265846	5e-43
GPJTFOU02F20QG	hypothetical protein [Vitis vinifera]	CAN70431	1.46e-21
GPJTFOU02F20QU	PREDICTED: hypothetical protein [Vitis vinifera]	XP_002282083	3.51e-52
GPJTFOU02F20RB	PREDICTED: hypothetical protein [Vitis vinifera]	XP_002278974	7.36e-31
GPJTFOU02F21MK	predicted protein [Populus trichocarpa]	XP_002318086	2.28e-11
GPJTFOU02F21OE	PREDICTED: hypothetical protein [Vitis vinifera]	XP_002280844	2.15e-69
GPJTFOU02F22GB	hypothetical protein [Vitis vinifera]	CAN63736	5.77e-31
GPJTFOU02F22MV	U-box domain-containing protein [Arabidopsis lyrata subsp. lyrata]	XP_002873722	2.3e-26
GPJTFOU02F2380	hypothetical protein [Vitis vinifera]	CAN76210	1.56e-15
GPJTFOU02F2387	PREDICTED: hypothetical protein [Vitis vinifera]	XP_002275212	3.18e-20
GPJTFOU02F2399	PREDICTED: hypothetical protein [Vitis vinifera]	XP_002268944	8.1e-37
GPJTFOU02F23WR	Os03g0337600 [Oryza sativa Japonica Group]	NP_001050049	8.37e-22
GPJTFOU02F23XY	N-acetylglucosamine kinase, putative [Ricinus communis]	XP_002521585	2.28e-11
GPJTFOU02F245K	limonoid UDP glucosyltransferase [Citrus unshiu]	ABX46238	5.1e-27
GPJTFOU02F24A1	ARAD2 (ARABINAN DEFICIENT 2); catalytic [Arabidopsis thaliana]	NP_199306	3.38e-15
GPJTFOU02F24KU	ribulose-1,5-bisphosphate carboxylase/oxygenase large subunit [Hesperomannia arbuscula]	ACB29074	1.43e-21
GPJTFOU02F24ZP	PREDICTED: hypothetical protein [Vitis vinifera]	XP_002281821	2.61e-41
GPJTFOU02F253O	UDP-sulfoquinovose synthase, putative [Ricinus communis]	XP_002516429	1.78e-88
GPJTFOU02F25JP	hypothetical protein [Vitis vinifera]	CAN73176	1.71e-36
GPJTFOU02F25K9	hypothetical protein [Vitis vinifera]	CAN83002	3.96e-23
GPJTFOU02F25T2	hypothetical protein [Vitis vinifera]	CAN64689	6.77e-72
GPJTFOU02F27PV	unnamed protein product [Vitis vinifera]	CBI36131	6.05e-60
GPJTFOU02F27X1	predicted protein [Populus trichocarpa]	XP_002329262	6.59e-11
GPJTFOU02F281Y	AC079829_20Pto kinase interactor, putative [Arabidopsis thaliana]	AAG50687	4.99e-22
GPJTFOU02F28MB	predicted protein [Populus trichocarpa]	XP_002306785	7.86e-12
GPJTFOU02F28QO	putative pathogenesis-related protein 1 [Vitis hybrid cultivar]	BAF95881	1.83e-24
GPJTFOU02F28RZ	PREDICTED: similar to putative neutral invertase [Vitis vinifera]	XP_002277312	1.59e-37
GPJTFOU02F2AD5	hypothetical protein [Vitis vinifera]	CAN74964	1.42e-37
GPJTFOU02F2AHV	PREDICTED: hypothetical protein [Vitis vinifera]	XP_002270713	3.7e-22
GPJTFOU02F2AV5	AF435452_1calcium/calmodulin-dependent protein kinase CaMK3 [Nicotiana tabacum]	AAL30820	4.02e-22
GPJTFOU02F2BML	unnamed protein product [Vitis vinifera]	CBI16305	1.4e-24
GPJTFOU02F2C0T	predicted protein [Populus trichocarpa]	XP_002331582	3.18e-37
GPJTFOU02F2CW7	ATP binding protein, putative [Ricinus communis]	XP_002532933	1.67e-14
GPJTFOU02F2CXO	hydrolase, hydrolyzing O-glycosyl compounds, putative [Ricinus communis]	XP_002509877	6.37e-30
GPJTFOU02F2CYQ	MetE [Quercus mongolica subsp. crispula]	ABY86618	1.95e-42
GPJTFOU02F2DBK	PREDICTED: hypothetical protein [Vitis vinifera]	XP_002262751	5.62e-10
GPJTFOU02F2DJZ	hypothetical protein [Vitis vinifera]	CAN68608	3.97e-11
GPJTFOU02F2E7S	PREDICTED: hypothetical protein [Vitis vinifera]	XP_002275275	2.26e-46
GPJTFOU02F2ERH	AC027665_19F5M15.26 [Arabidopsis thaliana]	AAF79618	1.5e-10
GPJTFOU02F2EVX	WD-repeat protein, putative [Ricinus communis]	XP_002533626	3.66e-25
GPJTFOU02F2FJ1	hypothetical protein [Vitis vinifera]	CAN81709	2.09e-30
GPJTFOU02F2FO9	PREDICTED: hypothetical protein [Vitis vinifera]	XP_002265203	6.08e-12
GPJTFOU02F2G0U	predicted protein [Populus trichocarpa]	XP_002308615	3.55e-12
GPJTFOU02F2G5W	conserved hypothetical protein [Ricinus communis]	XP_002532747	3.72e-70
GPJTFOU02F2GS2	PREDICTED: hypothetical protein [Vitis vinifera]	XP_002274007	2.15e-33
GPJTFOU02F2GU1	hypothetical protein ARALYDRAFT_486954 [Arabidopsis lyrata subsp. lyrata]	XP_002870937	1.12e-13
GPJTFOU02F2I6C	PREDICTED: hypothetical protein [Vitis vinifera]	XP_002266881	9.43e-13
GPJTFOU02F2IBW	multidrug resistance protein 1, 2, putative [Ricinus communis]	XP_002522840	2.58e-41
GPJTFOU02F2II9	beta-D-glucosidase [Gossypium hirsutum]	AAQ17461	3.66e-56
GPJTFOU02F2IWX	conserved hypothetical protein [Ricinus communis]	XP_002515216	5.17e-11
GPJTFOU02F2JES	conserved hypothetical protein [Ricinus communis]	XP_002516082	2.4e-16
GPJTFOU02F2JOB	PREDICTED: hypothetical protein [Vitis vinifera]	XP_002275212	2.44e-29
GPJTFOU02F2K9T	PREDICTED: hypothetical protein [Vitis vinifera]	XP_002265203	6.08e-12
GPJTFOU02F2L90	unnamed protein product [Vitis vinifera]	CBI38586	3.36e-10
GPJTFOU02F2L9U	Villin headpiece; Gelsolin region [Medicago truncatula]	ABN08091	3.76e-22
GPJTFOU02F2LC1	unnamed protein product [Vitis vinifera]	CBI25728	5.64e-34
GPJTFOU02F2LU0	PREDICTED: hypothetical protein [Vitis vinifera]	XP_002279477	1.2e-12
GPJTFOU02F2MK3	hypothetical protein SORBIDRAFT_03g012550 [Sorghum bicolor]	XP_002455521	1.7e-11
GPJTFOU02F2NAL	GTP-binding protein typa/bipa, putative [Ricinus communis]	XP_002529621	4.69e-25
GPJTFOU02F2NCA	unnamed protein product [Vitis vinifera]	CBI40848	4.15e-24
GPJTFOU02F2NVT	protein binding protein, putative [Ricinus communis]	XP_002534145	4.41e-31
GPJTFOU02F2O2K	hypothetical protein [Vitis vinifera]	CAN68307	1.41e-28
GPJTFOU02F2OQB	hypothetical protein [Vitis vinifera]	CAN74004	1.17e-13
GPJTFOU02F2OR5	hypothetical protein [Vitis vinifera]	CAN78983	5.42e-16
GPJTFOU02F2P8N	unnamed protein product [Vitis vinifera]	CBI40795	3.79e-38
GPJTFOU02F2PNE	bZIP transcription factor [Malus x domestica]	AAX11392	1.93e-14
GPJTFOU02F2PUP	predicted protein [Populus trichocarpa]	XP_002315538	9.77e-10
GPJTFOU02F2QCM	hypothetical protein [Vitis vinifera]	CAN74964	5.33e-54
GPJTFOU02F2QFH	predicted protein [Populus trichocarpa]	XP_002309996	1.86e-29
GPJTFOU02F2QU0	PREDICTED: hypothetical protein [Vitis vinifera]	XP_002284719	3.64e-22
GPJTFOU02F2QUL	PREDICTED: hypothetical protein [Vitis vinifera]	XP_002271113	3.22e-24
GPJTFOU02F2RW3	protease inhibitor/seed storage/lipid transfer protein (LTP) family protein [Arabidopsis thaliana]	NP_192986	4.66e-12
GPJTFOU02F2SS8	unnamed protein product [Vitis vinifera]	CBI41122	1.09e-61
GPJTFOU02F2T74	hypothetical protein [Vitis vinifera]	CAN68820	1.56e-15
GPJTFOU02F2TIV	hypothetical protein [Vitis vinifera]	CAN73151	1.19e-31
GPJTFOU02F2TTE	ribosomal protein S4 [Calycanthus floridus]	AAW47270	1.69e-20
GPJTFOU02F2TWW	hypothetical protein RCOM_1578820 [Ricinus communis]	XP_002513535	3.05e-24
GPJTFOU02F2UCK	hypothetical protein [Vitis vinifera]	CAN78588	3.22e-21
GPJTFOU02F2UXQ	pectin methylesterase [Nicotiana tabacum]	CAB95025	7.04e-53
GPJTFOU02F2W4O	unnamed protein product [Vitis vinifera]	CBI31361	6.55e-14
GPJTFOU02F2WXC	unknown [Picea sitchensis]	ACN40743	1.15e-10
GPJTFOU02F2X7T	Disease resistance protein RPS2, putative [Ricinus communis]	XP_002521790	2.23e-14
GPJTFOU02F2X8E	cytochrome P450 [Populus trichocarpa]	XP_002322606	1.2e-48
GPJTFOU02F2Y6H	unnamed protein product [Vitis vinifera]	CBI31782	4.13e-13
GPJTFOU02F2YN1	PREDICTED: hypothetical protein [Vitis vinifera]	XP_002275904	1.52e-27
GPJTFOU02F2YZM	predicted protein [Populus trichocarpa]	XP_002316868	3.79e-22
GPJTFOU02F2ZM7	unnamed protein product [Vitis vinifera]	CBI38595	1.15e-18
GPJTFOU02F2ZT8	Ulp1-like peptidase [Cucumis melo]	AAS91798	9.24e-21
GPJTFOU02F305N	predicted protein [Populus trichocarpa]	XP_002312164	3.4e-15
GPJTFOU02F30C4	WRKY domain class transcription factor [Malus x domestica]	ADL36862	3.71e-30
GPJTFOU02F31H8	protein binding protein, putative [Ricinus communis]	XP_002527141	1.95e-54
GPJTFOU02F31LY	ATP-dependent RNA helicase, putative [Ricinus communis]	XP_002528999	3.69e-12
GPJTFOU02F31PM	aldo-keto reductase, putative [Ricinus communis]	XP_002513006	5.09e-11
GPJTFOU02F31R5	Oxysterol-binding protein, putative [Ricinus communis]	XP_002529779	6.07e-37
GPJTFOU02F32ER	actin-like protein [Eperua falcata]	ADF47307	4.48e-39
GPJTFOU02F32X6	PREDICTED: hypothetical protein [Vitis vinifera]	XP_002276004	2.93e-29
GPJTFOU02F33W9	unnamed protein product [Vitis vinifera]	CBI15288	3.58e-20
GPJTFOU02F340P	ankyrin-repeat containing protein, putative [Ricinus communis]	XP_002513030	1.98e-23
GPJTFOU02F3411	PREDICTED: hypothetical protein [Vitis vinifera]	XP_002274007	7.25e-29
GPJTFOU02F34JT	hypothetical protein [Vitis vinifera]	CAN77247	7.6e-19
GPJTFOU02F357R	conserved hypothetical protein [Ricinus communis]	XP_002519269	1.01e-26
GPJTFOU02F35IJ	predicted protein [Populus trichocarpa]	XP_002308268	2.61e-23
GPJTFOU02F35XV	metal tolerance protein [Cucumis sativus]	ABS12731	6.33e-33
GPJTFOU02F36MK	Na+/H+ transporter [Robinia pseudoacacia]	ABS11687	2.87e-14
GPJTFOU02F36U6	PREDICTED: hypothetical protein [Vitis vinifera]	XP_002271232	3.52e-36
GPJTFOU02F36W6	unnamed protein product [Vitis vinifera]	CBI15799	2.96e-35
GPJTFOU02F3742	hypothetical protein [Vitis vinifera]	CAN83002	4.17e-22
GPJTFOU02F376T	unnamed protein product [Vitis vinifera]	CBI37299	1.31e-22
GPJTFOU02F37LI	unknown [Glycine max]	ACU19611	7.59e-15
GPJTFOU02F37N3	hypothetical protein [Vitis vinifera]	CAN67316	1.37e-12
GPJTFOU02F37P4	conserved hypothetical protein [Ricinus communis]	XP_002525790	9.47e-26
GPJTFOU02F37XX	pol protein [Cucumis melo]	AAO45752	2.09e-65
GPJTFOU02F38AJ	predicted protein [Populus trichocarpa]	XP_002301319	2.35e-17
GPJTFOU02F38E0	predicted protein [Populus trichocarpa]	XP_002303286	5.27e-24
GPJTFOU02F38MA	hypothetical protein [Vitis vinifera]	CAN67309	5.18e-23
GPJTFOU02F38TY	predicted protein [Populus trichocarpa]	XP_002311365	1.48e-36
GPJTFOU02F38X1	predicted protein [Populus trichocarpa]	XP_002304191	4.86e-22
GPJTFOU02F39HS	hypothetical protein OsI_02953 [Oryza sativa Indica Group]	EEC71135	7.16e-20
GPJTFOU02F3A5K	predicted protein [Populus trichocarpa]	XP_002298122	1.26e-41
GPJTFOU02F3ACQ	PREDICTED: hypothetical protein [Vitis vinifera]	XP_002264558	2.91e-14
GPJTFOU02F3API	arginine/serine-rich splicing factor, putative [Ricinus communis]	XP_002510842	3.14e-16
GPJTFOU02F3BLB	maturase K [Neoachmandra indica]	ABH03905	1.39e-42
GPJTFOU02F3BLY	RL5_CUCSARecName: Full=60S ribosomal protein L5	Q6UNT2	8.38e-14
GPJTFOU02F3BWJ	PREDICTED: hypothetical protein [Vitis vinifera]	XP_002283151	1.2e-21
GPJTFOU02F3CMF	ribosomal protein S12 [Leptosira terrestris]	YP_001382187	1.02e-12
GPJTFOU02F3CS3	hypothetical protein [Vitis vinifera]	CAN80368	6.1e-46
GPJTFOU02F3DM0	hypothetical protein [Vitis vinifera]	CAN70431	7.27e-11
GPJTFOU02F3E8C	predicted protein [Populus trichocarpa]	XP_002324991	4.86e-18
GPJTFOU02F3ED2	hypothetical protein OsI_36482 [Oryza sativa Indica Group]	EEC68352	1.33e-11
GPJTFOU02F3F4R	RNA binding protein, putative [Ricinus communis]	XP_002533678	2.54e-71
GPJTFOU02F3H8S	hypothetical protein [Vitis vinifera]	CAN83313	2.39e-11
GPJTFOU02F3ICK	ACOC_CUCMARecName: Full=Aconitate hydratase, cytoplasmic; Short=Aconitase; AltName: Full=Citrate hydro-lyase	P49608	5.48e-39
GPJTFOU02F3IQ5	conserved hypothetical protein [Ricinus communis]	XP_002520140	1.47e-34
GPJTFOU02F3J4A	beta-glucosidase, putative [Ricinus communis]	XP_002513439	2.84e-26
GPJTFOU02F3JDA	predicted protein [Populus trichocarpa]	XP_002301233	3.12e-16
GPJTFOU02F3JIH	PREDICTED: hypothetical protein [Vitis vinifera]	XP_002280203	1.5e-34
GPJTFOU02F3JRX	PREDICTED: hypothetical protein [Vitis vinifera]	XP_002276030	3.39e-41
GPJTFOU02F3K2O	PREDICTED: hypothetical protein [Vitis vinifera]	XP_002263792	4.96e-14
GPJTFOU02F3KEP	hypothetical protein [Vitis vinifera]	CAN64580	9.56e-49
GPJTFOU02F3LUZ	PREDICTED: hypothetical protein [Vitis vinifera]	XP_002273380	4.34e-27
GPJTFOU02F3MB6	conserved hypothetical protein [Ricinus communis]	XP_002512587	1.23e-12
GPJTFOU02F3MCK	hypothetical protein [Vitis vinifera]	CAN60420	1.99e-21
GPJTFOU02F3MGM	photosystem I P700 apoprotein A2 [Oryza sativa Japonica Group]	AAS46120	2.27e-43
GPJTFOU02F3MPB	PREDICTED: hypothetical protein [Vitis vinifera]	XP_002283651	4.35e-18
GPJTFOU02F3NBH	hypothetical protein [Vitis vinifera]	CAN82268	9.65e-27
GPJTFOU02F3NEF	homocysteine s-methyltransferase [Populus trichocarpa]	XP_002315941	1.25e-25
GPJTFOU02F3NJ8	conserved hypothetical protein [Ricinus communis]	XP_002526713	8.47e-46
GPJTFOU02F3NQ6	PREDICTED: hypothetical protein [Vitis vinifera]	XP_002272994	4.89e-30
GPJTFOU02F3NSB	predicted protein [Populus trichocarpa]	XP_002327916	1.32e-13
GPJTFOU02F3NZL	hypothetical protein [Vitis vinifera]	CAN72461	1.19e-23
GPJTFOU02F3O9C	formylglycinamide ribonucleotide amidotransferase [Vigna unguiculata]	AAL55431	4.55e-68
GPJTFOU02F3OFP	hypothetical protein [Vitis vinifera]	CAN81146	1.11e-13
GPJTFOU02F3OM6	Pathogen-related protein, related [Medicago truncatula]	ABD32938	3.74e-22
GPJTFOU02F3OQA	hypothetical protein [Vitis vinifera]	CAN77126	1.43e-21
GPJTFOU02F3OQD	hypothetical protein [Vitis vinifera]	CAN76494	9.3e-45
GPJTFOU02F3OUK	Inner membrane transport protein yjjL, putative [Ricinus communis]	XP_002533670	3.18e-21
GPJTFOU02F3P0P	predicted protein [Populus trichocarpa]	XP_002308654	6.3e-25
GPJTFOU02F3PGE	unnamed protein product [Vitis vinifera]	CBI19045	7.79e-20
GPJTFOU02F3PHI	predicted protein [Populus trichocarpa]	XP_002312750	4.64e-57
GPJTFOU02F3PMT	PREDICTED: hypothetical protein [Vitis vinifera]	XP_002275132	5.9e-29
GPJTFOU02F3PRP	conserved hypothetical protein [Ricinus communis]	XP_002512413	1.87e-40
GPJTFOU02F3QNS	hypothetical protein [Vitis vinifera]	CAN71895	3.01e-25
GPJTFOU02F3S4U	PREDICTED: hypothetical protein [Vitis vinifera]	XP_002280152	3.12e-77
GPJTFOU02F3SKJ	ATP binding protein, putative [Ricinus communis]	XP_002532956	2.43e-35
GPJTFOU02F3SLH	conserved hypothetical protein [Ricinus communis]	XP_002517910	4.21e-13
GPJTFOU02F3SME	unnamed protein product [Vitis vinifera]	CBI37507	3.24e-13
GPJTFOU02F3T09	putative Argonaute protein [Trifolium pratense]	BAE71241	1.7e-14
GPJTFOU02F3T6B	1-deoxy-D-xylulose 5-phosphate reductoisomerase [Rauvolfia verticillata]	AAY87151	6.08e-12
GPJTFOU02F3TK0	hypothetical protein [Vitis vinifera]	CAN73380	1.92e-11
GPJTFOU02F3TVH	PREDICTED: hypothetical protein [Vitis vinifera]	XP_002279185	1.31e-27
GPJTFOU02F3U9S	unnamed protein product [Vitis vinifera]	CBI16786	1.21e-12
GPJTFOU02F3V6D	PREDICTED: hypothetical protein [Vitis vinifera]	XP_002284239	1.46e-34
GPJTFOU02F3V89	Ulp1-like peptidase [Cucumis melo]	AAS91799	9.01e-24
GPJTFOU02F3V8Y	PREDICTED: hypothetical protein [Vitis vinifera]	XP_002269380	9.29e-35
GPJTFOU02F3VGD	conserved hypothetical protein [Ricinus communis]	XP_002532931	2.27e-13
GPJTFOU02F3VWV	hypothetical protein [Vitis vinifera]	CAN81238	2.18e-23
GPJTFOU02F3W3K	PREDICTED: hypothetical protein [Vitis vinifera]	XP_002270427	2.42e-21
GPJTFOU02F3W43	PREDICTED: hypothetical protein [Vitis vinifera]	XP_002270155	7.09e-37
GPJTFOU02F3W53	hypothetical protein [Vitis vinifera]	CAN77247	3.67e-68
GPJTFOU02F3W96	predicted protein [Populus trichocarpa]	XP_002332207	1.37e-16
GPJTFOU02F3WE1	predicted protein [Populus trichocarpa]	XP_002331597	4.41e-15
GPJTFOU02F3WMY	conserved hypothetical protein [Ricinus communis]	XP_002524141	7.25e-34
GPJTFOU02F3WWT	ribosomal protein S9, putative [Ricinus communis]	XP_002527855	1.29e-46
GPJTFOU02F3XP1	hypothetical protein [Vitis vinifera]	CAN73049	3.76e-18
GPJTFOU02F3Y0I	unknown [Glycine max]	ACU23791	6.5e-29
GPJTFOU02F3Y26	Ycf2 [Carica papaya]	YP_001671726	7.45e-48
GPJTFOU02F3YC9	AC068602_6F14D16.9 [Arabidopsis thaliana]	AAF79283	2.33e-11
GPJTFOU02F3ZKZ	hypothetical protein Ava_B0048 [Anabaena variabilis ATCC 29413]	YP_319951	2.71e-60
GPJTFOU02F3ZZK	1-phosphatidylinositol-4,5-bisphosphate phosphodiesterase, putative [Ricinus communis]	XP_002533650	2.41e-25
GPJTFOU02F40KX	predicted protein [Populus trichocarpa]	XP_002324797	8.27e-30
GPJTFOU02F40UD	predicted protein [Populus trichocarpa]	XP_002329011	5.53e-20
GPJTFOU02F41MY	PREDICTED: hypothetical protein [Vitis vinifera]	XP_002280704	8.85e-11
GPJTFOU02F436M	predicted protein [Populus trichocarpa]	XP_002309159	1.06e-40
GPJTFOU02F439O	predicted protein [Populus trichocarpa]	XP_002320918	3.54e-36
GPJTFOU02F43A1	hypothetical protein OsJ_29763 [Oryza sativa Japonica Group]	EAZ45126	1.46e-11
GPJTFOU02F43Y5	histone deacetylase hda1, putative [Ricinus communis]	XP_002514660	1.48e-34
GPJTFOU02F4426	PREDICTED: hypothetical protein [Vitis vinifera]	XP_002284432	1.01e-11
GPJTFOU02F44LY	Leucine-rich repeat receptor protein kinase EXS precursor, putative [Ricinus communis]	XP_002518148	4.36e-55
GPJTFOU02F44TN	multidrug resistance protein ABC transporter family [Populus trichocarpa]	XP_002321253	9.66e-34
GPJTFOU02F451M	hydroxypyruvate reductase [Cucurbita cv. Kurokawa Amakuri]	BAA08410	3.52e-19
GPJTFOU02F45AK	predicted protein [Populus trichocarpa]	XP_002312751	1.95e-42
GPJTFOU02F45CC	predicted protein [Populus trichocarpa]	XP_002331949	1.91e-18
GPJTFOU02F4669	PREDICTED: hypothetical protein [Vitis vinifera]	XP_002281860	6.75e-36
GPJTFOU02F47BZ	protein with unknown function [Ricinus communis]	XP_002532435	2.36e-16
GPJTFOU02F47KE	unknown [Glycine max]	ACU16711	6.83e-14
GPJTFOU02F481J	cytochrome P450, putative [Ricinus communis]	XP_002510308	2.66e-27
GPJTFOU02F48QX	hypothetical protein ARALYDRAFT_483994 [Arabidopsis lyrata subsp. lyrata]	XP_002882143	1.4e-16
GPJTFOU02F48T1	hypothetical protein SORBIDRAFT_08g007680 [Sorghum bicolor]	XP_002443080	6.1e-14
GPJTFOU02F4922	putatvie LOB domain protein [Oryza sativa Japonica Group]	AAV33307	1.77e-13
GPJTFOU02F4A4N	predicted protein [Populus trichocarpa]	XP_002330537	2.84e-27
GPJTFOU02F4ALF	hypothetical protein [Vitis vinifera]	CAN72427	1.47e-38
GPJTFOU02F4APW	AP2 domain class transcription factor [Malus x domestica]	ADE41114	3.76e-18
GPJTFOU02F4AWK	hypothetical protein [Vitis vinifera]	CAN78493	2.05e-23
GPJTFOU02F4B24	ATP binding protein, putative [Ricinus communis]	XP_002523161	4.88e-30
GPJTFOU02F4BCJ	hypothetical protein [Vitis vinifera]	CAN82681	1.31e-14
GPJTFOU02F4BKX	unnamed protein product [Vitis vinifera]	CBI30987	4.3e-18
GPJTFOU02F4C32	Fom-2 protein [Cucumis melo]	AAT77098	6.07e-14
GPJTFOU02F4CNC	RNA-directed DNA polymerase (Reverse transcriptase) [Medicago truncatula]	ABN05720	8.24e-22
GPJTFOU02F4DOL	predicted protein [Populus trichocarpa]	XP_002320595	1.89e-13
GPJTFOU02F4DVD	glycosyltransferase [Populus trichocarpa]	XP_002330135	6.23e-57
GPJTFOU02F4ED6	unnamed protein product [Vitis vinifera]	CBI37452	2.98e-19
GPJTFOU02F4EEQ	maturase [Hovenia acerba]	AAQ08711	1.29e-18
GPJTFOU02F4EMR	PREDICTED: hypothetical protein [Vitis vinifera]	XP_002269742	1.19e-31
GPJTFOU02F4FDN	hypothetical protein [Vitis vinifera]	CAN72934	1.65e-17
GPJTFOU02F4FWE	oligosaccharyl transferase, putative [Ricinus communis]	XP_002514244	1.19e-13
GPJTFOU02F4G2C	PREDICTED: hypothetical protein isoform 2 [Vitis vinifera]	XP_002267906	4.03e-40
GPJTFOU02F4GFR	AF426451_1cytochrome P450 [Citrus sinensis]	AAL24049	2.31e-21
GPJTFOU02F4H3Q	PREDICTED: hypothetical protein [Vitis vinifera]	XP_002284691	1.77e-49
GPJTFOU02F4H6O	hypothetical protein [Vitis vinifera]	CAN69804	2.38e-25
GPJTFOU02F4HPQ	hypothetical protein [Vitis vinifera]	CAN79629	5.87e-22
GPJTFOU02F4I1C	predicted protein [Populus trichocarpa]	XP_002300131	1.29e-18
GPJTFOU02F4L0C	acyltransferase-like protein [Arabidopsis thaliana]	AAM65241	4.6e-28
GPJTFOU02F4L5Y	serine-threonine protein kinase, plant-type, putative [Ricinus communis]	XP_002525575	3.54e-30
GPJTFOU02F4L8Z	hypothetical protein OsJ_28290 [Oryza sativa Japonica Group]	EEE69154	4.46e-23
GPJTFOU02F4LGD	PREDICTED: hypothetical protein [Vitis vinifera]	XP_002265007	1.76e-17
GPJTFOU02F4LS3	unnamed protein product [Vitis vinifera]	CBI35724	1.08e-12
GPJTFOU02F4LT1	unnamed protein product [Vitis vinifera]	CBI40045	1.55e-21
GPJTFOU02F4MBZ	PREDICTED: hypothetical protein [Vitis vinifera]	XP_002283258	1.8e-16
GPJTFOU02F4MF9	PREDICTED: hypothetical protein [Vitis vinifera]	XP_002280809	1.1e-13
GPJTFOU02F4MPJ	Protein cdcH, putative [Ricinus communis]	XP_002522707	1.68e-22
GPJTFOU02F4N28	hypothetical protein [Vitis vinifera]	CAN70108	4.31e-38
GPJTFOU02F4N6G	unnamed protein product [Vitis vinifera]	CBI23962	1.24e-47
GPJTFOU02F4NOX	predicted protein [Populus trichocarpa]	XP_002298873	3.8e-67
GPJTFOU02F4OC9	heat shock protein binding protein, putative [Ricinus communis]	XP_002515568	4.78e-57
GPJTFOU02F4OGZ	predicted protein [Populus trichocarpa]	XP_002300935	2.08e-12
GPJTFOU02F4OLP	Ocs element-binding factor, putative [Ricinus communis]	XP_002514552	4.92e-54
GPJTFOU02F4OOD	PREDICTED: hypothetical protein isoform 1 [Vitis vinifera]	XP_002279077	7.44e-15
GPJTFOU02F4P4Z	PREDICTED: hypothetical protein [Vitis vinifera]	XP_002266606	6.48e-46
GPJTFOU02F4P9U	PREDICTED: similar to Os02g0583300 [Vitis vinifera]	XP_002266462	1.35e-47
GPJTFOU02F4PBE	hypothetical protein [Vitis vinifera]	CAN79150	4.04e-48
GPJTFOU02F4Q3I	unnamed protein product [Vitis vinifera]	CBI26605	2.68e-12
GPJTFOU02F4QNW	predicted protein [Populus trichocarpa]	XP_002325374	3.34e-18
GPJTFOU02F4R54	CDPK-related protein kinase [Gossypium hirsutum]	AAZ83348	1.18e-10
GPJTFOU02F4R5A	starch synthase isoform 3 [Nicotiana langsdorffii x Nicotiana sanderae]	AAY89381	1.18e-31
GPJTFOU02F4RJD	Ycf2 [Carica papaya]	YP_001671726	3.8e-50
GPJTFOU02F4T65	triacylglycerol lipase, putative [Ricinus communis]	XP_002516978	5.79e-23
GPJTFOU02F4TH2	PREDICTED: hypothetical protein [Vitis vinifera]	XP_002265887	4.67e-49
GPJTFOU02F4TJ1	hypothetical protein [Vitis vinifera]	CAN76494	1.65e-49
GPJTFOU02F4TPE	hypothetical protein [Vitis vinifera]	CAN67176	1.42e-16
GPJTFOU02F4TS1	Fom-2 protein [Cucumis melo]	AAT77097	3.98e-32
GPJTFOU02F4UEN	integrase [Populus trichocarpa]	ABG37655	5.33e-16
GPJTFOU02F4UXX	PREDICTED: hypothetical protein [Vitis vinifera]	XP_002278641	1.5e-18
GPJTFOU02F4V0H	Zinc finger, CCCH-type; Sugar transporter superfamily [Medicago truncatula]	ABD28369	9.27e-13
GPJTFOU02F4V61	PREDICTED: hypothetical protein [Vitis vinifera]	XP_002273922	2.75e-33
GPJTFOU02F4VNG	predicted protein [Populus trichocarpa]	XP_002307822	2.14e-14
GPJTFOU02F4VNU	unnamed protein product [Vitis vinifera]	CBI26754	4.9e-22
GPJTFOU02F4VX0	conserved hypothetical protein [Ricinus communis]	XP_002519186	5.81e-23
GPJTFOU02F4X3D	PREDICTED: hypothetical protein [Vitis vinifera]	XP_002280737	1.93e-42
GPJTFOU02F4XJ6	phospholipase D [Agropyron mongolicum]	ABY50100	2.4e-10
GPJTFOU02F4XXU	Ulp1-like peptidase [Cucumis melo]	AAS91799	7.58e-21
GPJTFOU02F4Y0H	unnamed protein product [Vitis vinifera]	CBI37506	6e-12
GPJTFOU02F4YRR	unnamed protein product [Vitis vinifera]	CBI24510	2.52e-58
GPJTFOU02F4ZAY	PREDICTED: hypothetical protein [Vitis vinifera]	XP_002280631	1.72e-51
GPJTFOU02F4ZD9	unnamed protein product [Vitis vinifera]	CBI29134	4.24e-13
GPJTFOU02F4ZIY	PREDICTED: hypothetical protein [Vitis vinifera]	XP_002275212	2.12e-25
GPJTFOU02F4ZTR	predicted protein [Populus trichocarpa]	XP_002300000	1.12e-74
GPJTFOU02F507O	predicted protein [Populus trichocarpa]	XP_002317906	2.67e-28
GPJTFOU02F50IP	predicted protein [Populus trichocarpa]	XP_002306545	1.23e-20
GPJTFOU02F50K9	hypothetical protein [Vitis vinifera]	CAN68261	3.13e-53
GPJTFOU02F50TV	ATP binding protein, putative [Ricinus communis]	XP_002521536	1.62e-65
GPJTFOU02F51QM	unnamed protein product [Vitis vinifera]	CBI32359	6.28e-10
GPJTFOU02F51V4	unknown [Glycine max]	ACU13205	3.38e-15
GPJTFOU02F51W4	conserved hypothetical protein [Ricinus communis]	XP_002529914	2.21e-14
GPJTFOU02F529E	predicted protein [Populus trichocarpa]	XP_002301860	2.4e-69
GPJTFOU02F52SD	methionine-tRNA synthetase, putative [Ricinus communis]	XP_002518056	5.42e-21
GPJTFOU02F530E	predicted protein [Populus trichocarpa]	XP_002319538	1.65e-50
GPJTFOU02F53M4	PHD5 [Glycine max]	ABI97244	1.69e-30
GPJTFOU02F53NB	predicted protein [Populus trichocarpa]	XP_002298596	1.23e-49
GPJTFOU02F54IX	UDP-glucoronosyl/UDP-glucosyl transferase family protein [Arabidopsis thaliana]	NP_199780	1.32e-35
GPJTFOU02F54XS	unnamed protein product [Vitis vinifera]	CBI31837	9.41e-13
GPJTFOU02F54YL	hypothetical protein [Vitis vinifera]	CAN77314	1.81e-52
GPJTFOU02F55A2	cytochrome c biogenesis FN [Citrullus lanatus]	YP_003587247	1.19e-19
GPJTFOU02F55SE	unnamed protein product [Vitis vinifera]	CBI26813	2.68e-44
GPJTFOU02F55TG	uridine cytidine kinase I, putative [Ricinus communis]	XP_002514541	3.74e-14
GPJTFOU02F55WY	predicted protein [Populus trichocarpa]	XP_002323625	1.92e-23
GPJTFOU02F56KM	pol protein [Cucumis melo]	AAO45752	6.69e-51
GPJTFOU02F56V5	transcription factor, putative [Ricinus communis]	XP_002535237	3.5e-24
GPJTFOU02F56XD	cationic amino acid transporter [Populus trichocarpa]	XP_002325437	1.19e-23
GPJTFOU02F56ZS	FERONIA receptor-like kinase [Glycine max]	ACM89471	8.41e-40
GPJTFOU02F572L	50S ribosomal protein L25, putative [Ricinus communis]	XP_002522324	5.02e-29
GPJTFOU02F57A1	glucosyltransferase homolog [Lycium chinense]	BAF96585	3.87e-32
GPJTFOU02F57RZ	unnamed protein product [Vitis vinifera]	CBI24009	8.25e-17
GPJTFOU02F58KU	conserved hypothetical protein [Ricinus communis]	XP_002516824	1.36e-27
GPJTFOU02F59BH	hypothetical protein [Vitis vinifera]	CAN82685	9.4e-25
GPJTFOU02F59W5	PREDICTED: hypothetical protein isoform 2 [Vitis vinifera]	XP_002284232	1.29e-26
GPJTFOU02F5AAY	predicted protein [Populus trichocarpa]	XP_002327945	1.14e-24
GPJTFOU02F5ABK	pentatricopeptide repeat-containing protein, putative [Ricinus communis]	XP_002520999	8.66e-19
GPJTFOU02F5AHP	unnamed protein product [Vitis vinifera]	CBI30812	1.23e-12
GPJTFOU02F5B7U	PREDICTED: hypothetical protein [Vitis vinifera]	XP_002279971	1.53e-15
GPJTFOU02F5BI9	unnamed protein product [Vitis vinifera]	CBI36355	1.02e-24
GPJTFOU02F5CAU	PREDICTED: hypothetical protein [Vitis vinifera]	XP_002269607	2.7e-20
GPJTFOU02F5CHT	tRNA-specific adenosine deaminase subunit TAD2, putative [Ricinus communis]	XP_002531310	8.7e-19
GPJTFOU02F5CRT	predicted protein [Populus trichocarpa]	XP_002308820	1.33e-65
GPJTFOU02F5CXQ	unnamed protein product [Vitis vinifera]	CBI27149	4.25e-34
GPJTFOU02F5DBB	hypothetical protein [Vitis vinifera]	CAN71648	5.5e-31
GPJTFOU02F5DHF	unnamed protein product [Vitis vinifera]	CBI39862	1.17e-15
GPJTFOU02F5DMD	hypothetical protein [Vitis vinifera]	CAN75156	2.61e-23
GPJTFOU02F5DNJ	sugar transporter [Citrus unshiu]	AAN86062	4.92e-22
GPJTFOU02F5DO2	C2 [Medicago truncatula]	ABN08649	3.72e-86
GPJTFOU02F5DOS	scpl2 (serine carboxypeptidase-like 2); serine-type carboxypeptidase [Arabidopsis thaliana]	NP_177473	7.14e-16
GPJTFOU02F5ES1	conserved hypothetical protein [Ricinus communis]	XP_002524382	1e-17
GPJTFOU02F5F64	PREDICTED: hypothetical protein [Vitis vinifera]	XP_002275787	8.98e-58
GPJTFOU02F5FP5	unnamed protein product [Vitis vinifera]	CBI37606	1.11e-37
GPJTFOU02F5FXX	polyubiquitin UBQ14 [Cucumis sativus]	ACZ69386	1.49e-42
GPJTFOU02F5G0Q	predicted protein [Populus trichocarpa]	XP_002319790	8.8e-43
GPJTFOU02F5G23	cytochrome p450 monoxygenase [Cucumis sativus]	ACV88396	4.73e-17
GPJTFOU02F5G2H	AC006228_1F5J5.1 [Arabidopsis thaliana]	AAF18630	3.02e-19
GPJTFOU02F5G7M	PREDICTED: hypothetical protein [Vitis vinifera]	XP_002273873	4.01e-24
GPJTFOU02F5GFZ	hypothetical protein [Vitis vinifera]	CAN79134	2.51e-10
GPJTFOU02F5GLD	hypothetical protein [Vitis vinifera]	CAN77974	3.05e-32
GPJTFOU02F5GXW	hypothetical protein SORBIDRAFT_02g037540 [Sorghum bicolor]	XP_002460920	5.91e-15
GPJTFOU02F5H5J	ATP-dependent RNA helicase, putative [Ricinus communis]	XP_002526307	3.76e-22
GPJTFOU02F5H66	Similar to C. elegans hypothetical protein K07C5.6 (gb	AAB60915	2.29e-19
GPJTFOU02F5I0Z	Protein of unknown function DUF594 [Medicago truncatula]	ABN08056	5.1e-17
GPJTFOU02F5IO5	unnamed protein product [Vitis vinifera]	CBI14973	7.48e-31
GPJTFOU02F5IR0	disease resistance protein [Brassica rapa subsp. pekinensis]	ACP30609	2.54e-26
GPJTFOU02F5IZS	putative protein [Arabidopsis thaliana]	CAB41161	6.42e-10
GPJTFOU02F5JBI	PREDICTED: hypothetical protein [Vitis vinifera]	XP_002285259	2.07e-30
GPJTFOU02F5JLP	cytochrome P450 like_TBP [Citrullus lanatus]	BAD26579	3.99e-32
GPJTFOU02F5JMC	unknown [Glycine max]	ACU24437	5.22e-16
GPJTFOU02F5K44	transcription factor bZIP63 [Glycine max]	ABP88245	2.79e-13
GPJTFOU02F5KKQ	conserved hypothetical protein [Ricinus communis]	XP_002524062	2.61e-19
GPJTFOU02F5KZE	hypothetical protein [Vitis vinifera]	CAN66285	1.01e-36
GPJTFOU02F5L24	Ycf2 [Manihot esculenta]	YP_001718480	6e-44
GPJTFOU02F5LCH	hypothetical protein [Vitis vinifera]	CAN82685	4.96e-17
GPJTFOU02F5LD5	conserved hypothetical protein [Ricinus communis]	XP_002531948	5.65e-10
GPJTFOU02F5LEH	receptor-like protein kinase homolog RK20-1 [Phaseolus vulgaris]	AAD21872	2.61e-27
GPJTFOU02F5LXG	hypothetical protein [Vitis vinifera]	CAN68838	1.03e-12
GPJTFOU02F5LZZ	PREDICTED: hypothetical protein [Vitis vinifera]	XP_002263425	2.35e-10
GPJTFOU02F5MO2	predicted protein [Populus trichocarpa]	XP_002320408	1.47e-18
GPJTFOU02F5MUC	predicted protein [Arabidopsis lyrata subsp. lyrata]	XP_002884725	5.23e-32
GPJTFOU02F5MVO	predicted protein [Populus trichocarpa]	XP_002306092	6.1e-22
GPJTFOU02F5MYF	DREB2b [Populus hopeiensis]	ADA59487	4.25e-34
GPJTFOU02F5N9R	unnamed protein product [Vitis vinifera]	CBI36723	1.39e-16
GPJTFOU02F5NGN	PREDICTED: hypothetical protein [Vitis vinifera]	XP_002282636	2.4e-58
GPJTFOU02F5O9L	unnamed protein product [Vitis vinifera]	CBI21198	5.22e-26
GPJTFOU02F5OAC	SKP1-like protein [Citrus maxima]	ACP20181	4.41e-31
GPJTFOU02F5OEW	AF149279_1peroxidase 4 precursor [Phaseolus vulgaris]	AAD37429	6.11e-20
GPJTFOU02F5OI2	hypothetical protein [Vitis vinifera]	CAN76987	9.98e-34
GPJTFOU02F5PR3	hypothetical protein [Vitis vinifera]	CAN73289	2.56e-18
GPJTFOU02F5PUT	PREDICTED: hypothetical protein [Vitis vinifera]	XP_002275212	1.16e-10
GPJTFOU02F5Q04	unnamed protein product [Vitis vinifera]	CBI30132	1.33e-14
GPJTFOU02F5QDU	predicted protein [Populus trichocarpa]	XP_002318343	2.16e-25
GPJTFOU02F5QKJ	hypothetical protein [Vitis vinifera]	CAN77450	1.45e-13
GPJTFOU02F5QUS	predicted protein [Populus trichocarpa]	XP_002306653	1.34e-17
GPJTFOU02F5S3X	Cucumisin precursor, putative [Ricinus communis]	XP_002509669	8.83e-70
GPJTFOU02F5S8U	pyruvate decarboxylase isozyme 1 [Lotus japonicus]	CAG30578	1.83e-69
GPJTFOU02F5T5J	CPN60B [Arabidopsis lyrata subsp. lyrata]	XP_002894506	1.04e-19
GPJTFOU02F5TBI	photosystem II protein D2 [Pteridium aquilinum subsp. aquilinum]	YP_003795577	8.3e-14
GPJTFOU02F5UAX	multidrug resistance-associated protein 2, 6 (mrp2, 6), abc-transoprter, putative [Ricinus communis]	XP_002534705	2.26e-45
GPJTFOU02F5UPV	PREDICTED: hypothetical protein isoform 1 [Vitis vinifera]	XP_002268520	3.48e-44
GPJTFOU02F5V1B	PREDICTED: hypothetical protein [Vitis vinifera]	XP_002270714	6.88e-42
GPJTFOU02F5V3U	porin/voltage-dependent anion-selective channel protein [Populus trichocarpa]	XP_002306507	4.16e-13
GPJTFOU02F5VAB	hypothetical protein [Vitis vinifera]	CAN59721	1.36e-27
GPJTFOU02F5VOW	hypothetical protein [Vitis vinifera]	CAN69397	5.89e-23
GPJTFOU02F5W9G	Endoplasmic reticulum-Golgi intermediate compartment protein, putative [Ricinus communis]	XP_002513896	5.04e-22
GPJTFOU02F5W9N	putative G-protein coupled receptor [Lotus japonicus]	CAL64059	5.41e-13
GPJTFOU02F5WXR	hypothetical protein [Vitis vinifera]	CAN78493	9.72e-19
GPJTFOU02F5WYM	unnamed protein product [Vitis vinifera]	CBI28941	4.52e-27
GPJTFOU02F5X35	unknown [Glycine max]	ACU21074	9.66e-24
GPJTFOU02F5XF8	unnamed protein product [Arabidopsis thaliana]	BAB09377	6.69e-17
GPJTFOU02F5XLJ	trehalase [Nicotiana tabacum]	BAI63261	1.69e-11
GPJTFOU02F5XLZ	multidrug resistance protein ABC transporter family [Populus trichocarpa]	XP_002304728	1.05e-16
GPJTFOU02F5XTC	PREDICTED: hypothetical protein [Vitis vinifera]	XP_002272829	2.18e-13
GPJTFOU02F5Y1C	hypothetical protein [Vitis vinifera]	CAN60947	2.19e-32
GPJTFOU02F5Y2O	Auxin response factor, putative [Ricinus communis]	XP_002519531	2.19e-14
GPJTFOU02F5ZJP	unnamed protein product [Vitis vinifera]	CBI18754	1.41e-22
GPJTFOU02F600S	hypothetical protein [Vitis vinifera]	CAN68820	4.95e-21
GPJTFOU02F60N6	AC007534_10F7F22.15 [Arabidopsis thaliana]	AAF24529	4.49e-14
GPJTFOU02F60XK	predicted protein [Populus trichocarpa]	XP_002324632	1.73e-57
GPJTFOU02F6193	UDP-glucosyltransferase, putative [Ricinus communis]	XP_002521042	2.76e-12
GPJTFOU02F61BF	meiotic recombination protein spo11, putative [Ricinus communis]	XP_002525197	9.98e-55
GPJTFOU02F61NR	AC027665_19F5M15.26 [Arabidopsis thaliana]	AAF79618	6.95e-40
GPJTFOU02F627Z	conserved hypothetical protein [Ricinus communis]	XP_002519597	6.53e-17
GPJTFOU02F62JV	hypothetical protein [Vitis vinifera]	CAN69026	1.23e-28
GPJTFOU02F62KH	ammonium transporter [Populus trichocarpa]	XP_002338012	1.22e-23
GPJTFOU02F62KV	Ulp1-like peptidase [Cucumis melo]	AAS91799	2.9e-30
GPJTFOU02F62Q0	unnamed protein product [Vitis vinifera]	CBI24054	1.21e-19
GPJTFOU02F62RX	PREDICTED: hypothetical protein [Vitis vinifera]	XP_002278538	1.58e-28
GPJTFOU02F6303	unknown [Glycine max]	ACU13439	4.62e-12
GPJTFOU02F632K	aquaporin, MIP family [Populus trichocarpa]	XP_002326797	9.29e-35
GPJTFOU02F63W4	unnamed protein product [Vitis vinifera]	CBI28132	6.83e-16
GPJTFOU02F63XV	predicted protein [Populus trichocarpa]	XP_002328318	2.58e-39
GPJTFOU02F63YR	unnamed protein product [Vitis vinifera]	CBI24290	6.13e-22
GPJTFOU02F64AZ	PREDICTED: hypothetical protein [Vitis vinifera]	XP_002276768	7.44e-30
GPJTFOU02F64OG	splicing factor 3a, putative [Ricinus communis]	XP_002513552	9.44e-21
GPJTFOU02F65CO	xanthine/uracil permease family protein [Arabidopsis thaliana]	NP_180966	6.05e-23
GPJTFOU02F65EC	PREDICTED: hypothetical protein [Vitis vinifera]	XP_002266968	1.25e-17
GPJTFOU02F65K4	hypothetical protein OsJ_35660 [Oryza sativa Japonica Group]	EEE52986	1.07e-40
GPJTFOU02F65L4	hypothetical protein SORBIDRAFT_01g011130 [Sorghum bicolor]	XP_002466618	1.3e-22
GPJTFOU02F65OF	PREDICTED: hypothetical protein [Vitis vinifera]	XP_002266600	1.27e-25
GPJTFOU02F6606	hypothetical protein [Vitis vinifera]	CAN81491	4.35e-15
GPJTFOU02F67XZ	hypothetical protein ARALYDRAFT_490855 [Arabidopsis lyrata subsp. lyrata]	XP_002866938	1.78e-39
GPJTFOU02F6874	hypothetical protein [Vitis vinifera]	CAN78493	1.39e-40
GPJTFOU02F68HR	unnamed protein product [Vitis vinifera]	CBI40559	1.02e-43
GPJTFOU02F68TN	26S proteasome RPT6a subunit [Dactylis glomerata]	AAG42150	2.12e-30
GPJTFOU02F696Q	conserved hypothetical protein [Ricinus communis]	XP_002530300	1.3e-18
GPJTFOU02F69AD	hypothetical protein [Vitis vinifera]	CAN83120	2.27e-11
GPJTFOU02F69BR	Xyloglucan galactosyltransferase KATAMARI1, putative [Ricinus communis]	XP_002526536	1.35e-72
GPJTFOU02F69OS	predicted protein [Populus trichocarpa]	XP_002319615	3.74e-18
GPJTFOU02F6AC6	Serine/threonine-protein kinase-transforming protein raf, putative [Ricinus communis]	XP_002515931	3.59e-16
GPJTFOU02F6B1H	unknown [Medicago truncatula]	ACJ85846	6.25e-22
GPJTFOU02F6B3W	serine-threonine protein kinase, plant-type, putative [Ricinus communis]	XP_002518563	7.14e-24
GPJTFOU02F6C6B	unnamed protein product [Vitis vinifera]	CBI24009	8.25e-17
GPJTFOU02F6DF6	ribonuclease II family protein [Arabidopsis lyrata subsp. lyrata]	XP_002886117	1.43e-26
GPJTFOU02F6DIQ	Vacuolar protein sorting-associated protein VPS4, putative [Ricinus communis]	XP_002523783	1.06e-17
GPJTFOU02F6DPC	conserved hypothetical protein [Ricinus communis]	XP_002512279	5.89e-28
GPJTFOU02F6DT3	CmE8 [Cucumis melo]	BAB68392	3.36e-51
GPJTFOU02F6ECB	conserved hypothetical protein [Ricinus communis]	XP_002528095	1.34e-41
GPJTFOU02F6ECL	predicted protein [Populus trichocarpa]	XP_002326613	2.01e-63
GPJTFOU02F6EIS	kelch repeat-containing serine/threonine phosphoesterase family protein [Arabidopsis lyrata subsp. lyrata]	XP_002879075	3.24e-13
GPJTFOU02F6EL1	unnamed protein product [Vitis vinifera]	CBI23026	1.29e-10
GPJTFOU02F6F6V	unnamed protein product [Vitis vinifera]	CBI16621	1.26e-25
GPJTFOU02F6F9M	PREDICTED: hypothetical protein [Vitis vinifera]	XP_002283605	1.23e-12
GPJTFOU02F6FD0	unknown [Glycine max]	ACU18930	1.43e-21
GPJTFOU02F6FZR	hypothetical protein [Vitis vinifera]	CAN60970	1.87e-21
GPJTFOU02F6G25	nucleotide binding protein, putative [Ricinus communis]	XP_002511748	3.13e-29
GPJTFOU02F6GGT	PREDICTED: hypothetical protein [Vitis vinifera]	XP_002268257	1.14e-10
GPJTFOU02F6H6E	hypothetical protein [Vitis vinifera]	CAN79190	1.82e-11
GPJTFOU02F6HLZ	PREDICTED: hypothetical protein [Vitis vinifera]	XP_002273485	2.8e-33
GPJTFOU02F6HOP	unnamed protein product [Vitis vinifera]	CBI28860	2.77e-33
GPJTFOU02F6HVG	serine/threonine protein kinase, putative [Ricinus communis]	XP_002512018	3.06e-16
GPJTFOU02F6HZ3	hypothetical protein OrniCp077 [Oryza nivara]	YP_052803	3.21e-24
GPJTFOU02F6IA2	hypothetical protein [Vitis vinifera]	CAN69322	7.48e-34
GPJTFOU02F6IYB	unnamed protein product [Vitis vinifera]	CBI38472	3.95e-49
GPJTFOU02F6IZM	PREDICTED: hypothetical protein [Vitis vinifera]	XP_002280750	4.25e-26
GPJTFOU02F6J6S	predicted protein [Populus trichocarpa]	XP_002314492	3.81e-30
GPJTFOU02F6JH3	PREDICTED: hypothetical protein [Vitis vinifera]	XP_002275618	5.5e-13
GPJTFOU02F6JKP	PREDICTED: hypothetical protein [Vitis vinifera]	XP_002270713	1.79e-36
GPJTFOU02F6KFU	predicted protein [Populus trichocarpa]	XP_002299351	2.07e-28
GPJTFOU02F6KL8	Polygalacturonase precursor, putative [Ricinus communis]	XP_002509949	2.5e-34
GPJTFOU02F6KM1	transporter, putative [Ricinus communis]	XP_002530538	6.18e-25
GPJTFOU02F6KTW	S-adenosylmethionine-dependent methyltransferase, putative [Ricinus communis]	XP_002513858	2.22e-25
GPJTFOU02F6KYM	oligopeptide transporter OPT family [Populus trichocarpa]	XP_002317799	8.98e-56
GPJTFOU02F6L2N	hypothetical protein [Vitis vinifera]	CAN77413	2.59e-74
GPJTFOU02F6LV2	PREDICTED: hypothetical protein [Vitis vinifera]	XP_002270384	5.48e-13
GPJTFOU02F6LXD	leucine-rich repeat-containing protein, putative [Ricinus communis]	XP_002527944	6.37e-22
GPJTFOU02F6M6S	AT5g26830/F2P16_90 [Arabidopsis lyrata subsp. lyrata]	XP_002872240	2.53e-16
GPJTFOU02F6M8N	hypothetical protein [Vitis vinifera]	CAN60829	6.24e-13
GPJTFOU02F6MR4	PREDICTED: hypothetical protein [Vitis vinifera]	XP_002265846	5.14e-43
GPJTFOU02F6MZX	hypothetical protein [Vitis vinifera]	CAN74718	1.95e-54
GPJTFOU02F6NHN	amsh, putative [Ricinus communis]	XP_002519188	4.18e-13
GPJTFOU02F6NV4	hypothetical protein SORBIDRAFT_01g019630 [Sorghum bicolor]	XP_002467101	7.5e-24
GPJTFOU02F6OID	multidrug/pheromone exporter, MDR family, ABC transporter family [Populus trichocarpa]	XP_002316977	3.85e-67
GPJTFOU02F6OJB	predicted protein [Populus trichocarpa]	XP_002303480	3.28e-51
GPJTFOU02F6OLM	predicted protein [Populus trichocarpa]	XP_002329188	1.93e-18
GPJTFOU02F6OXV	hypothetical protein [Vitis vinifera]	CAN74758	1.69e-30
GPJTFOU02F6P5R	hypothetical protein [Vitis vinifera]	CAN66330	2.48e-21
GPJTFOU02F6PAZ	Ubiquitin ligase SINAT5, putative [Ricinus communis]	XP_002513074	7.83e-20
GPJTFOU02F6PZN	PREDICTED: hypothetical protein [Vitis vinifera]	XP_002262941	1.22e-20
GPJTFOU02F6Q8E	hypothetical protein ARALYDRAFT_333310 [Arabidopsis lyrata subsp. lyrata]	XP_002862517	1.57e-12
GPJTFOU02F6QFX	serine palmitoyltransferase [Nicotiana benthamiana]	BAG68298	4.47e-14
GPJTFOU02F6R5Z	PREDICTED: hypothetical protein [Vitis vinifera]	XP_002266406	1.24e-20
GPJTFOU02F6RYK	hypothetical protein POPTRDRAFT_73001 [Populus trichocarpa]	XP_002307701	2.91e-62
GPJTFOU02F6S7J	unknown [Medicago truncatula]	ACJ84225	1.18e-23
GPJTFOU02F6SF0	conserved hypothetical protein [Ricinus communis]	XP_002528632	4.1e-18
GPJTFOU02F6T0G	conserved hypothetical protein [Ricinus communis]	XP_002513517	4.86e-38
GPJTFOU02F6TXS	unnamed protein product [Vitis vinifera]	CBI35066	2.34e-48
GPJTFOU02F6U20	methionine-R-sulfoxide reductase B3 protein [Capsicum annuum]	ABO64856	4.61e-20
GPJTFOU02F6UJI	Myosin heavy chain, striated muscle, putative [Ricinus communis]	XP_002510512	2.41e-35
GPJTFOU02F6UKX	ACEA_CUCSARecName: Full=Isocitrate lyase; Short=ICL; Short=Isocitratase; Short=Isocitrase	P49296	8.62e-51
GPJTFOU02F6VT7	pentatricopeptide (PPR) repeat-containing protein [Arabidopsis thaliana]	NP_177613	3.11e-69
GPJTFOU02F6WKD	hypothetical protein [Vitis vinifera]	CAN72141	2.49e-38
GPJTFOU02F6X83	AF247004_1auxin efflux carrier [Momordica charantia]	AAQ14257	1.01e-20
GPJTFOU02F6XLF	PREDICTED: hypothetical protein [Vitis vinifera]	XP_002276710	5.57e-10
GPJTFOU02F6Y1S	hypothetical protein [Vitis vinifera]	CAN74964	5.11e-11
GPJTFOU02F6Y3F	AF240679_1poly(A)-binding protein [Cucumis sativus]	AAF63202	3e-19
GPJTFOU02F6Y4O	hypothetical protein SORBIDRAFT_03g001780 [Sorghum bicolor]	XP_002454941	1.08e-12
GPJTFOU02F700O	unnamed protein product [Vitis vinifera]	CBI22348	1.21e-44
GPJTFOU02F703K	(R)-limonene synthase, putative [Ricinus communis]	XP_002533355	2.28e-19
GPJTFOU02F70CV	PREDICTED: hypothetical protein [Vitis vinifera]	XP_002276198	1.12e-11
GPJTFOU02F70IN	hypothetical protein [Vitis vinifera]	CAN83001	2.23e-46
GPJTFOU02F70MR	predicted protein [Populus trichocarpa]	XP_002335728	2.96e-10
GPJTFOU02F70PT	TRL11 [Cleome spinosa]	ABW81087	3.13e-22
GPJTFOU02F70SR	unnamed protein product [Vitis vinifera]	CBI25597	2.45e-45
GPJTFOU02F70ZM	hypothetical protein [Vitis vinifera]	CAN73119	1.15e-39
GPJTFOU02F71JL	transferase, transferring glycosyl groups, putative [Ricinus communis]	XP_002524211	1.46e-50
GPJTFOU02F71LL	transcription factor, putative [Ricinus communis]	XP_002528196	9.89e-19
GPJTFOU02F73IL	hypothetical protein [Vitis vinifera]	CAN66553	7.28e-55
GPJTFOU02F73KB	PREDICTED: hypothetical protein [Vitis vinifera]	XP_002269310	4.94e-36
GPJTFOU02F742G	hypothetical protein [Vitis vinifera]	CAN82028	1.11e-29
GPJTFOU02F74D5	hypothetical protein OsJ_35949 [Oryza sativa Japonica Group]	EAZ20340	1.3e-14
GPJTFOU02F74S0	hydrolase, hydrolyzing O-glycosyl compounds, putative [Ricinus communis]	XP_002519744	1.18e-31
GPJTFOU02F75FR	sugar transporter, putative [Ricinus communis]	XP_002517216	1.53e-40
GPJTFOU02F75JI	predicted protein [Populus trichocarpa]	XP_002319790	3.61e-52
GPJTFOU02F75YD	predicted protein [Populus trichocarpa]	XP_002332699	5.67e-10
GPJTFOU02F75Z0	putative carboxyl-terminal proteinase [Gossypium hirsutum]	AAK84952	3.3e-37
GPJTFOU02F764T	predicted protein [Populus trichocarpa]	XP_002325432	9.03e-32
GPJTFOU02F76C3	predicted protein [Populus trichocarpa]	XP_002304655	2.99e-75
GPJTFOU02F76KU	unknown protein [Arabidopsis thaliana]	NP_564038	2.77e-17
GPJTFOU02F76RC	predicted protein [Populus trichocarpa]	XP_002303855	7.56e-71
GPJTFOU02F76Z0	unnamed protein product [Vitis vinifera]	CBI26227	6.01e-20
GPJTFOU02F776K	SEC14 cytosolic factor family protein [Arabidopsis lyrata subsp. lyrata]	XP_002888860	9.65e-15
GPJTFOU02F777J	PREDICTED: hypothetical protein [Vitis vinifera]	XP_002274172	2.29e-51
GPJTFOU02F7814	predicted protein [Populus trichocarpa]	XP_002309633	1.26e-33
GPJTFOU02F7AEL	RNA polymerase II second largest subunit [Rhododendron macrophyllum]	AAZ08457	5.6e-32
GPJTFOU02F7AG5	F21M12.37 gene product [Arabidopsis thaliana]	AAB60753	7.35e-18
GPJTFOU02F7AGV	predicted protein [Populus trichocarpa]	XP_002301013	6.69e-43
GPJTFOU02F7ANY	unnamed protein product [Vitis vinifera]	CBI37172	1.31e-17
GPJTFOU02F7B7B	hypothetical protein [Vitis vinifera]	CAN78588	1.01e-43
GPJTFOU02F7B99	unnamed protein product [Vitis vinifera]	CBI31424	3.34e-56
GPJTFOU02F7BCA	Structural maintenance of chromosome 1 protein, putative [Ricinus communis]	XP_002511931	9.07e-16
GPJTFOU02F7BEF	AC013482_8T26F17.17 [Arabidopsis thaliana]	AAF16534	2.57e-47
GPJTFOU02F7CFN	AF133209_1CLC-Nt2 protein [Nicotiana tabacum]	AAD29679	4.04e-24
GPJTFOU02F7CUU	anthranilate synthase, beta subunit, ASB2 [Populus trichocarpa]	XP_002312481	1.37e-11
GPJTFOU02F7DWI	conserved hypothetical protein [Ricinus communis]	XP_002521449	2.31e-14
GPJTFOU02F7E5A	predicted protein [Populus trichocarpa]	XP_002314255	1.94e-26
GPJTFOU02F7E92	PREDICTED: hypothetical protein [Vitis vinifera]	XP_002279876	9.69e-26
GPJTFOU02F7EX0	hypothetical protein [Vitis vinifera]	CAN83797	8.72e-32
GPJTFOU02F7F86	unnamed protein product [Vitis vinifera]	CBI19591	2.58e-24
GPJTFOU02F7FH9	conserved hypothetical protein [Ricinus communis]	XP_002532900	1.47e-59
GPJTFOU02F7G3N	predicted protein [Populus trichocarpa]	XP_002317171	3.88e-27
GPJTFOU02F7GMC	Glucan endo-1,3-beta-glucosidase precursor, putative [Ricinus communis]	XP_002523810	5.55e-42
GPJTFOU02F7GO9	conserved hypothetical protein [Ricinus communis]	XP_002520390	3.54e-14
GPJTFOU02F7HEM	trehalose-6-phosphate synthase, putative [Ricinus communis]	XP_002521023	4.36e-55
GPJTFOU02F7IG1	PREDICTED: hypothetical protein [Vitis vinifera]	XP_002271198	3.13e-28
GPJTFOU02F7IY3	predicted protein [Populus trichocarpa]	XP_002307351	5.55e-38
GPJTFOU02F7J4J	predicted protein [Populus trichocarpa]	XP_002329461	8.02e-12
GPJTFOU02F7JAV	PREDICTED: hypothetical protein [Vitis vinifera]	XP_002273675	2.43e-61
GPJTFOU02F7JS3	hypothetical protein [Cucumis melo]	BAD93604	6.82e-16
GPJTFOU02F7JZ2	cinnamate-4-hydroxylase [Parthenocissus henryana]	ABA59555	7.54e-63
GPJTFOU02F7K6X	PREDICTED: hypothetical protein [Vitis vinifera]	XP_002284639	1.4e-16
GPJTFOU02F7MID	unnamed protein product [Vitis vinifera]	CBI24851	9.68e-27
GPJTFOU02F7MJM	PREDICTED: hypothetical protein [Vitis vinifera]	XP_002265641	1.26e-33
GPJTFOU02F7MR8	PREDICTED: hypothetical protein [Vitis vinifera]	XP_002282564	2.09e-20
GPJTFOU02F7N7C	predicted protein [Populus trichocarpa]	XP_002310554	1.65e-86
GPJTFOU02F7NCK	hypothetical protein [Vitis vinifera]	CAN60947	7.77e-28
GPJTFOU02F7O9F	G/HBF-1 [Solanum melongena]	ACP31202	4.59e-15
GPJTFOU02F7OKL	PREDICTED: hypothetical protein [Vitis vinifera]	XP_002271262	2.39e-32
GPJTFOU02F7OQN	PREDICTED: hypothetical protein [Vitis vinifera]	XP_002270531	1.75e-11
GPJTFOU02F7OU5	transporter, putative [Ricinus communis]	XP_002530538	6.15e-25
GPJTFOU02F7OZY	PREDICTED: hypothetical protein [Vitis vinifera]	XP_002276783	1.45e-13
GPJTFOU02F7P4N	PREDICTED: hypothetical protein [Vitis vinifera]	XP_002267096	1.24e-50
GPJTFOU02F7PPM	PREDICTED: hypothetical protein [Vitis vinifera]	XP_002267263	3.83e-62
GPJTFOU02F7PXS	predicted protein [Populus trichocarpa]	XP_002324275	2.47e-16
GPJTFOU02F7Q1T	protein with unknown function [Ricinus communis]	XP_002526979	4.56e-20
GPJTFOU02F7Q5T	PREDICTED: hypothetical protein [Vitis vinifera]	XP_002275618	6.48e-38
GPJTFOU02F7Q5X	hypothetical protein [Vitis vinifera]	CAN74241	3.89e-27
GPJTFOU02F7QQV	PREDICTED: hypothetical protein [Vitis vinifera]	XP_002285574	8.59e-25
GPJTFOU02F7QR1	conserved hypothetical protein [Ricinus communis]	XP_002525790	1.46e-21
GPJTFOU02F7R63	hypothetical protein [Vitis vinifera]	CAN71551	7.46e-61
GPJTFOU02F7R9D	ATP-dependent RNA helicase, putative [Ricinus communis]	XP_002526307	2.79e-26
GPJTFOU02F7RCD	cinnamoyl-CoA reductase, putative [Ricinus communis]	XP_002526624	5.97e-32
GPJTFOU02F7ROL	predicted protein [Populus trichocarpa]	XP_002301499	4.61e-20
GPJTFOU02F7SBN	PREDICTED: hypothetical protein [Vitis vinifera]	XP_002269073	2.3e-17
GPJTFOU02F7SY2	integrase [Populus trichocarpa]	ABG37658	2.7e-52
GPJTFOU02F7T6Y	unnamed protein product [Vitis vinifera]	CBI26624	4.98e-14
GPJTFOU02F7TBL	unnamed protein product [Vitis vinifera]	CBI30795	7.07e-29
GPJTFOU02F7TXI	PREDICTED: hypothetical protein [Vitis vinifera]	XP_002273779	1.91e-50
GPJTFOU02F7U77	predicted protein [Populus trichocarpa]	XP_002321114	4.63e-20
GPJTFOU02F7U7H	serine-threonine protein kinase, plant-type, putative [Ricinus communis]	XP_002514777	6.11e-12
GPJTFOU02F7UAT	PREDICTED: hypothetical protein [Vitis vinifera]	XP_002272572	1.6e-11
GPJTFOU02F7V7H	GRAS family transcription factor [Populus trichocarpa]	XP_002308802	4.68e-12
GPJTFOU02F7V9P	PREDICTED: hypothetical protein [Vitis vinifera]	XP_002278150	1.48e-10
GPJTFOU02F7W7I	ubiquitin-protein ligase, putative [Ricinus communis]	XP_002528627	2.92e-14
GPJTFOU02F7WED	conserved hypothetical protein [Ricinus communis]	XP_002512847	1.34e-46
GPJTFOU02F7WNY	predicted protein [Populus trichocarpa]	XP_002302581	1.57e-12
GPJTFOU02F7X82	type I inositol polyphosphate 5-phosphatase, putative [Ricinus communis]	XP_002524747	9.03e-27
GPJTFOU02F7XMM	hypothetical protein [Vitis vinifera]	CAN79134	8.5e-17
GPJTFOU02F7YY6	unknown protein [Arabidopsis thaliana]	NP_201562	8.03e-18
GPJTFOU02F7Z29	hypothetical protein [Vitis vinifera]	CAN67064	1.81e-33
GPJTFOU02F7ZAS	PREDICTED: hypothetical protein [Vitis vinifera]	XP_002272437	2.63e-47
GPJTFOU02F80FU	hAT dimerisation domain-containing protein -like [Oryza sativa Indica Group]	BAI39897	3.6e-33
GPJTFOU02F80OC	PREDICTED: hypothetical protein [Vitis vinifera]	XP_002278223	1.69e-30
GPJTFOU02F81F4	predicted protein [Physcomitrella patens subsp. patens]	XP_001753983	2.51e-10
GPJTFOU02F81OY	PREDICTED: hypothetical protein [Vitis vinifera]	XP_002281120	3.68e-17
GPJTFOU02F81Q8	hypothetical protein [Vitis vinifera]	CAN69397	8.71e-36
GPJTFOU02F81T7	methionine over-accumulator [Arabidopsis lyrata subsp. lyrata]	XP_002867385	1.22e-83
GPJTFOU02F81TY	predicted protein [Populus trichocarpa]	XP_002313203	1.14e-20
GPJTFOU02F82EV	predicted protein [Populus trichocarpa]	XP_002305520	3.91e-21
GPJTFOU02F82GI	hypothetical protein RCOM_1578820 [Ricinus communis]	XP_002513535	3.13e-24
GPJTFOU02F82LC	PREDICTED: hypothetical protein [Vitis vinifera]	XP_002277797	2.45e-35
GPJTFOU02F839A	unnamed protein product [Vitis vinifera]	CBI14893	4.58e-44
GPJTFOU02F83SO	hypothetical protein [Vitis vinifera]	CAN82869	6.67e-32
GPJTFOU02F844W	Anthocyanin 5-aromatic acyltransferase, putative [Ricinus communis]	XP_002527622	2.15e-25
GPJTFOU02F84UW	CRP, putative [Ricinus communis]	XP_002511863	1.79e-11
GPJTFOU02F850Z	hypothetical protein [Vitis vinifera]	CAN66579	8.84e-48
GPJTFOU02F85T1	xyloglucan endotransglucosylase/hydrolase 1 [Cucumis melo]	ABI94061	5e-35
GPJTFOU02F85ZI	conserved hypothetical protein [Ricinus communis]	XP_002533585	1.35e-19
GPJTFOU02F860Q	unnamed protein product [Vitis vinifera]	CBI16384	4.37e-18
GPJTFOU02F8615	PREDICTED: hypothetical protein [Vitis vinifera]	XP_002263264	1.42e-29
GPJTFOU02F868U	hypothetical protein OsI_32248 [Oryza sativa Indica Group]	EEC84982	3.69e-26
GPJTFOU02F86CR	Esterase/lipase/thioesterase [Medicago truncatula]	ABD32255	5.25e-16
GPJTFOU02F86F2	condensin, putative [Ricinus communis]	XP_002516933	3.64e-25
GPJTFOU02F878H	PREDICTED: hypothetical protein [Vitis vinifera]	XP_002284074	5.6e-26
GPJTFOU02F87MT	PREDICTED: hypothetical protein [Vitis vinifera]	XP_002274082	2.66e-76
GPJTFOU02F882F	PREDICTED: hypothetical protein [Vitis vinifera]	XP_002277172	8.8e-11
GPJTFOU02F88HW	Ulp1-like peptidase [Cucumis melo]	AAS91799	7.58e-21
GPJTFOU02F88J4	leaf senescence-associated receptor-like protein kinase [Phaseolus vulgaris]	AAG00510	2.92e-30
GPJTFOU02F88JX	unnamed protein product [Vitis vinifera]	CBI27863	8.43e-14
GPJTFOU02F88R9	abscisic acid insensitive [Cucumis sativus]	ACA35280	7.98e-41
GPJTFOU02F89DT	hypothetical protein [Vitis vinifera]	CAN81156	9.2e-35
GPJTFOU02F8A92	predicted protein [Populus trichocarpa]	XP_002337869	3.6e-10
GPJTFOU02F8AB8	hypothetical protein [Vitis vinifera]	CAN62654	3.43e-24
GPJTFOU02F8B7K	PREDICTED: hypothetical protein [Vitis vinifera]	XP_002276801	1.63e-14
GPJTFOU02F8BIP	AC002304_29F14J16.13 [Arabidopsis thaliana]	AAF79336	4.32e-18
GPJTFOU02F8BMY	ALCATRAZ/SPATULA-like protein [Prunus persica]	ADG56590	1.05e-17
GPJTFOU02F8BT5	hypothetical protein [Vitis vinifera]	CAN61929	1.42e-13
GPJTFOU02F8CUB	ribosomal protein L18a-like [Oryza sativa Japonica Group]	BAB90499	1.55e-15
GPJTFOU02F8DS2	hypothetical protein [Vitis vinifera]	CAN76998	1.18e-60
GPJTFOU02F8EAT	predicted protein [Populus trichocarpa]	XP_002324959	7.38e-18
GPJTFOU02F8FD1	PREDICTED: hypothetical protein [Vitis vinifera]	XP_002272481	8.48e-59
GPJTFOU02F8FJ5	predicted protein [Populus trichocarpa]	XP_002314675	1.06e-40
GPJTFOU02F8FMS	unknown [Populus trichocarpa x Populus deltoides]	ABK96565	2.99e-51
GPJTFOU02F8G3X	predicted protein [Populus trichocarpa]	XP_002313457	3.57e-65
GPJTFOU02F8G9U	PREDICTED: hypothetical protein [Vitis vinifera]	XP_002278064	5.2e-17
GPJTFOU02F8GCT	unnamed protein product [Vitis vinifera]	CBI29080	1.85e-29
GPJTFOU02F8GDK	PREDICTED: hypothetical protein [Vitis vinifera]	XP_002274355	3.02e-33
GPJTFOU02F8GHV	unnamed protein product [Vitis vinifera]	CBI15555	3.09e-32
GPJTFOU02F8HAO	unknown [Nicotiana benthamiana]	AAQ63971	8.56e-12
GPJTFOU02F8HOG	predicted protein [Populus trichocarpa]	XP_002331634	1.89e-29
GPJTFOU02F8I88	predicted protein [Populus trichocarpa]	XP_002304960	1.08e-28
GPJTFOU02F8I98	hypothetical protein [Vitis vinifera]	CAN78588	2.1e-28
GPJTFOU02F8ISW	predicted protein [Arabidopsis lyrata subsp. lyrata]	XP_002872736	1.41e-16
GPJTFOU02F8K6J	hypothetical protein ARALYDRAFT_471336 [Arabidopsis lyrata subsp. lyrata]	XP_002892659	4.03e-12
GPJTFOU02F8KH0	SAUR family protein [Populus trichocarpa]	XP_002320219	1.22e-22
GPJTFOU02F8L23	predicted protein [Populus trichocarpa]	XP_002322506	2.17e-70
GPJTFOU02F8L74	Protein SEY1, putative [Ricinus communis]	XP_002527405	2.3e-18
GPJTFOU02F8L81	hypothetical protein [Vitis vinifera]	CAN70696	8.96e-48
GPJTFOU02F8LCO	PREDICTED: hypothetical protein [Vitis vinifera]	XP_002270229	7.54e-27
GPJTFOU02F8LQU	hypothetical protein SORBIDRAFT_02g025125 [Sorghum bicolor]	XP_002462405	3.19e-11
GPJTFOU02F8LXV	PREDICTED: hypothetical protein [Vitis vinifera]	XP_002278632	2.06e-13
GPJTFOU02F8M7T	Glucan endo-1,3-beta-glucosidase precursor, putative [Ricinus communis]	XP_002526252	5.89e-27
GPJTFOU02F8MRR	glycosyltransferase [Populus trichocarpa]	XP_002320745	4.59e-37
GPJTFOU02F8MX7	MRGH10 [Cucumis melo]	AAU04758	5.53e-13
GPJTFOU02F8MXW	hypothetical protein [Vitis vinifera]	CAN72141	2.01e-57
GPJTFOU02F8ND4	hypothetical protein [Vitis vinifera]	CAN64278	5.69e-12
GPJTFOU02F8NF1	hydrolase, hydrolyzing O-glycosyl compounds, putative [Ricinus communis]	XP_002509879	4.36e-26
GPJTFOU02F8NVF	hypothetical protein [Vitis vinifera]	CAN66323	3.79e-22
GPJTFOU02F8NX1	PREDICTED: hypothetical protein [Vitis vinifera]	XP_002275757	2.41e-12
GPJTFOU02F8NZE	hypothetical protein [Vitis vinifera]	CAN82456	5.87e-23
GPJTFOU02F8OF4	ATP-dependent clp protease ATP-binding subunit clpx, putative [Ricinus communis]	XP_002516670	2e-15
GPJTFOU02F8OI4	hypothetical protein [Vitis vinifera]	CAN82239	8.94e-11
GPJTFOU02F8OKB	pentatricopeptide repeat-containing protein, putative [Ricinus communis]	XP_002519368	2.79e-57
GPJTFOU02F8OLF	PREDICTED: hypothetical protein [Vitis vinifera]	XP_002283994	4.24e-50
GPJTFOU02F8OPG	PREDICTED: hypothetical protein [Vitis vinifera]	XP_002278273	3.88e-57
GPJTFOU02F8OR0	putative senescence-associated protein [Pisum sativum]	BAB33421	2.43e-37
GPJTFOU02F8OY1	PREDICTED: hypothetical protein [Vitis vinifera]	XP_002273981	1.85e-11
GPJTFOU02F8PAH	hypothetical protein [Vitis vinifera]	CAN63175	6.68e-26
GPJTFOU02F8QML	hypothetical protein [Vitis vinifera]	CAN80304	3.83e-28
GPJTFOU02F8R1F	hypothetical protein [Vitis vinifera]	CAN71056	1.29e-72
GPJTFOU02F8R9M	WD-repeat protein, putative [Ricinus communis]	XP_002512473	5.45e-13
GPJTFOU02F8RN1	conserved hypothetical protein [Ricinus communis]	XP_002518119	8.35e-14
GPJTFOU02F8T19	PREDICTED: hypothetical protein [Vitis vinifera]	XP_002276093	1.14e-18
GPJTFOU02F8U0P	hypothetical protein OsJ_15963 [Oryza sativa Japonica Group]	EEE61581	7.09e-18
GPJTFOU02F8V5W	predicted protein [Populus trichocarpa]	XP_002301214	2.61e-29
GPJTFOU02F8V84	PREDICTED: similar to subtilase [Vitis vinifera]	XP_002275471	6.85e-55
GPJTFOU02F8VAY	PREDICTED: hypothetical protein [Vitis vinifera]	XP_002270700	3.49e-28
GPJTFOU02F8VH6	hypothetical protein [Vitis vinifera]	CAN83798	3.96e-32
GPJTFOU02F8VKA	predicted protein [Populus trichocarpa]	XP_002309832	2.16e-17
GPJTFOU02F8WLJ	omega-3 fatty acid desaturase [Cucumis sativus]	ACE80931	8.77e-35
GPJTFOU02F8WOY	hypothetical protein SELMODRAFT_88335 [Selaginella moellendorffii]	XP_002967611	8.84e-11
GPJTFOU02F8Y3P	predicted protein [Populus trichocarpa]	XP_002309365	2.05e-12
GPJTFOU02F8YIR	predicted protein [Populus trichocarpa]	XP_002300643	2.27e-35
GPJTFOU02F8YRG	Ulp1-like peptidase [Cucumis melo]	AAS91799	6.41e-14
GPJTFOU02F8YXN	predicted protein [Populus trichocarpa]	XP_002311751	4.6e-12
GPJTFOU02F8Z88	unnamed protein product [Vitis vinifera]	CBI30755	1.31e-52
GPJTFOU02F8ZTX	acyl-CoA thioesterase, putative [Ricinus communis]	XP_002532453	9.87e-39
GPJTFOU02F90OA	PREDICTED: hypothetical protein [Vitis vinifera]	XP_002264103	8.36e-14
GPJTFOU02F925L	hypothetical protein [Vitis vinifera]	CAN73690	3.26e-29
GPJTFOU02F927C	conserved hypothetical protein [Ricinus communis]	XP_002526713	1.79e-16
GPJTFOU02F92EC	PREDICTED: hypothetical protein [Vitis vinifera]	XP_002276736	1.51e-10
GPJTFOU02F92ZC	cullin 4 [Vitis vinifera]	ACA52121	3.07e-40
GPJTFOU02F938G	predicted protein [Populus trichocarpa]	XP_002310591	7.33e-18
GPJTFOU02F93S6	catalytic, putative [Ricinus communis]	XP_002534456	3.56e-19
GPJTFOU02F93UN	unnamed protein product [Vitis vinifera]	CBI26813	1.79e-16
GPJTFOU02F943C	predicted protein [Populus trichocarpa]	XP_002299622	4.24e-45
GPJTFOU02F951H	DNA binding protein, putative [Ricinus communis]	XP_002518363	9e-16
GPJTFOU02F95NQ	RNase H family protein [Asparagus officinalis]	ABD63162	2.18e-33
GPJTFOU02F96E6	mannose 6-phosphate reductase (NADPH-dependent), putative [Arabidopsis thaliana]	NP_973503	4.9e-22
GPJTFOU02F96O9	predicted protein [Populus trichocarpa]	XP_002324959	3.07e-30
GPJTFOU02F979S	Glucan endo-1,3-beta-glucosidase precursor, putative [Ricinus communis]	XP_002516181	1.27e-17
GPJTFOU02F97IE	unnamed protein product [Vitis vinifera]	CBI25966	3.92e-36
GPJTFOU02F97VS	hypothetical protein SORBIDRAFT_01g011130 [Sorghum bicolor]	XP_002466618	1.12e-16
GPJTFOU02F97XD	WD-repeat protein, putative [Ricinus communis]	XP_002523780	7.88e-44
GPJTFOU02F97YD	PREDICTED: hypothetical protein [Vitis vinifera]	XP_002276964	2.77e-27
GPJTFOU02F98AN	cytochrome P450 [Populus trichocarpa]	XP_002327089	1.23e-37
GPJTFOU02F98XH	conserved hypothetical protein [Ricinus communis]	XP_002534042	3.3e-38
GPJTFOU02F990M	hypothetical protein [Vitis vinifera]	CAN79134	1.31e-14
GPJTFOU02F9A05	hypothetical protein POPTRDRAFT_256578 [Populus trichocarpa]	XP_002323426	6.87e-21
GPJTFOU02F9AKK	ATP binding protein, putative [Ricinus communis]	XP_002529950	6.53e-29
GPJTFOU02F9ATI	hypothetical protein [Vitis vinifera]	CAN82038	2.28e-13
GPJTFOU02F9AYZ	predicted protein [Populus trichocarpa]	XP_002301986	2.42e-45
GPJTFOU02F9AZG	hypothetical protein [Vitis vinifera]	CAN70760	6.78e-26
GPJTFOU02F9B1X	predicted protein [Populus trichocarpa]	XP_002323755	2.67e-28
GPJTFOU02F9BBT	hypothetical protein [Vitis vinifera]	CAN75728	1.69e-14
GPJTFOU02F9C8O	predicted protein [Populus trichocarpa]	XP_002315401	9.76e-29
GPJTFOU02F9CIA	USP_CUCMERecName: Full=UDP-sugar pyrophospharylase; AltName: Full=UDP-galactose/glucose pyrophosphorylase; Short=UGGPase	Q0GZS3	9.82e-34
GPJTFOU02F9CYU	hypothetical protein [Vitis vinifera]	CAN62439	1.33e-17
GPJTFOU02F9CZO	hypothetical protein [Vitis vinifera]	CAN60460	3.66e-13
GPJTFOU02F9D1C	conserved hypothetical protein [Ricinus communis]	XP_002510156	1.19e-23
GPJTFOU02F9D63	hypothetical protein SELMODRAFT_266998 [Selaginella moellendorffii]	XP_002966188	2.86e-22
GPJTFOU02F9DVD	unnamed protein product [Vitis vinifera]	CBI28781	1.02e-11
GPJTFOU02F9EGF	unnamed protein product [Vitis vinifera]	CBI21566	7.94e-44
GPJTFOU02F9EOT	predicted protein [Populus trichocarpa]	XP_002307706	7.84e-37
GPJTFOU02F9EWS	ATP binding protein, putative [Ricinus communis]	XP_002521536	3.37e-63
GPJTFOU02F9F8B	predicted protein [Populus trichocarpa]	XP_002305805	8.97e-28
GPJTFOU02F9FCP	PREDICTED: hypothetical protein [Vitis vinifera]	XP_002268369	3.92e-52
GPJTFOU02F9FFB	predicted protein [Populus trichocarpa]	XP_002303102	1.42e-12
GPJTFOU02F9FVC	shaggy-like kinase 59 [Nicotiana tabacum]	CAA05329	6.02e-27
GPJTFOU02F9FWF	unnamed protein product [Vitis vinifera]	CBI34455	6.85e-24
GPJTFOU02F9G28	PREDICTED: hypothetical protein [Vitis vinifera]	XP_002264858	5.85e-24
GPJTFOU02F9H8W	predicted protein [Populus trichocarpa]	XP_002312329	5.42e-21
GPJTFOU02F9HK0	hypothetical protein [Vitis vinifera]	CAN64932	3.3e-42
GPJTFOU02F9HLR	hypothetical protein [Vitis vinifera]	CAN65281	5.39e-48
GPJTFOU02F9HYP	hypothetical protein RCOM_1554420 [Ricinus communis]	XP_002520634	7.94e-36
GPJTFOU02F9JYP	PREDICTED: hypothetical protein [Vitis vinifera]	XP_002269073	2.65e-15
GPJTFOU02F9K2K	reverse transcriptase-like protein [Vicia faba]	BAA22787	5.54e-48
GPJTFOU02F9K7N	monovalent cation:proton antiporter, putative [Ricinus communis]	XP_002523431	2.96e-17
GPJTFOU02F9KI2	hypothetical protein [Vitis vinifera]	CAN76494	3.66e-54
GPJTFOU02F9KRV	putative E3 ubiquitin ligase [Lotus japonicus]	BAF38781	1.58e-12
GPJTFOU02F9KT9	PREDICTED: hypothetical protein [Vitis vinifera]	XP_002266548	1.11e-42
GPJTFOU02F9L0X	PREDICTED: hypothetical protein [Vitis vinifera]	XP_002264354	6.03e-12
GPJTFOU02F9L6T	predicted protein [Populus trichocarpa]	XP_002328660	5.69e-22
GPJTFOU02F9LY4	caffeic acid O-methyltransferase [Jatropha curcas]	ACT87981	9.91e-11
GPJTFOU02F9MHH	geranylgeranyl transferase type I beta subunit, putative [Ricinus communis]	XP_002532295	5.39e-13
GPJTFOU02F9N1D	PREDICTED: hypothetical protein isoform 2 [Vitis vinifera]	XP_002270771	3.41e-57
GPJTFOU02F9NDG	predicted protein [Populus trichocarpa]	XP_002316041	2.82e-25
GPJTFOU02F9NFE	PREDICTED: hypothetical protein [Vitis vinifera]	XP_002280635	1.41e-53
GPJTFOU02F9NIU	TPD1 (TAPETUM DETERMINANT 1) [Arabidopsis thaliana]	NP_974612	2.76e-25
GPJTFOU02F9NRZ	PREDICTED: hypothetical protein [Vitis vinifera]	XP_002269079	5.13e-13
GPJTFOU02F9NZK	hypothetical protein [Vitis vinifera]	CAN60970	1.29e-22
GPJTFOU02F9NZP	hypothetical protein [Vitis vinifera]	CAN76088	2.01e-10
GPJTFOU02F9OD9	PREDICTED: hypothetical protein [Vitis vinifera]	XP_002276541	1.59e-12
GPJTFOU02F9OFG	hypothetical protein [Vitis vinifera]	CAN64437	5.14e-11
GPJTFOU02F9OHV	unnamed protein product [Vitis vinifera]	CBI23992	3.07e-24
GPJTFOU02F9P0H	PREDICTED: hypothetical protein isoform 2 [Vitis vinifera]	XP_002267823	2.94e-27
GPJTFOU02F9PE7	hypothetical protein [Vitis vinifera]	CAN62623	4.65e-36
GPJTFOU02F9PPL	putative protein [Arabidopsis thaliana]	CAB96664	1.72e-14
GPJTFOU02F9Q53	unnamed protein product [Vitis vinifera]	CBI25975	7.48e-16
GPJTFOU02F9QAF	tir-nbs-lrr resistance protein [Populus trichocarpa]	XP_002300210	8.79e-39
GPJTFOU02F9QC2	predicted protein [Populus trichocarpa]	XP_002307783	1.05e-17
GPJTFOU02F9RAS	unnamed protein product [Vitis vinifera]	CBI35800	7.27e-13
GPJTFOU02F9REM	PREDICTED: hypothetical protein [Vitis vinifera]	XP_002271138	2.22e-10
GPJTFOU02F9RO1	PREDICTED: hypothetical protein [Vitis vinifera]	XP_002266652	2.68e-23
GPJTFOU02F9RVG	conserved hypothetical protein [Ricinus communis]	XP_002527022	9.49e-18
GPJTFOU02F9S1M	PREDICTED: hypothetical protein [Vitis vinifera]	XP_002268569	1.15e-10
GPJTFOU02F9S20	unnamed protein product [Oryza sativa Japonica Group]	BAB08213	1.17e-24
GPJTFOU02F9S2Q	predicted protein [Populus trichocarpa]	XP_002307845	3.85e-51
GPJTFOU02F9SQL	predicted protein [Populus trichocarpa]	XP_002321197	1.95e-42
GPJTFOU02F9SZL	AF178530_1serine/threonine protein phosphatase 1 [Malus x domestica]	AAD56010	6.91e-27
GPJTFOU02F9TEP	PREDICTED: hypothetical protein [Vitis vinifera]	XP_002264432	1.24e-41
GPJTFOU02F9TKU	predicted protein [Populus trichocarpa]	XP_002315318	9.63e-10
GPJTFOU02F9TUH	DREB-like protein [Cucumis melo]	BAD01554	1.19e-45
GPJTFOU02F9TZS	unnamed protein product [Vitis vinifera]	CBI37606	8.12e-22
GPJTFOU02F9U1N	predicted protein [Populus trichocarpa]	XP_002302624	8.13e-22
GPJTFOU02F9UD7	hypothetical protein OsI_22511 [Oryza sativa Indica Group]	EEC80386	4.38e-24
GPJTFOU02F9UQR	hypothetical protein [Vitis vinifera]	CAN76251	1.72e-29
GPJTFOU02F9US1	pentatricopeptide repeat-containing protein, putative [Ricinus communis]	XP_002514631	5.38e-21
GPJTFOU02F9V0V	putative long-chain acyl-CoA synthetase [Capsicum annuum]	ACF17664	1.57e-28
GPJTFOU02F9V2C	Os07g0613900 [Oryza sativa Japonica Group]	NP_001060259	3.1e-11
GPJTFOU02F9V2X	steroleosin-A [Arachis hypogaea]	ABS28874	1.84e-13
GPJTFOU02F9W6E	hypothetical protein ARALYDRAFT_471142 [Arabidopsis lyrata subsp. lyrata]	XP_002892558	7.1e-19
GPJTFOU02F9W6L	PREDICTED: hypothetical protein [Vitis vinifera]	XP_002282837	3.21e-16
GPJTFOU02F9WBV	hypothetical protein POPTRDRAFT_259048 [Populus trichocarpa]	XP_002324048	3.51e-34
GPJTFOU02F9X2B	PREDICTED: hypothetical protein [Vitis vinifera]	XP_002272744	3.97e-48
GPJTFOU02F9XHP	hypothetical protein [Vitis vinifera]	CAN70888	4.42e-23
GPJTFOU02F9XN8	o-linked n-acetylglucosamine transferase, ogt, putative [Ricinus communis]	XP_002530535	1.92e-26
GPJTFOU02F9XPH	PREDICTED: hypothetical protein [Vitis vinifera]	XP_002279307	1.35e-35
GPJTFOU02F9XTD	unnamed protein product [Vitis vinifera]	CBI26921	4.24e-19
GPJTFOU02F9XVO	PREDICTED: hypothetical protein [Vitis vinifera]	XP_002278915	1.39e-16
GPJTFOU02F9Y3G	protein phosphatase 2c, putative [Ricinus communis]	XP_002520940	1.03e-11
GPJTFOU02F9YCB	unnamed protein product [Vitis vinifera]	CBI19285	1.7e-22
GPJTFOU02F9YEP	hypothetical protein ARALYDRAFT_484080 [Arabidopsis lyrata subsp. lyrata]	XP_002876768	1.04e-41
GPJTFOU02F9YMJ	unnamed protein product [Vitis vinifera]	CBI38711	9.68e-10
GPJTFOU02F9ZHH	transcription factor, putative [Ricinus communis]	XP_002532431	7.8e-44
GPJTFOU02F9ZWG	conserved hypothetical protein [Ricinus communis]	XP_002533720	1.32e-43
GPJTFOU02FE6U3	RRM-containing RNA-binding protein-like protein [Solanum tuberosum]	ABC01900	3.49e-19
GPJTFOU02FF2DD	predicted protein [Populus trichocarpa]	XP_002314544	7.45e-26
GPJTFOU02FF2HE	ATP binding protein, putative [Ricinus communis]	XP_002521536	5.63e-26
GPJTFOU02FF2HY	integral membrane single C2 domain protein [Populus trichocarpa]	XP_002316143	2.1e-20
GPJTFOU02FFSYD	predicted protein [Populus trichocarpa]	XP_002303294	3.95e-11
GPJTFOU02FG03D	unnamed protein product [Vitis vinifera]	CBI22750	1.02e-19
GPJTFOU02FG0ZX	f-box family protein [Populus trichocarpa]	XP_002325221	1.57e-12
GPJTFOU02FG4DC	sugar transporter, putative [Ricinus communis]	XP_002519083	1.94e-48
GPJTFOU02FG7DY	UDP-glucosyltransferase, putative [Ricinus communis]	XP_002529822	3.34e-26
GPJTFOU02FG99I	ferrochelatase [Cucumis sativus]	BAB20760	5.11e-19
GPJTFOU02FGE28	hypothetical protein ARALYDRAFT_497141 [Arabidopsis lyrata subsp. lyrata]	XP_002863224	2.31e-11
GPJTFOU02FGH7G	Aspartic proteinase nepenthesin-1 precursor, putative [Ricinus communis]	XP_002534038	5.64e-10
GPJTFOU02FGI80	predicted protein [Populus trichocarpa]	XP_002319496	4.71e-12
GPJTFOU02FGLMY	unknown [Populus trichocarpa x Populus deltoides]	ABK96787	1.3e-14
GPJTFOU02FGODE	unnamed protein product [Vitis vinifera]	CBI26794	3.41e-31
GPJTFOU02FGUPO	unknown [Glycine max]	ACU20972	5.18e-21
GPJTFOU02FGVC5	hypothetical protein [Vitis vinifera]	CAN78493	1.98e-15
GPJTFOU02FGVFX	PREDICTED: hypothetical protein [Vitis vinifera]	XP_002278384	4.31e-26
GPJTFOU02FGXP7	PREDICTED: hypothetical protein [Vitis vinifera]	XP_002275212	1.05e-24
GPJTFOU02FGXRS	predicted protein [Populus trichocarpa]	XP_002308819	6.77e-48
GPJTFOU02FGYF0	PREDICTED: hypothetical protein [Vitis vinifera]	XP_002285909	2.51e-11
GPJTFOU02FH0I7	Peptide transporter, putative [Ricinus communis]	XP_002519847	5.18e-49
GPJTFOU02FH1KT	putative non-LTR retroelement reverse transcriptase [Arabidopsis thaliana]	AAD32950	1.19e-27
GPJTFOU02FH220	unnamed protein product [Vitis vinifera]	CBI27453	1.14e-37
GPJTFOU02FH29Q	glutamate-gated kainate-type ion channel receptor subunit GluR5 [Populus trichocarpa]	XP_002301626	3e-25
GPJTFOU02FH39Z	hypothetical protein [Vitis vinifera]	CAN78588	3.34e-18
GPJTFOU02FH54F	PREDICTED: hypothetical protein [Vitis vinifera]	XP_002272481	8.72e-25
GPJTFOU02FH6CW	Major pollen allergen Jun v 1 precursor, putative [Ricinus communis]	XP_002527354	1.53e-23
GPJTFOU02FH6QG	UDP-glucosyltransferase, putative [Ricinus communis]	XP_002532135	7.85e-12
GPJTFOU02FH6Y4	predicted protein [Populus trichocarpa]	XP_002321769	6.98e-53
GPJTFOU02FH878	hypothetical protein [Vitis vinifera]	CAN73562	7.37e-10
GPJTFOU02FH98T	aspartate aminotransferase, putative [Ricinus communis]	XP_002530202	9.93e-13
GPJTFOU02FHAL0	predicted protein [Populus trichocarpa]	XP_002303856	4.24e-31
GPJTFOU02FHANC	unknown [Glycine max]	ACU22711	1.15e-29
GPJTFOU02FHAY7	hypothetical protein [Oryza sativa Japonica Group]	BAD10179	1.89e-14
GPJTFOU02FHBO4	unnamed protein product [Vitis vinifera]	CBI22065	1.9e-21
GPJTFOU02FHDIW	predicted protein [Populus trichocarpa]	XP_002323493	3.74e-19
GPJTFOU02FHDMQ	cytochrome P450 monooxygenase CYP72A59 [Medicago truncatula]	ABC59078	2.76e-14
GPJTFOU02FHDNT	predicted protein [Populus trichocarpa]	XP_002311091	2.62e-15
GPJTFOU02FHHIS	dead box ATP-dependent RNA helicase, putative [Ricinus communis]	XP_002530895	2.57e-18
GPJTFOU02FHJ3X	ankyrin-repeat containing protein, putative [Ricinus communis]	XP_002513030	1.22e-12
GPJTFOU02FHJX2	beta-glucosidase, putative [Ricinus communis]	XP_002533126	1.4e-19
GPJTFOU02FHM4T	PREDICTED: hypothetical protein [Vitis vinifera]	XP_002285671	2.18e-37
GPJTFOU02FHN50	hypothetical protein [Vitis vinifera]	CAN75156	2.56e-13
GPJTFOU02FHN6M	conserved hypothetical protein [Ricinus communis]	XP_002527372	3.3e-27
GPJTFOU02FHNV2	hypothetical protein [Vitis vinifera]	CAN75085	2.97e-23
GPJTFOU02FHNWS	transferase, transferring glycosyl groups, putative [Ricinus communis]	XP_002511263	1.65e-18
[truncated: 14,137 more rows]
