# Supplementary material for: Partial sequencing of the bottle gourd genome reveals markers useful for phylogenetic analysis and breeding
Source: BMC Genomics. 2011 Sep 27;12:467. doi: 10.1186/1471-2164-12-467 (PMC3188536; doi:10.1186/1471-2164-12-467)
Supplement: Additional file 2 — Sequence comparison between bottle gourd and cucumber. BLAST N result between bottle gourd gene space sequences and cucumber genome. Highlighted are percentage identity values. [file 1471-2164-12-467-S2.XLS]

## Sheet: Sheet1
Additional file 2. Sequence comparison between bottle gourd and cucumber.
Serial_number	Result_index	Query_sequence_length	Expect_value	Description	Query_sequence_frame	Subject_sequence_frame	Subject_sequence_length	Score_1	Score_2	Identities_1	Identities_2	Identities_percent	Positives_1	Positives_2	Positives_percent	Gaps_1	Gaps_2	Gaps_percent	Query_start	Query_stop	Subject_start	Subject_stop
contig00002	1	551	0	>scaffold01357 length=1924607	1	1	1924607	823	415	517	551	93	-1	-1	-1	0	0	0	1	551	277377	277927
contig00012	1	955	0	>scaffold01132 length=117274	1	-1	117274	535	270	285	290	98	-1	-1	-1	0	0	0	408	697	65842	65553
contig00017	1	544	0	>scaffold01225 length=1648524	1	-1	1648524	775	391	496	531	93	-1	-1	-1	0	0	0	3	533	391792	391262
contig00020	1	994	0	>scaffold01888 length=597	1	1	597	628	317	368	376	97	-1	-1	-1	8	376	2	1	368	222	597
contig00021	1	542	0	>scaffold02047 length=2614554	1	1	2614554	597	301	454	505	89	-1	-1	-1	0	0	0	6	510	1748312	1748816
contig00022	1	551	0	>scaffold01037 length=1372050	1	1	1372050	573	289	391	425	92	-1	-1	-1	0	0	0	127	551	551487	551911
contig00023	1	572	0	>scaffold00785 length=767056	1	-1	767056	563	284	500	572	87	-1	-1	-1	0	0	0	1	572	501803	501232
contig00030	1	551	0	>scaffold03611 length=3882770	1	-1	3882770	321	162	206	220	93	-1	-1	-1	3	220	1	139	355	2297830	2297611
contig00033	1	1169	0	>scaffold01079 length=1866546	1	1	1866546	281	142	184	196	93	-1	-1	-1	4	196	2	488	681	1000125	1000318
contig00034	1	943	0	>scaffold00791 length=799574	1	1	799574	161	81	155	176	88	-1	-1	-1	4	176	2	370	544	605775	605947
contig00035	1	559	0	>scaffold00956 length=4143	1	-1	4143	626	316	497	556	89	-1	-1	-1	1	556	0	1	555	1015	460
contig00044	1	511	0	>scaffold02633 length=1101566	1	-1	1101566	680	343	469	511	91	-1	-1	-1	0	0	0	1	511	259137	258627
contig00045	1	546	0	>scaffold00122 length=42872	1	-1	42872	285	144	168	176	95	-1	-1	-1	0	0	0	370	545	23458	23283
contig00050	1	524	0	>scaffold01485 length=1538	1	-1	1538	159	80	376	468	80	-1	-1	-1	5	468	1	10	473	546	80
contig00055	1	982	0	>scaffold01028 length=582662	1	-1	582662	932	470	633	686	92	-1	-1	-1	6	686	0	1	680	544405	543720
contig00058	1	525	0	>scaffold02229 length=6896804	1	-1	6896804	662	334	488	534	91	-1	-1	-1	9	534	1	1	525	4928453	4927920
contig00061	1	766	0	>scaffold04158 length=993451	1	-1	993451	234	118	183	202	90	-1	-1	-1	2	202	0	94	294	195779	195579
contig00073	1	372	0	>scaffold01485 length=1538	1	-1	1538	165	83	299	371	80	-1	-1	-1	0	0	0	1	371	429	59
contig00075	1	906	0	>scaffold02140 length=1096332	1	-1	1096332	99.6	50	158	194	81	-1	-1	-1	0	0	0	1	194	689386	689193
contig00076	1	1595	0	>scaffold04032 length=590	1	1	590	1130	570	585	590	99	-1	-1	-1	0	0	0	462	1051	1	590
contig00078	1	539	0	>scaffold00934 length=998311	1	-1	998311	640	323	452	491	92	-1	-1	-1	8	491	1	53	535	569305	568815
contig00093	1	507	0	>scaffold02023 length=1110094	1	1	1110094	385	194	436	511	85	-1	-1	-1	13	511	2	4	507	443314	443818
contig00097	1	507	0	>scaffold00791 length=799574	1	-1	799574	410	207	321	359	89	-1	-1	-1	0	0	0	148	506	188097	187739
contig00101	1	522	0	>scaffold01357 length=1924607	1	-1	1924607	537	271	359	386	93	-1	-1	-1	3	386	0	137	519	1323762	1323377
contig00107	1	529	0	>scaffold01221 length=612908	1	1	612908	167	84	286	349	81	-1	-1	-1	7	349	2	180	523	164886	165232
contig00110	1	1062	0	>scaffold03562 length=1091	1	-1	1091	1626	820	849	856	99	-1	-1	-1	2	856	0	1	854	856	1
contig00115	1	513	0	>scaffold01305 length=468020	1	1	468020	575	290	460	516	89	-1	-1	-1	3	516	0	1	513	87428	87943
contig00117	1	517	0	>scaffold01154 length=991038	1	1	991038	373	188	275	304	90	-1	-1	-1	0	0	0	4	307	107739	108042
contig00119	1	603	0	>scaffold01024 length=584422	1	1	584422	694	350	545	605	90	-1	-1	-1	5	605	0	1	603	137299	137900
contig00120	1	548	0	>scaffold00894 length=2799346	1	1	2799346	389	196	301	336	89	-1	-1	-1	0	0	0	213	548	1025832	1026167
contig00123	1	642	0	>scaffold00998 length=3210881	1	-1	3210881	216	109	160	177	90	-1	-1	-1	0	0	0	306	482	1372220	1372044
contig00130	1	555	0	>scaffold01144 length=2737893	1	1	2737893	268	135	181	195	92	-1	-1	-1	1	195	0	361	555	641665	641858
contig00131	1	642	0	>scaffold00793 length=2882171	1	1	2882171	426	215	450	526	85	-1	-1	-1	8	526	1	104	627	1443832	1444351
contig00134	1	532	0	>scaffold02653 length=2767813	1	-1	2767813	359	181	220	233	94	-1	-1	-1	0	0	0	239	471	710189	709957
contig00135	1	553	0	>scaffold00542 length=3656332	1	-1	3656332	351	177	252	276	91	-1	-1	-1	2	276	0	260	535	2987500	2987227
contig00136	1	519	0	>scaffold00793 length=2882171	1	1	2882171	476	240	449	516	87	-1	-1	-1	7	516	1	4	515	1893592	1894104
contig00147	1	515	0	>scaffold01274 length=1344562	1	1	1344562	387	195	270	293	92	-1	-1	-1	4	293	1	28	319	717116	717405
contig00159	1	481	0	>scaffold03356 length=5534371	1	1	5534371	357	180	270	300	90	-1	-1	-1	0	0	0	182	481	1930260	1930559
contig00165	1	765	0	>scaffold03611 length=3882770	1	-1	3882770	842	425	547	585	93	-1	-1	-1	2	585	0	183	765	1228304	1227720
contig00167	1	862	0	>scaffold00438 length=579692	1	1	579692	65.9	33	132	165	80	-1	-1	-1	0	0	0	664	828	380352	380516
contig00169	1	567	0	>scaffold01233 length=558177	1	1	558177	472	238	355	394	90	-1	-1	-1	5	394	1	4	397	349850	350238
contig00175	1	502	0	>scaffold00791 length=799574	1	-1	799574	224	113	137	145	94	-1	-1	-1	0	0	0	345	489	129534	129390
contig00178	1	518	0	>scaffold00919 length=2735747	1	1	2735747	567	286	464	524	88	-1	-1	-1	17	524	3	4	518	336530	337045
contig00179	1	735	0	>scaffold02229 length=6896804	1	-1	6896804	371	187	327	368	88	-1	-1	-1	8	368	2	365	728	5194795	5194432
contig00180	1	513	0	>scaffold02229 length=6896804	1	1	6896804	456	230	311	338	92	-1	-1	-1	0	0	0	22	359	6793108	6793445
contig00191	1	527	0	>scaffold02698 length=692200	1	1	692200	268	135	217	242	89	-1	-1	-1	8	242	3	3	243	250335	250569
contig00193	1	893	0	>scaffold03080 length=2828020	1	1	2828020	252	127	166	179	92	-1	-1	-1	0	0	0	713	891	2428892	2429070
contig00197	1	514	0	>scaffold00927 length=3283724	1	1	3283724	664	335	460	500	92	-1	-1	-1	10	500	2	19	514	3218588	3219081
contig00199	1	513	0	>scaffold02653 length=2767813	1	1	2767813	537	271	393	433	90	-1	-1	-1	3	433	0	82	511	1605416	1605848
contig00200	1	510	0	>scaffold02995 length=3168240	1	1	3168240	569	287	432	479	90	-1	-1	-1	1	479	0	1	478	913645	914123
contig00204	1	483	0	>scaffold03391 length=514	1	-1	514	262	132	384	468	82	-1	-1	-1	0	0	0	1	468	474	7
contig00206	1	567	0	>scaffold00621 length=669354	1	1	669354	113	57	118	137	86	-1	-1	-1	1	137	0	371	507	479961	480096
contig00208	1	600	0	>scaffold02140 length=1096332	1	-1	1096332	93.7	47	119	143	83	-1	-1	-1	0	0	0	104	246	689983	689841
contig00211	1	478	0	>scaffold02500 length=1080203	1	-1	1080203	242	122	131	134	97	-1	-1	-1	0	0	0	321	454	590959	590826
contig00213	1	627	0	>scaffold01261 length=425982	1	1	425982	581	293	555	628	88	-1	-1	-1	17	628	2	3	624	280075	280691
contig00214	1	524	0	>scaffold02229 length=6896804	1	-1	6896804	379	191	206	211	97	-1	-1	-1	0	0	0	98	308	2980291	2980081
contig00217	1	1015	0	>scaffold01080 length=907570	1	1	907570	323	163	422	504	83	-1	-1	-1	17	504	3	14	502	242670	243171
contig00229	1	584	0	>scaffold00542 length=3656332	1	-1	3656332	371	187	282	310	90	-1	-1	-1	9	310	2	21	329	2081540	2081239
contig00233	1	509	0	>scaffold01001 length=872483	1	1	872483	212	107	206	239	86	-1	-1	-1	0	0	0	267	505	412939	413177
contig00235	1	656	0	>scaffold03076 length=402058	1	-1	402058	912	460	602	648	92	-1	-1	-1	1	648	0	9	656	176559	175913
contig00237	1	514	0	>scaffold01037 length=1372050	1	1	1372050	676	341	470	513	91	-1	-1	-1	0	0	0	2	514	421888	422400
contig00246	1	531	0	>scaffold01043 length=432924	1	-1	432924	759	383	498	534	93	-1	-1	-1	3	534	0	1	531	118840	118307
contig00250	1	507	0	>scaffold00765 length=949536	1	-1	949536	609	307	387	414	93	-1	-1	-1	6	414	1	1	414	466139	465732
contig00259	1	675	0	>scaffold00765 length=949536	1	-1	949536	159	80	124	136	91	-1	-1	-1	2	136	1	125	258	830149	830014
contig00260	1	511	0	>scaffold02229 length=6896804	1	-1	6896804	712	359	473	511	92	-1	-1	-1	0	0	0	1	511	3498514	3498004
contig00263	1	526	0	>scaffold01357 length=1924607	1	-1	1924607	490	247	375	417	89	-1	-1	-1	3	417	0	110	526	943632	943219
contig00275	1	872	0	>scaffold03356 length=5534371	1	1	5534371	502	253	354	385	91	-1	-1	-1	2	385	0	81	464	2384821	2385204
contig00290	1	518	0	>scaffold03080 length=2828020	1	1	2828020	601	303	468	520	90	-1	-1	-1	6	520	1	1	518	221298	221813
contig00294	1	499	0	>scaffold03356 length=5534371	1	1	5534371	720	363	465	499	93	-1	-1	-1	0	0	0	1	499	4691027	4691525
contig00295	1	480	0	>scaffold04100 length=1454188	1	1	1454188	634	320	440	480	91	-1	-1	-1	0	0	0	1	480	1193991	1194470
contig00298	1	529	0	>scaffold02779 length=538102	1	-1	538102	494	249	291	305	95	-1	-1	-1	0	0	0	1	305	335504	335200
contig00307	1	673	0	>scaffold01658 length=1846106	1	-1	1846106	145	73	153	181	84	-1	-1	-1	9	181	4	191	362	867652	867472
contig00309	1	337	0	>scaffold03050 length=147168	1	-1	147168	121	61	158	189	83	-1	-1	-1	1	189	0	59	246	11497	11309
contig00310	1	550	0	>scaffold01144 length=2737893	1	1	2737893	821	414	513	546	93	-1	-1	-1	0	0	0	4	549	1667879	1668424
contig00311	1	881	0	>scaffold01485 length=1538	1	-1	1538	365	184	675	836	80	-1	-1	-1	2	836	0	48	881	1135	300
contig00313	1	506	0	>scaffold03646 length=105515	1	1	105515	113	57	198	245	80	-1	-1	-1	0	0	0	154	398	24923	25167
contig00314	1	832	0	>scaffold04100 length=1454188	1	-1	1454188	680	343	503	553	90	-1	-1	-1	5	553	0	13	561	652104	651553
contig00315	1	511	0	>scaffold03356 length=5534371	1	1	5534371	595	300	440	482	91	-1	-1	-1	11	482	2	5	476	1428731	1429211
contig00318	1	362	0	>scaffold03356 length=5534371	1	-1	5534371	331	167	305	351	86	-1	-1	-1	0	0	0	2	352	30612	30262
contig00319	1	773	0	>scaffold00923 length=717839	1	-1	717839	985	497	687	749	91	-1	-1	-1	1	749	0	5	752	650545	649797
contig00321	1	881	0	>scaffold03611 length=3882770	1	-1	3882770	101	51	129	155	83	-1	-1	-1	0	0	0	361	515	2682806	2682652
contig00322	1	590	0	>scaffold00793 length=2882171	1	1	2882171	123	62	188	229	82	-1	-1	-1	2	229	0	335	561	258787	259015
contig00324	1	523	0	>scaffold00793 length=2882171	1	-1	2882171	307	155	271	309	87	-1	-1	-1	3	309	0	1	306	2595950	2595642
contig00326	1	488	0	>scaffold03588 length=1653025	1	1	1653025	674	340	451	488	92	-1	-1	-1	0	0	0	1	488	1233664	1234151
contig00336	1	498	0	>scaffold01153 length=1691381	1	-1	1691381	821	414	477	498	95	-1	-1	-1	0	0	0	1	498	1003673	1003176
contig00347	1	523	0	>scaffold00602 length=460405	1	-1	460405	652	329	410	437	93	-1	-1	-1	0	0	0	13	449	424832	424396
contig00353	1	777	0	>scaffold02352 length=912193	1	-1	912193	327	165	400	477	83	-1	-1	-1	1	477	0	268	743	6294	5818
contig00355	1	507	0	>scaffold00858 length=677073	1	1	677073	624	315	467	514	90	-1	-1	-1	9	514	1	1	507	95766	96277
contig00357	1	506	0	>scaffold00507 length=128114	1	1	128114	101	51	102	119	85	-1	-1	-1	0	0	0	97	215	83301	83419
contig00359	1	519	0	>scaffold03882 length=1029886	1	1	1029886	238	120	225	260	86	-1	-1	-1	0	0	0	121	380	833023	833282
contig00363	1	447	0	>scaffold03356 length=5534371	1	1	5534371	270	136	163	172	94	-1	-1	-1	0	0	0	58	229	2253921	2254092
contig00367	1	724	0	>scaffold02977 length=644727	1	1	644727	870	439	595	647	91	-1	-1	-1	0	0	0	68	714	627962	628608
contig00368	1	525	0	>scaffold03904 length=1360874	1	1	1360874	539	272	457	514	88	-1	-1	-1	11	514	2	12	522	295500	296005
contig00370	1	464	0	>scaffold00962 length=301005	1	-1	301005	389	196	245	260	94	-1	-1	-1	1	260	0	200	459	158506	158248
contig00372	1	510	0	>scaffold01144 length=2737893	1	-1	2737893	414	209	332	369	89	-1	-1	-1	3	369	0	144	510	2423551	2423184
contig00374	1	495	0	>scaffold02604 length=406246	1	-1	406246	365	184	306	344	88	-1	-1	-1	2	344	0	151	493	331104	330762
contig00378	1	508	0	>scaffold02046 length=871672	1	1	871672	367	185	330	373	88	-1	-1	-1	4	373	1	137	508	708061	708430
contig00381	1	427	0	>scaffold01236 length=342950	1	-1	342950	157	79	193	231	83	-1	-1	-1	10	231	4	33	253	43851	43621
contig00383	1	924	0	>scaffold00438 length=579692	1	-1	579692	856	432	667	736	90	-1	-1	-1	17	736	2	191	922	440072	439350
contig00390	1	462	0	>scaffold02601 length=639447	1	1	639447	285	144	337	400	84	-1	-1	-1	1	400	0	59	458	478427	478825
contig00398	1	1365	0	>scaffold02766 length=516673	1	1	516673	115	58	130	154	84	-1	-1	-1	0	0	0	670	823	137587	137740
contig00405	1	525	0	>scaffold02653 length=2767813	1	-1	2767813	438	221	329	362	90	-1	-1	-1	11	362	3	49	399	2487366	2487005
contig00408	1	978	0	>scaffold00588 length=804	1	1	804	165	83	296	367	80	-1	-1	-1	0	0	0	423	789	323	689
contig00409	1	1239	0	>scaffold02046 length=871672	1	1	871672	1072	541	935	1062	88	-1	-1	-1	12	1062	1	177	1236	78134	79185
contig00411	1	574	0	>scaffold00245 length=337561	1	-1	337561	97.6	49	88	101	87	-1	-1	-1	0	0	0	18	118	73113	73013
contig00412	1	539	0	>scaffold01543 length=1845703	1	1	1845703	230	116	171	187	91	-1	-1	-1	3	187	1	352	536	1360089	1360274
contig00413	1	746	0	>scaffold01141 length=471323	1	-1	471323	317	160	211	228	92	-1	-1	-1	0	0	0	517	744	325962	325735
contig00419	1	502	0	>scaffold01274 length=1344562	1	-1	1344562	670	338	457	494	92	-1	-1	-1	2	494	0	1	494	1120001	1119510
contig00420	1	719	0	>scaffold00995 length=1027965	1	-1	1027965	702	354	477	517	92	-1	-1	-1	2	517	0	8	522	559862	559346
contig00426	1	484	0	>scaffold00089 length=337873	1	1	337873	462	233	398	450	88	-1	-1	-1	16	450	3	19	455	44675	45121
contig00427	1	829	0	>scaffold01037 length=1372050	1	-1	1372050	718	362	480	518	92	-1	-1	-1	1	518	0	305	821	320335	319818
contig00430	1	454	0	>scaffold01219 length=167558	1	1	167558	75.8	38	184	232	79	-1	-1	-1	3	232	1	130	358	24632	24863
contig00436	1	524	0	>scaffold03849 length=606	1	1	606	609	307	367	387	94	-1	-1	-1	0	0	0	45	431	1	387
contig00437	1	930	0	>scaffold02023 length=1110094	1	1	1110094	745	376	478	512	93	-1	-1	-1	0	0	0	3	514	903322	903833
contig00438	1	690	0	>scaffold00793 length=2882171	1	-1	2882171	107	54	92	103	89	-1	-1	-1	5	103	4	1	103	1679907	1679810
contig00444	1	530	0	>scaffold00635 length=176205	1	-1	176205	159	80	310	381	81	-1	-1	-1	8	381	2	151	528	132663	132288
contig00448	1	709	0	>scaffold03735 length=264147	1	1	264147	109	55	149	180	82	-1	-1	-1	4	180	2	467	642	262839	263018
contig00449	1	865	0	>scaffold01154 length=991038	1	-1	991038	1019	514	674	720	93	-1	-1	-1	8	720	1	149	865	437579	436865
contig00453	1	653	0	>scaffold00542 length=3656332	1	1	3656332	517	261	318	337	94	-1	-1	-1	0	0	0	3	339	2233515	2233851
contig00455	1	547	0	>scaffold00765 length=949536	1	-1	949536	214	108	147	160	91	-1	-1	-1	0	0	0	382	541	861261	861102
contig00458	1	493	0	>scaffold02229 length=6896804	1	1	6896804	436	220	293	316	92	-1	-1	-1	1	316	0	179	493	1681382	1681697
contig00462	1	491	0	>scaffold02229 length=6896804	1	-1	6896804	787	397	466	489	95	-1	-1	-1	0	0	0	1	489	1817606	1817118
contig00467	1	496	0	>scaffold03356 length=5534371	1	1	5534371	626	316	427	464	92	-1	-1	-1	0	0	0	1	464	5369041	5369504
contig00469	1	507	0	>scaffold01071 length=701786	1	-1	701786	165	83	271	331	81	-1	-1	-1	2	331	0	43	373	533616	533288
contig00472	1	521	0	>scaffold01201 length=184362	1	1	184362	297	150	250	282	88	-1	-1	-1	1	282	0	9	289	120969	121250
contig00475	1	1360	0	>scaffold02012 length=622641	1	1	622641	301	152	524	641	81	-1	-1	-1	9	641	1	683	1315	89030	89669
contig00476	1	586	0	>scaffold02960 length=125024	1	-1	125024	125	63	287	360	79	-1	-1	-1	5	360	1	4	363	47544	47190
contig00477	1	634	0	>scaffold00894 length=2799346	1	-1	2799346	281	142	354	424	83	-1	-1	-1	3	424	0	59	482	2760209	2759789
contig00479	1	734	0	>scaffold00614 length=1267362	1	1	1267362	932	470	668	734	91	-1	-1	-1	0	0	0	1	734	412095	412828
contig00485	1	717	0	>scaffold00378 length=631430	1	1	631430	373	188	227	240	94	-1	-1	-1	0	0	0	478	717	509001	509240
contig00486	1	717	0	>scaffold02046 length=871672	1	1	871672	587	296	412	447	92	-1	-1	-1	4	447	0	272	717	433223	433666
contig00488	1	500	0	>scaffold02995 length=3168240	1	-1	3168240	307	155	194	207	93	-1	-1	-1	0	0	0	291	497	535034	534828
contig00492	1	492	0	>scaffold02018 length=598899	1	-1	598899	638	322	448	490	91	-1	-1	-1	0	0	0	1	490	108263	107774
contig00496	1	1601	0	>scaffold03577 length=2002282	1	-1	2002282	2016	1017	1421	1553	91	-1	-1	-1	2	1553	0	51	1601	854774	853222
contig00499	1	628	0	>scaffold00927 length=3283724	1	1	3283724	400	202	267	288	92	-1	-1	-1	3	288	1	293	580	2547806	2548090
contig00506	1	505	0	>scaffold02229 length=6896804	1	-1	6896804	684	345	465	505	92	-1	-1	-1	0	0	0	1	505	6244483	6243979
contig00507	1	802	0	>scaffold00175 length=66240	1	-1	66240	129	65	200	245	81	-1	-1	-1	0	0	0	166	410	294	50
contig00509	1	216	0	>scaffold00378 length=631430	1	-1	631430	83.8	42	108	130	83	-1	-1	-1	0	0	0	9	138	11299	11170
contig00519	1	563	0	>scaffold02951 length=1976791	1	-1	1976791	396	200	474	562	84	-1	-1	-1	5	562	0	1	557	406464	405903
contig00522	1	499	0	>scaffold02229 length=6896804	1	1	6896804	486	245	433	493	87	-1	-1	-1	7	493	1	1	492	2290696	2291182
contig00523	1	488	0	>scaffold01274 length=1344562	1	1	1344562	430	217	431	497	86	-1	-1	-1	19	497	3	1	488	1173303	1173789
contig00524	1	515	0	>scaffold01227 length=1430339	1	1	1430339	527	266	347	374	92	-1	-1	-1	0	0	0	30	403	465045	465418
contig00525	1	557	0	>scaffold02229 length=6896804	1	-1	6896804	418	211	294	319	92	-1	-1	-1	2	319	0	236	552	2216721	2216403
contig00526	1	481	0	>scaffold00862 length=661296	1	-1	661296	775	391	457	479	95	-1	-1	-1	0	0	0	3	481	510683	510205
contig00527	1	511	0	>scaffold03588 length=1653025	1	1	1653025	605	305	385	409	94	-1	-1	-1	2	409	0	104	511	1042539	1042946
contig00529	1	893	0	>scaffold03806 length=453733	1	-1	453733	244	123	386	468	82	-1	-1	-1	23	468	4	377	833	39052	38597
contig00530	1	928	0	>scaffold02012 length=622641	1	1	622641	549	277	669	794	84	-1	-1	-1	8	794	1	1	789	90703	91493
contig00536	1	937	0	>scaffold01174 length=498432	1	-1	498432	283	143	399	483	82	-1	-1	-1	1	483	0	16	497	353663	353181
contig00542	1	516	0	>scaffold00581 length=906502	1	1	906502	283	143	203	223	91	-1	-1	-1	0	0	0	204	426	207484	207706
contig00547	1	680	0	>scaffold03076 length=402058	1	1	402058	440	222	319	350	91	-1	-1	-1	1	350	0	1	350	303242	303590
contig00552	1	519	0	>scaffold03611 length=3882770	1	-1	3882770	509	257	364	398	91	-1	-1	-1	5	398	1	103	495	3422434	3422037
contig00553	1	654	0	>scaffold00953 length=1831713	1	1	1831713	476	240	365	402	90	-1	-1	-1	6	402	1	11	412	1346010	1346405
contig00556	1	483	0	>scaffold00542 length=3656332	1	-1	3656332	626	316	444	486	91	-1	-1	-1	8	486	1	1	483	1938033	1937553
contig00565	1	465	0	>scaffold00931 length=1164242	1	1	1164242	531	268	400	441	90	-1	-1	-1	6	441	1	27	463	391845	392283
contig00569	1	478	0	>scaffold00999 length=676025	1	1	676025	299	151	257	287	89	-1	-1	-1	9	287	3	198	478	357378	357661
contig00570	1	703	0	>scaffold01233 length=558177	1	1	558177	73.8	37	91	109	83	-1	-1	-1	0	0	0	43	151	100689	100797
contig00572	1	498	0	>scaffold02995 length=3168240	1	1	3168240	303	153	201	217	92	-1	-1	-1	0	0	0	1	217	682271	682487
contig00575	1	488	0	>scaffold00635 length=176205	1	1	176205	311	157	220	241	91	-1	-1	-1	0	0	0	112	352	26502	26742
contig00577	1	599	0	>scaffold02259 length=49221	1	-1	49221	226	114	397	486	81	-1	-1	-1	4	486	0	108	591	33060	32577
contig00582	1	507	0	>scaffold00542 length=3656332	1	1	3656332	466	235	312	337	92	-1	-1	-1	3	337	0	73	406	712134	712470
contig00589	1	484	0	>scaffold03080 length=2828020	1	1	2828020	341	172	221	236	93	-1	-1	-1	1	236	0	1	235	1336052	1336287
contig00590	1	496	0	>scaffold03611 length=3882770	1	1	3882770	216	109	305	369	82	-1	-1	-1	1	369	0	114	481	3173135	3173503
contig00592	1	574	0	>scaffold01110 length=1281200	1	-1	1281200	420	212	312	344	90	-1	-1	-1	1	344	0	4	347	16201	15859
contig00594	1	478	0	>scaffold01141 length=471323	1	1	471323	757	382	454	478	94	-1	-1	-1	0	0	0	1	478	9982	10459
contig00600	1	525	0	>scaffold00602 length=460405	1	1	460405	412	208	266	284	93	-1	-1	-1	1	284	0	243	525	259979	260262
contig00605	1	483	0	>scaffold01079 length=1866546	1	-1	1866546	256	129	180	197	91	-1	-1	-1	0	0	0	283	479	694683	694487
contig00606	1	497	0	>scaffold01221 length=612908	1	1	612908	194	98	260	308	84	-1	-1	-1	7	308	2	117	419	22933	23238
contig00607	1	514	0	>scaffold00614 length=1267362	1	1	1267362	535	270	402	445	90	-1	-1	-1	7	445	1	2	443	511046	511486
contig00611	1	1442	0	>scaffold00245 length=337561	1	1	337561	73.8	37	114	137	83	-1	-1	-1	2	137	1	924	1059	21349	21484
contig00616	1	500	0	>scaffold01144 length=2737893	1	1	2737893	654	330	447	481	92	-1	-1	-1	5	481	1	1	480	1619375	1619851
contig00617	1	512	0	>scaffold01357 length=1924607	1	-1	1924607	436	220	298	324	91	-1	-1	-1	0	0	0	189	512	324451	324128
contig00630	1	488	0	>scaffold03041 length=146743	1	1	146743	230	116	134	140	95	-1	-1	-1	0	0	0	349	488	85502	85641
contig00632	1	536	0	>scaffold02615 length=157182	1	-1	157182	565	285	414	456	90	-1	-1	-1	2	456	0	82	535	75155	74700
contig00633	1	508	0	>scaffold03533 length=886405	1	1	886405	379	191	329	375	87	-1	-1	-1	0	0	0	130	504	416713	417087
contig00635	1	486	0	>scaffold00696 length=1757369	1	1	1757369	281	142	223	250	89	-1	-1	-1	0	0	0	219	468	1426630	1426879
contig00636	1	455	0	>scaffold02208 length=230518	1	1	230518	131	66	96	106	90	-1	-1	-1	0	0	0	159	264	214699	214804
contig00637	1	502	0	>scaffold02229 length=6896804	1	-1	6896804	680	343	464	503	92	-1	-1	-1	1	503	0	1	502	461155	460653
contig00639	1	662	0	>scaffold03010 length=3235	1	1	3235	123	62	198	242	81	-1	-1	-1	1	242	0	378	618	1681	1922
contig00644	1	701	0	>scaffold00953 length=1831713	1	1	1831713	1037	523	659	702	93	-1	-1	-1	3	702	0	1	701	1032151	1032850
contig00646	1	561	0	>scaffold00894 length=2799346	1	1	2799346	454	229	330	359	91	-1	-1	-1	11	359	3	9	359	692280	692635
contig00649	1	494	0	>scaffold01141 length=471323	1	1	471323	365	184	352	408	86	-1	-1	-1	0	0	0	85	492	143951	144358
contig00653	1	496	0	>scaffold00927 length=3283724	1	-1	3283724	482	243	335	364	92	-1	-1	-1	5	364	1	138	496	1332429	1332066
contig00655	1	487	0	>scaffold01142 length=1245376	1	-1	1245376	720	363	456	487	93	-1	-1	-1	0	0	0	1	487	743543	743057
contig00658	1	992	0	>scaffold02604 length=406246	1	-1	406246	105	53	113	133	84	-1	-1	-1	0	0	0	25	157	178394	178262
contig00667	1	581	0	>scaffold00555 length=238432	1	-1	238432	220	111	253	299	84	-1	-1	-1	1	299	0	271	569	180879	180582
contig00671	1	475	0	>scaffold01144 length=2737893	1	1	2737893	539	272	403	443	90	-1	-1	-1	9	443	2	33	475	2701432	2701865
contig00674	1	486	0	>scaffold03356 length=5534371	1	1	5534371	702	354	454	486	93	-1	-1	-1	1	486	0	1	486	165825	166309
contig00677	1	564	0	>scaffold01543 length=1845703	1	-1	1845703	151	76	179	212	84	-1	-1	-1	1	212	0	4	214	429166	428955
contig00678	1	885	0	>scaffold02978 length=1051677	1	1	1051677	696	351	591	667	88	-1	-1	-1	3	667	0	1	665	702178	702843
contig00686	1	540	0	>scaffold03264 length=621660	1	1	621660	289	146	325	380	85	-1	-1	-1	11	380	2	147	517	51445	51822
contig00688	1	486	0	>scaffold03588 length=1653025	1	1	1653025	559	282	436	486	89	-1	-1	-1	1	486	0	1	486	351376	351860
contig00690	1	494	0	>scaffold03356 length=5534371	1	1	5534371	829	418	475	494	96	-1	-1	-1	0	0	0	1	494	2662877	2663370
contig00697	1	860	0	>scaffold03611 length=3882770	1	1	3882770	1057	533	718	771	93	-1	-1	-1	14	771	1	39	800	341617	342382
contig00698	1	517	0	>scaffold00542 length=3656332	1	-1	3656332	704	355	476	515	92	-1	-1	-1	1	515	0	1	514	1184069	1183555
contig00701	1	452	0	>scaffold01071 length=701786	1	1	701786	54	27	101	123	82	-1	-1	-1	2	123	1	63	183	631185	631307
contig00702	1	1261	0	>scaffold02511 length=915030	1	-1	915030	349	176	188	192	97	-1	-1	-1	0	0	0	513	704	629529	629338
contig00703	1	533	0	>scaffold00999 length=676025	1	-1	676025	208	105	144	157	91	-1	-1	-1	0	0	0	146	302	646251	646095
contig00706	1	584	0	>scaffold03356 length=5534371	1	1	5534371	706	356	506	551	91	-1	-1	-1	5	551	0	33	583	57776	58321
contig00713	1	493	0	>scaffold01365 length=988222	1	1	988222	678	342	453	490	92	-1	-1	-1	0	0	0	1	490	46178	46667
contig00716	1	605	0	>scaffold01124 length=712979	1	-1	712979	507	256	467	532	87	-1	-1	-1	19	532	3	5	526	301289	300767
contig00721	1	724	0	>scaffold00585 length=259839	1	-1	259839	1162	586	694	726	95	-1	-1	-1	3	726	0	1	724	159366	158642
contig00732	1	793	0	>scaffold00602 length=460405	1	1	460405	710	358	508	556	91	-1	-1	-1	14	556	2	216	766	413482	414028
contig00733	1	777	0	>scaffold03504 length=477320	1	-1	477320	252	127	166	179	92	-1	-1	-1	0	0	0	6	184	466085	465907
contig00739	1	463	0	>scaffold02310 length=101772	1	1	101772	448	226	289	310	93	-1	-1	-1	0	0	0	154	463	43719	44028
contig00745	1	481	0	>scaffold03356 length=5534371	1	1	5534371	654	330	428	460	93	-1	-1	-1	3	460	0	1	457	5336017	5336476
contig00750	1	985	0	>scaffold01225 length=1648524	1	-1	1648524	172	87	252	307	82	-1	-1	-1	0	0	0	5	311	1023311	1023005
contig00755	1	491	0	>scaffold00888 length=995291	1	-1	995291	712	359	458	491	93	-1	-1	-1	0	0	0	1	491	482885	482395
contig00758	1	783	0	>scaffold00894 length=2799346	1	-1	2799346	735	371	598	671	89	-1	-1	-1	2	671	0	1	669	2389924	2389254
contig00760	1	537	0	>scaffold02951 length=1976791	1	1	1976791	702	354	492	536	91	-1	-1	-1	4	536	0	2	537	1791282	1791813
contig00762	1	481	0	>scaffold02653 length=2767813	1	1	2767813	153	77	198	237	83	-1	-1	-1	1	237	0	49	284	421344	421580
contig00764	1	470	0	>scaffold01236 length=342950	1	1	342950	676	341	437	469	93	-1	-1	-1	0	0	0	1	469	257520	257988
contig00768	1	138	0	>scaffold00998 length=3210881	1	-1	3210881	113	57	99	113	87	-1	-1	-1	0	0	0	24	136	159560	159448
contig00776	1	584	0	>scaffold00999 length=676025	1	-1	676025	975	492	561	584	96	-1	-1	-1	0	0	0	1	584	410678	410095
contig00779	1	580	0	>scaffold00587 length=13076	1	1	13076	141	71	99	107	92	-1	-1	-1	1	107	0	2	107	1670	1776
contig00780	1	507	0	>scaffold01000 length=833048	1	1	833048	242	122	125	126	99	-1	-1	-1	0	0	0	1	126	502632	502757
contig00783	1	731	0	>scaffold00894 length=2799346	1	1	2799346	632	319	431	467	92	-1	-1	-1	1	467	0	265	731	2563049	2563514
contig00785	1	893	0	>scaffold00930 length=802004	1	-1	802004	222	112	163	180	90	-1	-1	-1	0	0	0	473	652	577266	577087
contig00786	1	478	0	>scaffold00919 length=2735747	1	-1	2735747	337	170	221	238	92	-1	-1	-1	0	0	0	240	477	1708470	1708233
contig00790	1	711	0	>scaffold02766 length=516673	1	1	516673	1217	614	656	670	97	-1	-1	-1	0	0	0	42	711	23403	24072
contig00791	1	493	0	>scaffold01124 length=712979	1	1	712979	248	125	294	349	84	-1	-1	-1	1	349	0	1	348	275040	275388
contig00792	1	487	0	>scaffold03139 length=40071	1	-1	40071	224	113	392	481	81	-1	-1	-1	13	481	2	13	487	32944	32471
contig00794	1	475	0	>scaffold01139 length=763064	1	1	763064	238	120	366	439	83	-1	-1	-1	8	439	1	20	452	534718	535154
contig00795	1	496	0	>scaffold00785 length=767056	1	-1	767056	117	59	101	115	87	-1	-1	-1	0	0	0	8	122	147340	147226
contig00799	1	678	0	>scaffold03356 length=5534371	1	1	5534371	779	393	480	509	94	-1	-1	-1	0	0	0	1	509	2254861	2255369
contig00801	1	473	0	>scaffold00585 length=259839	1	1	259839	77.8	39	109	131	83	-1	-1	-1	1	131	0	229	358	243716	243846
contig00804	1	509	0	>scaffold01053 length=485187	1	-1	485187	737	372	474	508	93	-1	-1	-1	0	0	0	2	509	192230	191723
contig00808	1	486	0	>scaffold00540 length=1168198	1	-1	1168198	603	304	435	478	91	-1	-1	-1	3	478	0	5	482	402047	401573
contig00811	1	482	0	>scaffold02511 length=915030	1	1	915030	396	200	420	488	86	-1	-1	-1	9	488	1	1	482	77774	78258
contig00830	1	495	0	>scaffold02229 length=6896804	1	-1	6896804	628	317	446	486	91	-1	-1	-1	6	486	1	9	494	5623156	5622677
contig00834	1	517	0	>scaffold01071 length=701786	1	-1	701786	741	374	482	516	93	-1	-1	-1	4	516	0	4	517	384743	384230
contig00846	1	497	0	>scaffold00021 length=49532	1	1	49532	383	193	357	409	87	-1	-1	-1	2	409	0	84	491	14817	15224
contig00860	1	532	0	>scaffold00585 length=259839	1	-1	259839	87.7	44	165	204	80	-1	-1	-1	1	204	0	13	216	243973	243771
contig00868	1	458	0	>scaffold00793 length=2882171	1	-1	2882171	101	51	147	179	82	-1	-1	-1	0	0	0	2	180	2420001	2419823
contig00878	1	450	0	>scaffold01989 length=695831	1	1	695831	486	245	400	450	88	-1	-1	-1	15	450	3	1	450	87932	88366
contig00880	1	833	0	>scaffold02023 length=1110094	1	-1	1110094	410	207	246	259	94	-1	-1	-1	0	0	0	556	814	427902	427644
contig00881	1	516	0	>scaffold01658 length=1846106	1	1	1846106	347	175	200	207	96	-1	-1	-1	1	207	0	1	207	1419224	1419429
contig00882	1	508	0	>scaffold01024 length=584422	1	-1	584422	521	263	444	501	88	-1	-1	-1	10	501	1	9	500	262075	261576
contig00885	1	477	0	>scaffold03866 length=328236	1	1	328236	359	181	303	340	89	-1	-1	-1	4	340	1	79	417	92015	92351
contig00890	1	492	0	>scaffold03967 length=1235123	1	1	1235123	638	322	444	484	91	-1	-1	-1	3	484	0	1	484	936033	936513
contig00892	1	488	0	>scaffold00894 length=2799346	1	-1	2799346	391	197	295	327	90	-1	-1	-1	3	327	0	162	488	1161529	1161206
contig00893	1	473	0	>scaffold02601 length=639447	1	1	639447	97.6	49	109	129	84	-1	-1	-1	0	0	0	5	133	35167	35295
contig00896	1	772	0	>scaffold01543 length=1845703	1	-1	1845703	198	100	306	372	82	-1	-1	-1	2	372	0	206	576	432382	432012
contig00900	1	931	0	>scaffold00233 length=246776	1	-1	246776	482	243	465	535	86	-1	-1	-1	3	535	0	399	931	94427	93894
contig00904	1	477	0	>scaffold00953 length=1831713	1	-1	1831713	454	229	417	476	87	-1	-1	-1	4	476	0	1	474	574673	574200
contig00906	1	570	0	>scaffold02766 length=516673	1	-1	516673	676	341	491	541	90	-1	-1	-1	0	0	0	30	570	126802	126262
contig00914	1	676	0	>scaffold00696 length=1757369	1	1	1757369	182	92	172	200	86	-1	-1	-1	9	200	4	428	627	859177	859367
contig00920	1	480	0	>scaffold01153 length=1691381	1	-1	1691381	757	382	456	480	95	-1	-1	-1	3	480	0	1	480	509608	509132
contig00925	1	837	0	>scaffold02653 length=2767813	1	-1	2767813	674	340	516	575	89	-1	-1	-1	6	575	1	2	570	2028693	2028119
contig00927	1	432	0	>scaffold01144 length=2737893	1	1	2737893	470	237	325	353	92	-1	-1	-1	1	353	0	7	358	448421	448773
contig00929	1	469	0	>scaffold01001 length=872483	1	1	872483	755	381	447	469	95	-1	-1	-1	0	0	0	1	469	666408	666876
contig00930	1	494	0	>scaffold03356 length=5534371	1	-1	5534371	753	380	464	492	94	-1	-1	-1	0	0	0	3	494	3992532	3992041
contig00931	1	560	0	>scaffold02995 length=3168240	1	-1	3168240	321	162	192	202	95	-1	-1	-1	0	0	0	1	202	2518357	2518156
contig00952	1	903	0	>scaffold00227 length=355388	1	-1	355388	862	435	513	539	95	-1	-1	-1	0	0	0	1	539	224087	223549
contig00954	1	526	0	>scaffold00998 length=3210881	1	1	3210881	73.8	37	100	121	82	-1	-1	-1	0	0	0	184	304	196164	196284
contig00955	1	549	0	>scaffold00551 length=303867	1	1	303867	654	330	496	550	90	-1	-1	-1	1	550	0	1	549	209082	209631
contig00957	1	700	0	>scaffold00154 length=1705670	1	1	1705670	89.7	45	188	233	80	-1	-1	-1	2	233	0	19	249	941502	941734
contig00958	1	622	0	>scaffold00542 length=3656332	1	-1	3656332	607	306	418	454	92	-1	-1	-1	6	454	1	169	620	693908	693459
contig00959	1	835	0	>scaffold02995 length=3168240	1	1	3168240	357	180	231	248	93	-1	-1	-1	0	0	0	8	255	2892990	2893237
contig00963	1	590	0	>scaffold02779 length=538102	1	1	538102	182	92	309	379	81	-1	-1	-1	3	379	0	194	572	490931	491306
contig00964	1	490	0	>scaffold00785 length=767056	1	1	767056	200	101	320	387	82	-1	-1	-1	12	387	3	29	408	720289	720670
contig00968	1	476	0	>scaffold02555 length=749	1	-1	749	123	62	180	218	82	-1	-1	-1	1	218	0	257	473	391	174
contig00974	1	479	0	>scaffold00582 length=602230	1	1	602230	309	156	400	480	83	-1	-1	-1	1	480	0	1	479	156220	156699
contig00978	1	482	0	>scaffold02633 length=1101566	1	1	1101566	543	274	344	366	93	-1	-1	-1	6	366	1	118	482	740335	740695
contig00982	1	674	0	>scaffold02047 length=2614554	1	-1	2614554	1076	543	639	671	95	-1	-1	-1	0	0	0	1	671	911413	910743
contig00983	1	512	0	>scaffold03967 length=1235123	1	-1	1235123	498	251	387	430	90	-1	-1	-1	13	430	3	4	422	274822	274395
contig00987	1	543	0	>scaffold00927 length=3283724	1	1	3283724	317	160	196	208	94	-1	-1	-1	0	0	0	336	543	2112759	2112966
contig00990	1	520	0	>scaffold00123 length=428691	1	1	428691	347	175	223	239	93	-1	-1	-1	0	0	0	55	293	139806	140044
contig01000	1	480	0	>scaffold02018 length=598899	1	1	598899	698	352	446	476	93	-1	-1	-1	1	476	0	5	480	421073	421547
contig01004	1	516	0	>scaffold01416 length=756190	1	-1	756190	385	194	273	297	91	-1	-1	-1	8	297	2	1	296	109323	109034
contig01012	1	452	0	>scaffold02653 length=2767813	1	-1	2767813	363	183	339	391	86	-1	-1	-1	0	0	0	4	394	514251	513861
contig01015	1	510	0	>scaffold00368 length=275893	1	1	275893	363	183	320	362	88	-1	-1	-1	4	362	1	123	484	49914	50271
contig01016	1	638	0	>scaffold02951 length=1976791	1	1	1976791	248	125	166	177	93	-1	-1	-1	2	177	1	422	597	13686	13861
contig01017	1	474	0	>scaffold01227 length=1430339	1	1	1430339	349	176	339	392	86	-1	-1	-1	1	392	0	1	391	295620	296011
contig01018	1	743	0	>scaffold01024 length=584422	1	1	584422	1043	526	691	743	93	-1	-1	-1	11	743	1	1	743	105391	106122
contig01022	1	478	0	>scaffold00894 length=2799346	1	1	2799346	377	190	299	334	89	-1	-1	-1	1	334	0	146	478	1980042	1980375
contig01023	1	715	0	>scaffold03746 length=642082	1	1	642082	426	215	485	567	85	-1	-1	-1	6	567	1	66	628	440091	440655
contig01030	1	546	0	>scaffold02205 length=241842	1	1	241842	54	27	90	111	81	-1	-1	-1	0	0	0	105	215	221798	221908
contig01032	1	686	0	>scaffold03577 length=2002282	1	1	2002282	377	190	250	270	92	-1	-1	-1	0	0	0	354	623	862930	863199
contig01045	1	503	0	>scaffold01110 length=1281200	1	1	1281200	684	345	460	493	93	-1	-1	-1	9	493	1	2	485	320752	321244
contig01050	1	503	0	>scaffold03487 length=1113252	1	1	1113252	575	290	337	352	95	-1	-1	-1	3	352	0	84	435	948493	948841
contig01052	1	572	0	>scaffold02633 length=1101566	1	-1	1101566	444	224	287	306	93	-1	-1	-1	4	306	1	262	566	116682	116380
contig01066	1	496	0	>scaffold02047 length=2614554	1	1	2614554	163	82	157	182	86	-1	-1	-1	0	0	0	315	496	288138	288319
contig01071	1	754	0	>scaffold00588 length=804	1	1	804	155	78	183	218	83	-1	-1	-1	0	0	0	242	459	472	689
contig01076	1	488	0	>scaffold00397 length=227775	1	1	227775	476	240	431	491	87	-1	-1	-1	9	491	1	7	488	40701	41191
contig01077	1	476	0	>scaffold01227 length=1430339	1	-1	1430339	404	204	264	283	93	-1	-1	-1	2	283	0	194	476	339587	339307
contig01079	1	485	0	>scaffold00929 length=598397	1	-1	598397	670	338	446	481	92	-1	-1	-1	7	481	1	8	481	568128	567648
contig01084	1	1152	0	>scaffold03577 length=2002282	1	1	2002282	486	245	527	616	85	-1	-1	-1	5	616	0	542	1152	1515010	1515625
contig01087	1	495	0	>scaffold03625 length=727471	1	-1	727471	668	337	450	486	92	-1	-1	-1	5	486	1	13	495	438554	438071
contig01095	1	1052	0	>scaffold03090 length=50813	1	1	50813	434	219	804	986	81	-1	-1	-1	16	986	1	70	1049	11089	12064
contig01098	1	648	0	>scaffold00585 length=259839	1	-1	259839	206	104	350	432	81	-1	-1	-1	0	0	0	123	554	218221	217790
contig01106	1	569	0	>scaffold00930 length=802004	1	-1	802004	852	430	532	566	93	-1	-1	-1	0	0	0	1	566	609307	608742
contig01108	1	863	0	>scaffold00233 length=246776	1	-1	246776	1221	616	804	864	93	-1	-1	-1	2	864	0	1	863	153127	152265
contig01109	1	818	0	>scaffold00791 length=799574	1	1	799574	924	466	727	808	89	-1	-1	-1	17	808	2	20	818	707647	708446
contig01111	1	467	0	>scaffold00476 length=174883	1	1	174883	404	204	405	470	86	-1	-1	-1	4	470	0	1	467	167418	167886
contig01117	1	485	0	>scaffold03356 length=5534371	1	-1	5534371	240	121	235	273	86	-1	-1	-1	0	0	0	3	275	1541229	1540957
contig01126	1	641	0	>scaffold01485 length=1538	1	1	1538	293	148	401	484	82	-1	-1	-1	1	484	0	137	619	3	486
contig01130	1	586	0	>scaffold03810 length=426718	1	1	426718	254	128	209	236	88	-1	-1	-1	0	0	0	320	555	15949	16184
contig01131	1	535	0	>scaffold01066 length=1146172	1	1	1146172	620	313	473	524	90	-1	-1	-1	13	524	2	21	535	785934	786453
contig01134	1	933	0	>scaffold01590 length=749	1	1	749	198	100	226	268	84	-1	-1	-1	0	0	0	309	576	1	268
contig01135	1	486	0	>scaffold02601 length=639447	1	1	639447	410	207	411	479	85	-1	-1	-1	0	0	0	2	480	479261	479739
contig01136	1	502	0	>scaffold00455 length=11501	1	-1	11501	355	179	357	413	86	-1	-1	-1	5	413	1	85	496	10000	9592
contig01138	1	598	0	>scaffold00429 length=2602020	1	-1	2602020	480	242	358	394	90	-1	-1	-1	2	394	0	206	598	1894371	1893979
contig01141	1	476	0	>scaffold00345 length=265580	1	1	265580	565	285	409	448	91	-1	-1	-1	3	448	0	1	445	152684	153131
contig01151	1	303	0	>scaffold02511 length=915030	1	-1	915030	77.8	39	87	103	84	-1	-1	-1	0	0	0	74	176	91795	91693
contig01154	1	548	0	>scaffold01144 length=2737893	1	-1	2737893	591	298	376	402	93	-1	-1	-1	0	0	0	1	402	1173391	1172990
contig01156	1	555	0	>scaffold00999 length=676025	1	1	676025	323	163	197	207	95	-1	-1	-1	1	207	0	268	474	255017	255222
contig01157	1	477	0	>scaffold00602 length=460405	1	1	460405	232	117	144	153	94	-1	-1	-1	0	0	0	258	410	233232	233384
contig01168	1	494	0	>scaffold02012 length=622641	1	-1	622641	135	68	389	491	79	-1	-1	-1	5	491	1	4	492	547706	547219
contig01172	1	728	0	>scaffold00931 length=1164242	1	1	1164242	325	164	206	220	93	-1	-1	-1	0	0	0	76	295	57192	57411
contig01176	1	723	0	>scaffold00378 length=631430	1	-1	631430	496	250	574	669	85	-1	-1	-1	11	669	1	31	690	303362	302696
contig01177	1	510	0	>scaffold01037 length=1372050	1	-1	1372050	242	122	199	222	89	-1	-1	-1	2	222	0	289	510	450431	450212
contig01178	1	480	0	>scaffold03356 length=5534371	1	-1	5534371	434	219	392	445	88	-1	-1	-1	6	445	1	1	442	5144323	5143882
contig01190	1	586	0	>scaffold02023 length=1110094	1	1	1110094	141	71	121	135	89	-1	-1	-1	2	135	1	1	135	126792	126924
contig01191	1	476	0	>scaffold00927 length=3283724	1	1	3283724	428	216	351	396	88	-1	-1	-1	0	0	0	8	403	3151708	3152103
contig01192	1	577	0	>scaffold02653 length=2767813	1	-1	2767813	793	400	532	576	92	-1	-1	-1	0	0	0	1	576	400862	400287
contig01202	1	907	0	>scaffold01163 length=360603	1	-1	360603	250	126	197	219	89	-1	-1	-1	5	219	2	73	287	190347	190130
contig01210	1	518	0	>scaffold02653 length=2767813	1	-1	2767813	414	209	275	296	92	-1	-1	-1	2	296	0	102	397	2264295	2264002
contig01223	1	513	0	>scaffold03436 length=17597	1	-1	17597	180	91	274	335	81	-1	-1	-1	0	0	0	177	511	510	176
contig01226	1	593	0	>scaffold00696 length=1757369	1	-1	1757369	105	53	139	167	83	-1	-1	-1	3	167	1	342	508	1240816	1240653
contig01229	1	837	0	>scaffold00429 length=2602020	1	1	2602020	519	262	452	509	88	-1	-1	-1	16	509	3	320	819	533734	534235
contig01239	1	513	0	>scaffold02588 length=106310	1	-1	106310	248	125	218	249	87	-1	-1	-1	0	0	0	222	470	95051	94803
contig01241	1	470	0	>scaffold03312 length=335694	1	1	335694	545	275	424	471	90	-1	-1	-1	2	471	0	1	470	36039	36508
contig01243	1	735	0	>scaffold03443 length=336281	1	1	336281	295	149	176	185	95	-1	-1	-1	0	0	0	551	735	69033	69217
contig01244	1	480	0	>scaffold03356 length=5534371	1	-1	5534371	272	137	155	161	96	-1	-1	-1	0	0	0	1	161	2362842	2362682
contig01263	1	636	0	>scaffold02212 length=83388	1	1	83388	575	290	491	552	88	-1	-1	-1	7	552	1	12	558	38397	38946
contig01267	1	441	0	>scaffold03578 length=973537	1	-1	973537	220	111	201	230	87	-1	-1	-1	2	230	0	214	441	427253	427024
contig01276	1	1167	0	>scaffold00953 length=1831713	1	1	1831713	313	158	419	501	83	-1	-1	-1	5	501	0	359	854	645034	645534
contig01278	1	518	0	>scaffold00862 length=661296	1	-1	661296	591	298	435	478	91	-1	-1	-1	7	478	1	28	500	465372	464897
contig01279	1	603	0	>scaffold03487 length=1113252	1	1	1113252	252	127	160	171	93	-1	-1	-1	0	0	0	433	603	903327	903497
contig01287	1	714	0	>scaffold04100 length=1454188	1	1	1454188	446	225	335	369	90	-1	-1	-1	2	369	0	11	377	1356888	1357256
contig01290	1	699	0	>scaffold00635 length=176205	1	1	176205	884	446	638	694	91	-1	-1	-1	11	694	1	6	697	86298	86982
contig01299	1	479	0	>scaffold01357 length=1924607	1	1	1924607	648	327	447	484	92	-1	-1	-1	6	484	1	1	479	1026727	1027209
contig01301	1	589	0	>scaffold01017 length=942342	1	1	942342	652	329	507	561	90	-1	-1	-1	4	561	0	30	589	869299	869856
contig01312	1	467	0	>scaffold02995 length=3168240	1	-1	3168240	145	73	166	197	84	-1	-1	-1	0	0	0	96	292	1507605	1507409
contig01313	1	1005	0	>scaffold01274 length=1344562	1	-1	1344562	620	313	414	444	93	-1	-1	-1	4	444	0	15	454	945810	945367
contig01329	1	648	0	>scaffold00013 length=49009	1	-1	49009	99.6	50	173	214	80	-1	-1	-1	0	0	0	255	468	7726	7513
contig01337	1	596	0	>scaffold00614 length=1267362	1	1	1267362	611	308	394	422	93	-1	-1	-1	8	422	1	177	596	460271	460686
contig01338	1	665	0	>scaffold00555 length=238432	1	-1	238432	65.9	33	90	108	83	-1	-1	-1	2	108	1	114	219	100051	99944
contig01340	1	493	0	>scaffold01028 length=582662	1	-1	582662	819	413	473	493	95	-1	-1	-1	0	0	0	1	493	390670	390178
contig01344	1	489	0	>scaffold00542 length=3656332	1	1	3656332	317	160	184	192	95	-1	-1	-1	0	0	0	65	256	126332	126523
contig01349	1	438	0	>scaffold02541 length=202633	1	1	202633	379	191	366	424	86	-1	-1	-1	9	424	2	1	420	6265	6683
contig01350	1	565	0	>scaffold01100 length=447190	1	-1	447190	474	239	355	393	90	-1	-1	-1	3	393	0	173	565	89458	89069
contig01352	1	500	0	>scaffold03588 length=1653025	1	1	1653025	674	340	455	492	92	-1	-1	-1	1	492	0	1	491	1191807	1192298
contig01356	1	721	0	>scaffold01945 length=83759	1	1	83759	321	162	450	538	83	-1	-1	-1	6	538	1	44	578	31363	31897
contig01357	1	463	0	>scaffold00696 length=1757369	1	-1	1757369	509	257	419	468	89	-1	-1	-1	5	468	1	1	463	1254632	1254165
contig01368	1	477	0	>scaffold01174 length=498432	1	-1	498432	97.6	49	109	129	84	-1	-1	-1	0	0	0	321	449	5244	5116
contig01369	1	819	0	>scaffold00540 length=1168198	1	1	1168198	474	239	371	412	90	-1	-1	-1	6	412	1	409	817	199984	200392
contig01370	1	463	0	>scaffold03882 length=1029886	1	1	1029886	601	303	383	409	93	-1	-1	-1	3	409	0	1	406	507727	508135
contig01371	1	1428	0	>scaffold03746 length=642082	1	-1	642082	163	82	275	334	82	-1	-1	-1	4	334	1	573	904	622252	621921
contig01379	1	461	0	>scaffold03778 length=724	1	1	724	234	118	166	180	92	-1	-1	-1	4	180	2	282	461	2	177
contig01386	1	882	0	>scaffold03611 length=3882770	1	-1	3882770	244	123	315	377	83	-1	-1	-1	4	377	1	298	673	2436311	2435938
contig01387	1	501	0	>scaffold00998 length=3210881	1	1	3210881	555	280	347	368	94	-1	-1	-1	1	368	0	5	372	1225357	1225723
contig01390	1	316	0	>scaffold01443 length=579739	1	-1	579739	244	123	165	179	92	-1	-1	-1	0	0	0	1	179	401237	401059
contig01392	1	468	0	>scaffold00046 length=147914	1	1	147914	454	229	294	313	93	-1	-1	-1	2	313	0	1	311	98521	98833
contig01396	1	652	0	>scaffold02653 length=2767813	1	1	2767813	823	415	556	599	92	-1	-1	-1	3	599	0	5	603	1362374	1362969
contig01408	1	496	0	>scaffold01443 length=579739	1	1	579739	509	257	393	434	90	-1	-1	-1	7	434	1	67	496	192704	193134
contig01414	1	564	0	>scaffold01225 length=1648524	1	-1	1648524	371	187	365	423	86	-1	-1	-1	1	423	0	11	432	587852	587430
contig01416	1	464	0	>scaffold01000 length=833048	1	-1	833048	438	221	276	293	94	-1	-1	-1	1	293	0	2	294	498316	498025
contig01433	1	478	0	>scaffold00023 length=87171	1	1	87171	343	173	376	443	84	-1	-1	-1	3	443	0	1	443	27371	27810
contig01448	1	440	0	>scaffold00542 length=3656332	1	1	3656332	504	254	311	330	94	-1	-1	-1	0	0	0	3	332	509224	509553
contig01456	1	529	0	>scaffold00542 length=3656332	1	-1	3656332	276	139	244	279	87	-1	-1	-1	0	0	0	251	529	2351999	2351721
contig01459	1	467	0	>scaffold02511 length=915030	1	1	915030	502	253	386	430	89	-1	-1	-1	14	430	3	1	420	519121	519546
contig01465	1	478	0	>scaffold03918 length=408218	1	-1	408218	553	279	431	479	89	-1	-1	-1	2	479	0	1	478	39470	38993
contig01468	1	557	0	>scaffold00919 length=2735747	1	1	2735747	295	149	212	232	91	-1	-1	-1	2	232	0	138	369	1099173	1099402
contig01472	1	424	0	>scaffold01365 length=988222	1	1	988222	202	102	280	334	83	-1	-1	-1	4	334	1	14	345	960935	961266
contig01473	1	482	0	>scaffold00930 length=802004	1	-1	802004	341	172	253	280	90	-1	-1	-1	5	280	1	170	449	231395	231121
contig01481	1	573	0	>scaffold01142 length=1245376	1	-1	1245376	149	75	215	256	83	-1	-1	-1	8	256	3	319	567	1095691	1095437
contig01485	1	646	0	>scaffold00429 length=2602020	1	-1	2602020	872	440	577	622	92	-1	-1	-1	3	622	0	25	646	2175540	2174922
contig01490	1	795	0	>scaffold00540 length=1168198	1	1	1168198	448	226	295	318	92	-1	-1	-1	0	0	0	478	795	554300	554617
contig01493	1	710	0	>scaffold00862 length=661296	1	-1	661296	418	211	262	279	93	-1	-1	-1	0	0	0	432	710	101529	101251
contig01495	1	498	0	>scaffold00793 length=2882171	1	-1	2882171	266	134	220	246	89	-1	-1	-1	7	246	2	258	498	361234	360991
contig01504	1	485	0	>scaffold02951 length=1976791	1	1	1976791	119	60	111	126	88	-1	-1	-1	4	126	3	1	122	1862602	1862727
contig01505	1	976	0	>scaffold01543 length=1845703	1	-1	1845703	196	99	239	283	84	-1	-1	-1	2	283	0	117	398	432365	432084
contig01515	1	545	0	>scaffold03090 length=50813	1	-1	50813	131	66	93	102	91	-1	-1	-1	0	0	0	123	224	11317	11216
contig01516	1	425	0	>scaffold00023 length=87171	1	1	87171	246	124	337	406	83	-1	-1	-1	4	406	0	5	410	27607	28008
contig01518	1	464	0	>scaffold00929 length=598397	1	-1	598397	718	362	439	462	95	-1	-1	-1	2	462	0	1	460	91491	91030
contig01521	1	470	0	>scaffold02792 length=636	1	-1	636	67.9	34	121	150	80	-1	-1	-1	0	0	0	223	372	634	485
contig01524	1	481	0	>scaffold01227 length=1430339	1	-1	1430339	720	363	456	483	94	-1	-1	-1	3	483	0	1	481	1125297	1124816
contig01538	1	450	0	>scaffold01376 length=498507	1	1	498507	444	224	334	371	90	-1	-1	-1	11	371	2	13	375	308866	309233
contig01542	1	777	0	>scaffold01251 length=299611	1	-1	299611	710	358	461	494	93	-1	-1	-1	1	494	0	2	494	33318	32825
contig01543	1	452	0	>scaffold00542 length=3656332	1	1	3656332	270	136	228	256	89	-1	-1	-1	2	256	0	30	283	3103400	3103655
contig01545	1	455	0	>scaffold03578 length=973537	1	-1	973537	228	115	159	173	91	-1	-1	-1	3	173	1	208	380	754768	754599
contig01551	1	413	0	>scaffold03391 length=514	1	-1	514	220	111	247	291	84	-1	-1	-1	1	291	0	23	312	297	7
contig01552	1	498	0	>scaffold03806 length=453733	1	1	453733	394	199	332	375	88	-1	-1	-1	1	375	0	3	376	125842	126216
contig01565	1	576	0	>scaffold03391 length=514	1	1	514	291	147	417	507	82	-1	-1	-1	0	0	0	45	551	7	513
contig01572	1	511	0	>scaffold01066 length=1146172	1	1	1146172	755	381	480	511	93	-1	-1	-1	4	511	0	1	511	269315	269821
contig01585	1	650	0	>scaffold00674 length=180373	1	1	180373	759	383	540	589	91	-1	-1	-1	10	589	1	1	586	107895	108476
contig01586	1	670	0	>scaffold01225 length=1648524	1	1	1648524	636	321	460	506	90	-1	-1	-1	4	506	0	1	502	599017	599522
contig01589	1	528	0	>scaffold01357 length=1924607	1	-1	1924607	507	256	437	496	88	-1	-1	-1	21	496	4	1	493	1802347	1801870
contig01611	1	363	0	>scaffold01888 length=597	1	1	597	504	254	330	347	95	-1	-1	-1	15	347	4	1	333	252	597
contig01614	1	575	0	>scaffold02330 length=281731	1	-1	281731	343	173	246	269	91	-1	-1	-1	1	269	0	1	268	238591	238323
contig01619	1	447	0	>scaffold01043 length=432924	1	1	432924	450	227	312	339	92	-1	-1	-1	1	339	0	101	439	107097	107434
contig01627	1	472	0	>scaffold00923 length=717839	1	1	717839	278	140	235	267	88	-1	-1	-1	6	267	2	23	283	370570	370836
contig01628	1	402	0	>scaffold01066 length=1146172	1	-1	1146172	172	87	320	395	81	-1	-1	-1	2	395	0	7	399	908729	908335
contig01631	1	1506	0	>scaffold00585 length=259839	1	-1	259839	1029	519	1107	1296	85	-1	-1	-1	29	1296	2	183	1468	38219	36943
contig01633	1	602	0	>scaffold01154 length=991038	1	1	991038	565	285	470	528	89	-1	-1	-1	4	528	0	14	538	11054	11580
contig01636	1	444	0	>scaffold00429 length=2602020	1	1	2602020	337	170	275	309	88	-1	-1	-1	2	309	0	98	404	2329764	2330072
contig01646	1	665	0	>scaffold02951 length=1976791	1	1	1976791	313	158	210	226	92	-1	-1	-1	1	226	0	1	226	1933134	1933358
contig01677	1	461	0	>scaffold00444 length=902037	1	1	902037	65.9	33	177	224	79	-1	-1	-1	2	224	0	101	324	122477	122698
contig01684	1	469	0	>scaffold02229 length=6896804	1	1	6896804	500	252	350	378	92	-1	-1	-1	6	378	1	21	393	6668395	6668771
contig01688	1	396	0	>scaffold00995 length=1027965	1	-1	1027965	276	139	154	159	96	-1	-1	-1	0	0	0	1	159	712321	712163
contig01693	1	542	0	>scaffold01148 length=304756	1	-1	304756	87.7	44	167	208	80	-1	-1	-1	0	0	0	260	467	272638	272431
contig01706	1	508	0	>scaffold00696 length=1757369	1	1	1757369	234	118	350	426	82	-1	-1	-1	1	426	0	1	425	1183883	1184308
contig01709	1	449	0	>scaffold01227 length=1430339	1	1	1430339	502	253	397	445	89	-1	-1	-1	0	0	0	5	449	543961	544405
contig01720	1	420	0	>scaffold03356 length=5534371	1	-1	5534371	486	245	347	380	91	-1	-1	-1	7	380	1	40	419	1908755	1908383
contig01733	1	318	0	>scaffold01160 length=157536	1	1	157536	105	53	110	129	85	-1	-1	-1	0	0	0	188	316	13863	13991
contig01749	1	397	0	>scaffold01305 length=468020	1	1	468020	478	241	289	305	94	-1	-1	-1	0	0	0	24	328	280125	280429
contig01761	1	500	0	>scaffold00696 length=1757369	1	1	1757369	331	167	237	259	91	-1	-1	-1	6	259	2	1	253	1093714	1093972
contig01763	1	913	0	>scaffold00707 length=434200	1	-1	434200	531	268	301	312	96	-1	-1	-1	5	312	1	137	443	424491	424180
contig01766	1	509	0	>scaffold00953 length=1831713	1	-1	1831713	254	128	185	202	91	-1	-1	-1	4	202	1	1	199	1406452	1406252
contig01774	1	434	0	>scaffold04062 length=425825	1	-1	425825	77.8	39	90	107	84	-1	-1	-1	0	0	0	9	115	23736	23630
contig01792	1	339	0	>scaffold01024 length=584422	1	-1	584422	287	145	230	257	89	-1	-1	-1	1	257	0	84	339	88751	88495
contig01801	1	633	0	>scaffold00048 length=139130	1	-1	139130	85.7	43	133	163	81	-1	-1	-1	0	0	0	116	278	80554	80392
contig01803	1	492	0	>scaffold03639 length=648127	1	-1	648127	422	213	274	293	93	-1	-1	-1	1	293	0	200	492	324245	323954
contig01813	1	564	0	>scaffold02995 length=3168240	1	-1	3168240	642	324	504	564	89	-1	-1	-1	0	0	0	1	564	1752637	1752074
contig01814	1	275	0	>scaffold04100 length=1454188	1	-1	1454188	319	161	194	205	94	-1	-1	-1	0	0	0	1	205	548931	548727
contig01851	1	1163	0	>scaffold02698 length=692200	1	1	692200	283	143	175	185	94	-1	-1	-1	3	185	1	594	778	83023	83204
contig01859	1	920	0	>scaffold00793 length=2882171	1	-1	2882171	220	111	393	481	81	-1	-1	-1	7	481	1	268	745	2673695	2673219
contig01869	1	926	0	>scaffold02140 length=1096332	1	-1	1096332	73.8	37	184	233	78	-1	-1	-1	0	0	0	618	850	689386	689154
contig01876	1	664	0	>scaffold02012 length=622641	1	-1	622641	515	260	436	487	89	-1	-1	-1	7	487	1	163	644	337333	336849
contig01878	1	644	0	>scaffold01116 length=330635	1	-1	330635	349	176	378	439	86	-1	-1	-1	6	439	1	205	640	313835	313400
contig01895	1	473	0	>scaffold00663 length=47796	1	1	47796	293	148	344	408	84	-1	-1	-1	1	408	0	67	473	22832	23239
contig01901	1	562	0	>scaffold01000 length=833048	1	-1	833048	448	226	371	417	88	-1	-1	-1	8	417	1	147	557	98379	97965
contig01909	1	1349	0	>scaffold00031 length=3069	1	-1	3069	973	491	779	871	89	-1	-1	-1	3	871	0	54	923	3060	2192
contig01920	1	558	0	>scaffold00894 length=2799346	1	1	2799346	323	163	293	335	87	-1	-1	-1	11	335	3	7	334	1015102	1015432
contig01923	1	711	0	>scaffold00894 length=2799346	1	-1	2799346	634	320	600	689	87	-1	-1	-1	17	689	2	29	705	1015785	1015102
contig01926	1	1505	0	>scaffold00756 length=21413	1	-1	21413	884	446	1000	1175	85	-1	-1	-1	26	1175	2	2	1160	15866	14702
contig01936	1	527	0	>scaffold03562 length=1091	1	-1	1091	946	477	515	525	98	-1	-1	-1	2	525	0	5	527	946	422
contig01947	1	597	0	>scaffold03312 length=335694	1	-1	335694	143	72	190	226	84	-1	-1	-1	10	226	4	374	592	227630	227408
contig01951	1	1098	0	>scaffold03312 length=335694	1	-1	335694	452	228	401	454	88	-1	-1	-1	6	454	1	311	760	225070	224619
contig01953	1	1071	0	>scaffold00048 length=139130	1	1	139130	287	145	436	533	81	-1	-1	-1	0	0	0	362	894	105835	106367
contig01955	1	324	0	>scaffold00507 length=128114	1	-1	128114	91.7	46	88	102	86	-1	-1	-1	0	0	0	190	291	46837	46736
contig01962	1	976	0	>scaffold00998 length=3210881	1	1	3210881	511	258	597	702	85	-1	-1	-1	11	702	1	274	968	42943	43640
contig01964	1	1233	0	>scaffold03841 length=230028	1	-1	230028	515	260	493	567	86	-1	-1	-1	4	567	0	660	1226	207106	206544
contig01968	1	402	0	>scaffold02307 length=928	1	1	928	214	108	253	301	84	-1	-1	-1	4	301	1	93	389	5	305
contig01969	1	578	0	>scaffold02639 length=342692	1	1	342692	115	58	116	133	87	-1	-1	-1	3	133	2	318	448	320024	320155
contig01972	1	886	0	>scaffold03547 length=2717	1	-1	2717	708	357	396	409	96	-1	-1	-1	0	0	0	1	409	2552	2144
contig01975	1	419	0	>scaffold03312 length=335694	1	-1	335694	242	122	281	333	84	-1	-1	-1	7	333	2	34	359	227601	227269
contig01977	1	876	0	>scaffold03611 length=3882770	1	-1	3882770	216	109	304	369	82	-1	-1	-1	0	0	0	507	875	2436315	2435947
contig01979	1	1391	0	>scaffold03577 length=2002282	1	-1	2002282	1116	563	1035	1182	87	-1	-1	-1	14	1182	1	216	1391	64685	63512
contig01980	1	1051	0	>scaffold03312 length=335694	1	-1	335694	222	112	214	246	86	-1	-1	-1	4	246	1	805	1049	227630	227388
contig01984	1	396	0	>scaffold02588 length=106310	1	1	106310	359	181	336	385	87	-1	-1	-1	2	385	0	10	392	27393	27777
contig01987	1	548	0	>scaffold02352 length=912193	1	-1	912193	454	229	339	373	90	-1	-1	-1	2	373	0	104	475	317082	316711
contig01994	1	558	0	>scaffold01717 length=155546	1	1	155546	305	154	356	417	85	-1	-1	-1	11	417	2	4	416	139667	140076
contig02010	1	428	0	>scaffold03312 length=335694	1	-1	335694	262	132	188	204	92	-1	-1	-1	2	204	0	166	367	227310	227107
contig02012	1	586	0	>scaffold01236 length=342950	1	1	342950	854	431	551	587	93	-1	-1	-1	3	587	0	1	586	61101	61685
contig02013	1	767	0	>scaffold00614 length=1267362	1	-1	1267362	87.7	44	111	132	84	-1	-1	-1	1	132	0	574	705	67377	67247
contig02014	1	360	0	>scaffold01080 length=907570	1	-1	907570	115	58	121	142	85	-1	-1	-1	0	0	0	1	142	243585	243444
contig02018	1	258	0	>scaffold01139 length=763064	1	1	763064	163	82	158	183	86	-1	-1	-1	9	183	4	44	226	747604	747777
contig02033	1	473	0	>scaffold03578 length=973537	1	-1	973537	147	74	166	196	84	-1	-1	-1	3	196	1	136	328	600579	600384
contig02034	1	526	0	>scaffold00894 length=2799346	1	-1	2799346	200	101	173	197	87	-1	-1	-1	0	0	0	10	206	2109171	2108975
contig02048	1	718	0	>scaffold00962 length=301005	1	1	301005	145	73	224	273	82	-1	-1	-1	1	273	0	419	690	44469	44741
contig02082	1	378	0	>scaffold02140 length=1096332	1	1	1096332	93.7	47	110	131	83	-1	-1	-1	0	0	0	107	237	691737	691867
contig02090	1	651	0	>scaffold00999 length=676025	1	1	676025	176	89	245	297	82	-1	-1	-1	0	0	0	352	648	149315	149611
contig02095	1	1297	0	>scaffold00843 length=236479	1	-1	236479	329	166	233	253	92	-1	-1	-1	3	253	1	1026	1276	155990	155739
contig02099	1	487	0	>scaffold00696 length=1757369	1	-1	1757369	482	243	385	429	89	-1	-1	-1	5	429	1	1	425	887942	887515
contig02104	1	522	0	>scaffold03806 length=453733	1	1	453733	371	187	383	443	86	-1	-1	-1	4	443	0	82	522	40695	41135
contig02106	1	1511	0	>scaffold03577 length=2002282	1	1	2002282	1810	913	1247	1357	91	-1	-1	-1	1	1357	0	156	1511	852228	853584
contig02109	1	909	0	>scaffold00793 length=2882171	1	-1	2882171	163	82	240	289	83	-1	-1	-1	4	289	1	621	907	1508756	1508470
contig02118	1	641	0	>scaffold00588 length=804	1	-1	804	176	89	188	221	85	-1	-1	-1	0	0	0	375	595	689	469
contig02122	1	737	0	>scaffold00785 length=767056	1	-1	767056	65.9	33	84	101	83	-1	-1	-1	0	0	0	327	427	292982	292882
contig02126	1	501	0	>scaffold01274 length=1344562	1	-1	1344562	163	82	237	289	82	-1	-1	-1	6	289	2	205	493	804465	804183
contig02140	1	1093	0	>scaffold00164 length=847166	1	1	847166	1316	664	981	1084	90	-1	-1	-1	2	1084	0	12	1093	59086	60169
contig02147	1	1560	0	>scaffold03537 length=411025	1	1	411025	145	73	237	289	82	-1	-1	-1	2	289	0	1	287	318084	318372
contig02154	1	470	0	>scaffold00699 length=323379	1	1	323379	129	65	98	109	89	-1	-1	-1	0	0	0	139	247	299344	299452
contig02156	1	476	0	>scaffold02641 length=254022	1	-1	254022	595	300	406	440	92	-1	-1	-1	1	440	0	38	476	209497	209058
contig02160	1	1002	0	>scaffold03578 length=973537	1	-1	973537	293	148	494	604	81	-1	-1	-1	4	604	0	272	874	484757	484157
contig02163	1	732	0	>scaffold03711 length=780	1	1	780	341	172	526	638	82	-1	-1	-1	12	638	1	1	630	124	757
contig02170	1	521	0	>scaffold01933 length=404775	1	-1	404775	218	110	140	150	93	-1	-1	-1	0	0	0	372	521	223023	222874
contig02190	1	259	0	>scaffold01227 length=1430339	1	1	1430339	75.8	38	144	178	80	-1	-1	-1	1	178	0	57	234	179879	180055
contig02192	1	517	0	>scaffold01225 length=1648524	1	1	1648524	220	111	372	454	81	-1	-1	-1	5	454	1	42	491	1023049	1023501
contig02198	1	427	0	>scaffold01066 length=1146172	1	-1	1146172	115	58	233	286	81	-1	-1	-1	4	286	1	1	284	1121569	1121286
contig02199	1	173	0	>scaffold00542 length=3656332	1	-1	3656332	105	53	134	161	83	-1	-1	-1	0	0	0	5	165	3614918	3614758
contig02202	1	824	0	>scaffold01936 length=96223	1	-1	96223	131	66	216	260	83	-1	-1	-1	7	260	2	348	602	54892	54635
contig02203	1	199	0	>scaffold03586 length=338820	1	1	338820	93.7	47	144	175	82	-1	-1	-1	1	175	0	26	199	61867	62041
contig02212	1	491	0	>scaffold03732 length=886	1	-1	886	105	53	98	113	86	-1	-1	-1	0	0	0	346	458	570	458
contig02249	1	491	0	>scaffold02856 length=177871	1	-1	177871	153	77	203	245	82	-1	-1	-1	0	0	0	72	316	80700	80456
contig02256	1	523	0	>scaffold00444 length=902037	1	1	902037	95.6	48	176	217	81	-1	-1	-1	5	217	2	248	464	121421	121632
contig02259	1	550	0	>scaffold03866 length=328236	1	1	328236	121	61	124	144	86	-1	-1	-1	2	144	1	103	244	14705	14848
contig02286	1	242	0	>scaffold00320 length=361467	1	-1	361467	60	30	99	122	81	-1	-1	-1	0	0	0	48	169	187088	186967
contig02289	1	615	0	>scaffold00399 length=227571	1	1	227571	500	252	498	575	86	-1	-1	-1	5	575	0	5	577	135157	135728
contig02299	1	1050	0	>scaffold00588 length=804	1	-1	804	123	62	122	142	85	-1	-1	-1	0	0	0	503	644	686	545
contig02305	1	1436	0	>scaffold00931 length=1164242	1	-1	1164242	1172	591	1133	1303	86	-1	-1	-1	13	1303	0	113	1403	554136	552835
contig02315	1	500	0	>scaffold03356 length=5534371	1	-1	5534371	361	182	269	298	90	-1	-1	-1	0	0	0	203	500	1814854	1814557
contig02321	1	837	0	>scaffold01139 length=763064	1	-1	763064	700	353	722	837	86	-1	-1	-1	6	837	0	1	834	226511	225678
contig02326	1	563	0	>scaffold02995 length=3168240	1	1	3168240	333	168	280	316	88	-1	-1	-1	1	316	0	247	561	51847	52162
contig02353	1	622	0	>scaffold01543 length=1845703	1	1	1845703	93.7	47	119	143	83	-1	-1	-1	0	0	0	303	445	969690	969832
contig02365	1	478	0	>scaffold01174 length=498432	1	1	498432	278	140	309	364	84	-1	-1	-1	1	364	0	62	424	358771	359134
contig02367	1	460	0	>scaffold03356 length=5534371	1	1	5534371	289	146	311	364	85	-1	-1	-1	4	364	1	37	397	1090827	1091189
contig02375	1	495	0	>scaffold00785 length=767056	1	1	767056	214	108	141	152	92	-1	-1	-1	0	0	0	342	493	147584	147735
contig02377	1	513	0	>scaffold00785 length=767056	1	1	767056	204	103	137	147	93	-1	-1	-1	1	147	0	367	513	147584	147729
contig02382	1	619	0	>scaffold00438 length=579692	1	-1	579692	212	107	283	339	83	-1	-1	-1	2	339	0	20	356	205692	205354
contig02386	1	494	0	>scaffold00978 length=5602	1	-1	5602	131	66	124	142	87	-1	-1	-1	1	142	0	335	475	904	763
contig02389	1	1065	0	>scaffold02604 length=406246	1	-1	406246	121	61	236	293	80	-1	-1	-1	1	293	0	101	393	169703	169412
contig02395	1	300	0	>scaffold00667 length=108220	1	-1	108220	113	57	96	109	88	-1	-1	-1	0	0	0	40	148	94930	94822
contig02404	1	440	0	>scaffold02141 length=10927	1	1	10927	109	55	94	107	87	-1	-1	-1	0	0	0	8	114	4177	4283
contig02408	1	506	0	>scaffold01124 length=712979	1	1	712979	492	248	412	465	88	-1	-1	-1	15	465	3	56	505	371843	372307
contig02411	1	491	0	>scaffold01066 length=1146172	1	1	1146172	252	127	166	179	92	-1	-1	-1	0	0	0	313	491	525335	525513
contig02415	1	738	0	>scaffold00089 length=337873	1	-1	337873	67.9	34	108	132	81	-1	-1	-1	3	132	2	292	423	288691	288563
contig02420	1	775	0	>scaffold02140 length=1096332	1	-1	1096332	67.9	34	154	194	79	-1	-1	-1	0	0	0	178	371	689386	689193
contig02458	1	500	0	>scaffold00927 length=3283724	1	1	3283724	587	296	458	506	90	-1	-1	-1	12	506	2	1	499	2064789	2065289
contig02484	1	600	0	>scaffold01154 length=991038	1	1	991038	377	190	319	361	88	-1	-1	-1	2	361	0	7	365	11013	11373
contig02489	1	710	0	>scaffold00953 length=1831713	1	1	1831713	351	177	237	255	92	-1	-1	-1	4	255	1	458	710	848726	848978
contig02494	1	665	0	>scaffold00164 length=847166	1	-1	847166	196	99	312	383	81	-1	-1	-1	0	0	0	13	395	306027	305645
contig02495	1	1461	0	>scaffold01225 length=1648524	1	-1	1648524	317	160	338	396	85	-1	-1	-1	1	396	0	1065	1460	1282856	1282462
contig02497	1	502	0	>scaffold02766 length=516673	1	-1	516673	87.7	44	95	112	84	-1	-1	-1	0	0	0	276	387	137698	137587
contig02502	1	1036	0	>scaffold00154 length=1705670	1	1	1705670	281	142	341	406	83	-1	-1	-1	1	406	0	312	716	939583	939988
contig02504	1	663	0	>scaffold00635 length=176205	1	1	176205	155	78	295	363	81	-1	-1	-1	7	363	1	57	415	132288	132647
contig02519	1	457	0	>scaffold02960 length=125024	1	-1	125024	694	350	428	454	94	-1	-1	-1	0	0	0	1	454	2529	2076
contig02521	1	450	0	>scaffold00953 length=1831713	1	-1	1831713	157	79	143	163	87	-1	-1	-1	1	163	0	2	164	790865	790704
contig02527	1	650	0	>scaffold01256 length=40946	1	1	40946	280	141	177	189	93	-1	-1	-1	0	0	0	1	189	8666	8854
contig02528	1	780	0	>scaffold00290 length=12370	1	1	12370	672	339	670	778	86	-1	-1	-1	3	778	0	2	779	10560	11334
contig02530	1	233	0	>scaffold01148 length=304756	1	-1	304756	77.8	39	167	207	80	-1	-1	-1	2	207	0	8	213	158628	158423
contig02535	1	1444	0	>scaffold03171 length=8634	1	1	8634	375	189	289	321	90	-1	-1	-1	11	321	3	358	667	1377	1697
contig02536	1	463	0	>scaffold01590 length=749	1	-1	749	190	96	257	307	83	-1	-1	-1	4	307	1	5	310	626	323
contig02549	1	478	0	>scaffold03810 length=426718	1	1	426718	391	197	350	401	87	-1	-1	-1	0	0	0	7	407	419271	419671
contig02556	1	1756	0	>scaffold01119 length=545265	1	-1	545265	948	478	1056	1238	85	-1	-1	-1	23	1238	1	323	1547	387791	386564
contig02559	1	636	0	>scaffold02207 length=528349	1	1	528349	470	237	513	602	85	-1	-1	-1	16	602	2	2	602	465429	466015
contig02571	1	421	0	>scaffold01144 length=2737893	1	1	2737893	307	155	186	195	95	-1	-1	-1	1	195	0	221	415	2398101	2398294
contig02611	1	491	0	>scaffold00927 length=3283724	1	1	3283724	325	164	322	370	87	-1	-1	-1	11	370	2	1	369	2693622	2693981
contig02614	1	500	0	>scaffold02012 length=622641	1	-1	622641	266	134	315	374	84	-1	-1	-1	1	374	0	39	411	91410	91037
contig02616	1	202	0	>scaffold01590 length=749	1	1	749	103	52	88	100	88	-1	-1	-1	0	0	0	14	113	647	746
contig02619	1	526	0	>scaffold03537 length=411025	1	1	411025	442	223	416	471	88	-1	-1	-1	7	471	1	60	524	195893	196362
contig02638	1	561	0	>scaffold02639 length=342692	1	-1	342692	256	129	324	386	83	-1	-1	-1	6	386	1	30	412	260499	260117
contig02644	1	504	0	>scaffold03611 length=3882770	1	1	3882770	589	297	409	441	92	-1	-1	-1	4	441	0	68	504	3772892	3773332
contig02648	1	858	0	>scaffold04031 length=102825	1	1	102825	731	369	730	840	86	-1	-1	-1	14	840	1	1	836	66673	67502
contig02650	1	354	0	>scaffold03264 length=621660	1	1	621660	123	62	267	334	79	-1	-1	-1	1	334	0	10	342	221021	221354
contig02667	1	460	0	>scaffold00793 length=2882171	1	1	2882171	178	90	236	282	83	-1	-1	-1	2	282	0	2	282	625854	626134
contig02669	1	539	0	>scaffold00476 length=174883	1	-1	174883	422	213	451	527	85	-1	-1	-1	5	527	0	5	526	167037	166511
contig02670	1	741	0	>scaffold00582 length=602230	1	1	602230	137	69	238	293	81	-1	-1	-1	1	293	0	370	661	372202	372494
contig02689	1	470	0	>scaffold03487 length=1113252	1	-1	1113252	337	170	212	225	94	-1	-1	-1	2	225	0	246	470	197889	197667
contig02699	1	339	0	>scaffold01124 length=712979	1	-1	712979	307	155	272	311	87	-1	-1	-1	0	0	0	12	322	275306	274996
contig02701	1	489	0	>scaffold03356 length=5534371	1	1	5534371	137	69	161	188	85	-1	-1	-1	4	188	2	89	272	3240243	3240430
contig02703	1	644	0	>scaffold00540 length=1168198	1	-1	1168198	432	218	293	314	93	-1	-1	-1	3	314	0	324	637	684621	684311
contig02708	1	302	0	>scaffold00429 length=2602020	1	-1	2602020	97.6	49	130	157	82	-1	-1	-1	0	0	0	101	257	1810120	1809964
contig02716	1	507	0	>scaffold01236 length=342950	1	1	342950	236	119	215	247	87	-1	-1	-1	0	0	0	1	247	300517	300763
contig02717	1	699	0	>scaffold02601 length=639447	1	-1	639447	91.7	46	109	130	83	-1	-1	-1	0	0	0	31	160	233344	233215
contig02737	1	735	0	>scaffold00023 length=87171	1	1	87171	240	121	415	505	82	-1	-1	-1	6	505	1	230	733	84429	84928
contig02738	1	475	0	>scaffold01144 length=2737893	1	1	2737893	482	243	325	351	92	-1	-1	-1	1	351	0	125	475	763398	763747
contig02741	1	616	0	>scaffold03967 length=1235123	1	-1	1235123	799	403	532	573	92	-1	-1	-1	9	573	1	42	605	592920	592348
contig02750	1	303	0	>scaffold03732 length=886	1	1	886	103	52	214	268	79	-1	-1	-1	0	0	0	24	291	320	587
contig02754	1	617	0	>scaffold00252 length=828816	1	1	828816	521	263	494	567	87	-1	-1	-1	3	567	0	50	614	23022	23587
contig02760	1	336	0	>scaffold00867 length=183881	1	-1	183881	63.9	32	121	147	82	-1	-1	-1	4	147	2	44	190	56957	56815
contig02762	1	499	0	>scaffold01079 length=1866546	1	1	1866546	287	145	253	284	89	-1	-1	-1	5	284	1	193	475	798288	798567
contig02775	1	659	0	>scaffold01080 length=907570	1	1	907570	200	101	410	509	80	-1	-1	-1	3	509	0	143	649	852829	853336
contig02776	1	1142	0	>scaffold01945 length=83759	1	-1	83759	531	268	709	847	83	-1	-1	-1	8	847	0	177	1019	18341	17499
contig02782	1	373	0	>scaffold00560 length=155901	1	-1	155901	202	102	235	278	84	-1	-1	-1	1	278	0	95	371	127091	126814
contig02789	1	569	0	>scaffold01063 length=193809	1	-1	193809	95.6	48	112	133	84	-1	-1	-1	4	133	3	439	567	128686	128554
contig02810	1	493	0	>scaffold00999 length=676025	1	-1	676025	408	206	342	386	88	-1	-1	-1	1	386	0	109	493	140728	140343
contig02811	1	599	0	>scaffold02047 length=2614554	1	1	2614554	200	101	173	197	87	-1	-1	-1	0	0	0	1	197	264985	265181
contig02819	1	513	0	>scaffold00934 length=998311	1	1	998311	763	385	483	514	93	-1	-1	-1	5	514	0	1	510	654243	654755
contig02823	1	502	0	>scaffold01079 length=1866546	1	1	1866546	131	66	133	154	86	-1	-1	-1	1	154	0	224	376	1349840	1349993
contig02838	1	356	0	>scaffold03577 length=2002282	1	1	2002282	216	109	299	357	83	-1	-1	-1	4	357	1	1	356	136999	137352
contig02847	1	867	0	>scaffold01372 length=2132	1	-1	2132	601	303	609	705	86	-1	-1	-1	7	705	0	149	848	1313	611
contig02848	1	815	0	>scaffold01174 length=498432	1	1	498432	270	136	508	632	80	-1	-1	-1	0	0	0	184	815	352784	353415
contig02852	1	579	0	>scaffold02960 length=125024	1	-1	125024	287	145	374	448	83	-1	-1	-1	8	448	1	1	446	84566	84125
contig02862	1	504	0	>scaffold00926 length=982286	1	1	982286	285	144	160	164	97	-1	-1	-1	1	164	0	339	502	769092	769254
contig02869	1	390	0	>scaffold00793 length=2882171	1	1	2882171	79.8	40	169	210	80	-1	-1	-1	4	210	1	140	345	258782	258991
contig02873	1	666	0	>scaffold00540 length=1168198	1	1	1168198	410	207	361	411	87	-1	-1	-1	6	411	1	154	558	368623	369033
contig02889	1	453	0	>scaffold00540 length=1168198	1	-1	1168198	293	148	247	278	88	-1	-1	-1	4	278	1	176	449	826407	826130
contig02892	1	187	0	>scaffold03577 length=2002282	1	-1	2002282	180	91	163	186	87	-1	-1	-1	1	186	0	1	186	305274	305090
contig02893	1	517	0	>scaffold00785 length=767056	1	-1	767056	561	283	450	502	89	-1	-1	-1	9	502	1	18	517	206397	205903
contig02897	1	487	0	>scaffold02973 length=20636	1	-1	20636	285	144	228	252	90	-1	-1	-1	3	252	1	236	487	10361	10113
contig02899	1	453	0	>scaffold00953 length=1831713	1	1	1831713	73.8	37	128	157	81	-1	-1	-1	1	157	0	274	430	916885	917040
contig02900	1	490	0	>scaffold02229 length=6896804	1	-1	6896804	373	188	254	274	92	-1	-1	-1	4	274	1	209	478	6875641	6875368
contig02904	1	456	0	>scaffold00930 length=802004	1	1	802004	313	158	191	202	94	-1	-1	-1	0	0	0	51	252	625034	625235
contig02905	1	771	0	>scaffold03611 length=3882770	1	1	3882770	222	112	262	312	83	-1	-1	-1	0	0	0	248	559	90884	91195
contig02932	1	472	0	>scaffold03391 length=514	1	1	514	133	67	136	159	85	-1	-1	-1	0	0	0	312	470	133	291
contig02942	1	485	0	>scaffold01927 length=2186	1	-1	2186	252	127	239	273	87	-1	-1	-1	5	273	1	1	268	704	432
contig02945	1	471	0	>scaffold01156 length=53922	1	1	53922	337	170	228	246	92	-1	-1	-1	1	246	0	227	471	30350	30595
contig02957	1	388	0	>scaffold01251 length=299611	1	1	299611	204	103	142	155	91	-1	-1	-1	0	0	0	53	207	50092	50246
contig02959	1	447	0	>scaffold03639 length=648127	1	-1	648127	170	86	340	422	80	-1	-1	-1	7	422	1	2	422	117591	117176
contig02960	1	498	0	>scaffold01357 length=1924607	1	-1	1924607	230	116	244	286	85	-1	-1	-1	3	286	1	97	382	877170	876888
contig02979	1	359	0	>scaffold03159 length=641937	1	-1	641937	232	117	288	345	83	-1	-1	-1	0	0	0	15	359	518647	518303
contig02980	1	474	0	>scaffold02698 length=692200	1	1	692200	676	341	432	461	93	-1	-1	-1	1	461	0	1	461	615167	615626
contig02984	1	233	0	>scaffold01144 length=2737893	1	-1	2737893	365	184	214	224	95	-1	-1	-1	0	0	0	1	224	83284	83061
contig02988	1	468	0	>scaffold01376 length=498507	1	1	498507	728	367	442	467	94	-1	-1	-1	0	0	0	2	468	81622	82088
contig02999	1	566	0	>scaffold01374 length=413753	1	-1	413753	153	77	104	113	92	-1	-1	-1	0	0	0	454	566	197003	196891
contig03012	1	353	0	>scaffold03356 length=5534371	1	1	5534371	242	122	285	338	84	-1	-1	-1	1	338	0	2	339	3879627	3879963
contig03043	1	183	0	>scaffold01251 length=299611	1	-1	299611	268	135	168	179	93	-1	-1	-1	0	0	0	3	181	189843	189665
contig03054	1	658	0	>scaffold02047 length=2614554	1	1	2614554	250	126	298	352	84	-1	-1	-1	5	352	1	2	352	1479752	1480099
contig03058	1	383	0	>scaffold02140 length=1096332	1	-1	1096332	73.8	37	148	185	80	-1	-1	-1	0	0	0	2	186	689377	689193
contig03065	1	511	0	>scaffold00021 length=49532	1	-1	49532	167	84	249	300	83	-1	-1	-1	3	300	1	198	496	8810	8513
contig03074	1	211	0	>scaffold02229 length=6896804	1	1	6896804	283	143	182	195	93	-1	-1	-1	0	0	0	17	211	2269821	2270015
contig03085	1	367	0	>scaffold02886 length=1501	1	1	1501	163	82	247	302	81	-1	-1	-1	0	0	0	52	353	157	458
contig03086	1	712	0	>scaffold00667 length=108220	1	-1	108220	147	74	301	374	80	-1	-1	-1	2	374	0	218	589	95348	94975
contig03091	1	418	0	>scaffold00429 length=2602020	1	1	2602020	111	56	209	260	80	-1	-1	-1	0	0	0	141	400	2308729	2308988
contig03095	1	787	0	>scaffold03080 length=2828020	1	1	2828020	872	440	675	747	90	-1	-1	-1	11	747	1	23	761	1333448	1334191
contig03100	1	429	0	>scaffold01225 length=1648524	1	-1	1648524	299	151	338	398	84	-1	-1	-1	3	398	0	7	404	1282856	1282462
contig03104	1	549	0	>scaffold02601 length=639447	1	1	639447	256	129	270	317	85	-1	-1	-1	0	0	0	209	525	634411	634727
contig03110	1	463	0	>scaffold02197 length=750	1	1	750	262	132	356	430	82	-1	-1	-1	3	430	0	37	463	224	653
contig03137	1	914	0	>scaffold01148 length=304756	1	1	304756	123	62	98	110	89	-1	-1	-1	0	0	0	508	617	157805	157914
contig03143	1	475	0	>scaffold01352 length=139733	1	1	139733	579	292	391	420	93	-1	-1	-1	8	420	1	64	475	60742	61161
contig03173	1	425	0	>scaffold02140 length=1096332	1	1	1096332	93.7	47	110	131	83	-1	-1	-1	0	0	0	135	265	691737	691867
contig03201	1	395	0	>scaffold00999 length=676025	1	1	676025	480	242	287	302	95	-1	-1	-1	0	0	0	85	386	505074	505375
contig03234	1	525	0	>scaffold02633 length=1101566	1	-1	1101566	460	232	396	442	89	-1	-1	-1	9	442	2	85	525	503504	503071
contig03250	1	722	0	>scaffold00378 length=631430	1	1	631430	222	112	238	275	86	-1	-1	-1	10	275	3	356	623	300614	300885
contig03251	1	520	0	>scaffold01989 length=695831	1	-1	695831	460	232	296	316	93	-1	-1	-1	1	316	0	1	315	86452	86137
contig03260	1	855	0	>scaffold01485 length=1538	1	1	1538	420	212	697	852	81	-1	-1	-1	5	852	0	1	850	211	1059
contig03269	1	338	0	>scaffold01485 length=1538	1	-1	1538	167	84	243	296	82	-1	-1	-1	0	0	0	6	301	375	80
contig03270	1	198	0	>scaffold01485 length=1538	1	-1	1538	69.9	35	125	155	80	-1	-1	-1	0	0	0	19	173	249	95
contig03272	1	469	0	>scaffold00154 length=1705670	1	1	1705670	295	149	348	411	84	-1	-1	-1	10	411	2	1	410	1271945	1272346
contig03274	1	673	0	>scaffold01945 length=83759	1	-1	83759	418	211	414	478	86	-1	-1	-1	4	478	0	22	498	15955	15481
contig03284	1	367	0	>scaffold01543 length=1845703	1	1	1845703	107	54	129	154	83	-1	-1	-1	0	0	0	1	154	432206	432359
contig03300	1	1157	0	>scaffold01000 length=833048	1	1	833048	349	176	285	319	89	-1	-1	-1	8	319	2	5	317	98063	98379
contig03304	1	726	0	>scaffold03806 length=453733	1	1	453733	287	145	343	406	84	-1	-1	-1	6	406	1	322	723	93976	94379
contig03308	1	351	0	>scaffold02511 length=915030	1	1	915030	272	137	302	354	85	-1	-1	-1	6	354	1	1	350	636232	636583
contig03309	1	418	0	>scaffold00438 length=579692	1	1	579692	242	122	228	262	87	-1	-1	-1	1	262	0	8	268	270754	271015
contig03326	1	836	0	>scaffold00785 length=767056	1	1	767056	230	116	204	231	88	-1	-1	-1	3	231	1	1	228	720056	720286
contig03362	1	290	0	>scaffold02653 length=2767813	1	-1	2767813	228	115	170	187	90	-1	-1	-1	1	187	0	80	265	421590	421404
contig03365	1	879	0	>scaffold01083 length=149351	1	1	149351	367	185	354	409	86	-1	-1	-1	1	409	0	101	509	100211	100618
contig03371	1	409	0	>scaffold01154 length=991038	1	-1	991038	416	210	364	415	87	-1	-1	-1	9	415	2	1	406	11498	11084
contig03415	1	380	0	>scaffold02307 length=928	1	1	928	212	107	311	379	82	-1	-1	-1	0	0	0	2	380	149	527
contig03421	1	848	0	>scaffold00998 length=3210881	1	-1	3210881	440	222	464	540	85	-1	-1	-1	6	540	1	315	848	43801	43262
contig03469	1	1199	0	>scaffold00635 length=176205	1	-1	176205	325	164	536	656	81	-1	-1	-1	8	656	1	20	671	132566	131915
contig03484	1	444	0	>scaffold02601 length=639447	1	-1	639447	246	124	341	410	83	-1	-1	-1	10	410	2	14	414	633847	633439
contig03485	1	994	0	>scaffold01227 length=1430339	1	1	1430339	85.7	43	163	203	80	-1	-1	-1	0	0	0	58	260	179879	180081
contig03491	1	573	0	>scaffold02669 length=150688	1	-1	150688	222	112	323	392	82	-1	-1	-1	1	392	0	183	573	122855	122464
contig03497	1	397	0	>scaffold01142 length=1245376	1	-1	1245376	301	152	319	372	85	-1	-1	-1	2	372	0	4	374	1138579	1138209
contig03498	1	687	0	>scaffold01543 length=1845703	1	1	1845703	143	72	235	284	82	-1	-1	-1	4	284	1	18	299	432084	432365
contig03499	1	485	0	>scaffold00527 length=93198	1	1	93198	200	101	286	345	82	-1	-1	-1	2	345	0	22	365	92604	92947
contig03500	1	198	0	>scaffold00154 length=1705670	1	-1	1705670	69.9	35	89	107	83	-1	-1	-1	0	0	0	2	108	1329536	1329430
contig03501	1	575	0	>scaffold00290 length=12370	1	-1	12370	224	113	428	523	81	-1	-1	-1	10	523	1	51	565	9438	8918
contig03514	1	437	0	>scaffold01144 length=2737893	1	-1	2737893	258	130	286	334	85	-1	-1	-1	3	334	0	104	437	220590	220260
contig03521	1	910	0	>scaffold00953 length=1831713	1	1	1831713	297	150	494	602	82	-1	-1	-1	20	602	3	13	610	916175	916760
contig03535	1	378	0	>scaffold03837 length=316555	1	-1	316555	262	132	299	350	85	-1	-1	-1	6	350	1	33	378	308042	307695
contig03540	1	1873	0	>scaffold00756 length=21413	1	-1	21413	1025	517	889	1012	87	-1	-1	-1	7	1012	0	759	1770	16630	15626
contig03541	1	1511	0	>scaffold00707 length=434200	1	1	434200	1241	626	935	1036	90	-1	-1	-1	9	1036	0	484	1511	169671	170705
contig03542	1	848	0	>scaffold02207 length=528349	1	-1	528349	531	268	621	735	84	-1	-1	-1	4	735	0	5	739	143606	142876
contig03551	1	345	0	>scaffold02259 length=49221	1	-1	49221	139	70	194	234	82	-1	-1	-1	1	234	0	1	234	32969	32737
contig03553	1	355	0	>scaffold01154 length=991038	1	1	991038	216	109	280	337	83	-1	-1	-1	0	0	0	13	349	745393	745729
contig03561	1	561	0	>scaffold00476 length=174883	1	-1	174883	420	212	480	564	85	-1	-1	-1	4	564	0	1	561	166950	166388
contig03569	1	433	0	>scaffold03373 length=4507	1	1	4507	297	150	311	361	86	-1	-1	-1	4	361	1	71	429	4023	4381
contig03571	1	297	0	>scaffold01148 length=304756	1	-1	304756	208	105	207	239	86	-1	-1	-1	4	239	1	19	256	158775	158540
contig03584	1	178	0	>scaffold00644 length=55660	1	1	55660	123	62	144	170	84	-1	-1	-1	1	170	0	7	175	54176	54345
contig03587	1	518	0	>scaffold01590 length=749	1	1	749	246	124	223	256	87	-1	-1	-1	0	0	0	11	266	491	746
contig03593	1	596	0	>scaffold00934 length=998311	1	-1	998311	434	219	506	601	84	-1	-1	-1	8	601	1	4	596	524379	523779
contig03602	1	514	0	>scaffold02931 length=530498	1	-1	530498	131	66	277	341	81	-1	-1	-1	6	341	1	106	440	43652	43312
contig03604	1	552	0	>scaffold00733 length=15949	1	1	15949	107	54	126	150	84	-1	-1	-1	0	0	0	1	150	4917	5066
contig03605	1	285	0	>scaffold01154 length=991038	1	-1	991038	278	140	218	244	89	-1	-1	-1	0	0	0	42	285	11580	11337
contig03621	1	330	0	>scaffold03545 length=528	1	-1	528	283	143	264	303	87	-1	-1	-1	1	303	0	5	306	363	61
contig03623	1	927	0	>scaffold01590 length=749	1	1	749	103	52	88	100	88	-1	-1	-1	0	0	0	580	679	647	746
contig03643	1	607	0	>scaffold02140 length=1096332	1	1	1096332	101	51	144	175	82	-1	-1	-1	5	175	2	389	558	690032	690206
contig03644	1	486	0	>scaffold00585 length=259839	1	-1	259839	131	66	177	214	82	-1	-1	-1	0	0	0	159	372	250109	249896
contig03670	1	417	0	>scaffold02012 length=622641	1	1	622641	127	64	174	208	83	-1	-1	-1	2	208	0	102	308	91206	91412
contig03698	1	498	0	>scaffold00785 length=767056	1	-1	767056	119	60	101	112	90	-1	-1	-1	2	112	1	1	110	720166	720055
contig03718	1	520	0	>scaffold03050 length=147168	1	1	147168	121	61	154	185	83	-1	-1	-1	0	0	0	32	216	11308	11492
contig03722	1	500	0	>scaffold00793 length=2882171	1	1	2882171	95.6	48	99	116	85	-1	-1	-1	0	0	0	154	269	2417443	2417558
contig03731	1	493	0	>scaffold03841 length=230028	1	-1	230028	87.7	44	178	220	80	-1	-1	-1	2	220	0	204	421	168463	168244
contig03745	1	479	0	>scaffold01227 length=1430339	1	-1	1430339	147	74	274	336	81	-1	-1	-1	11	336	3	119	445	247451	247118
contig03756	1	269	0	>scaffold02047 length=2614554	1	-1	2614554	188	95	203	239	84	-1	-1	-1	0	0	0	5	243	1026404	1026166
contig03761	1	435	0	>scaffold00227 length=355388	1	-1	355388	67.9	34	97	118	82	-1	-1	-1	0	0	0	157	274	272619	272502
contig03763	1	144	0	>scaffold00476 length=174883	1	-1	174883	159	80	125	140	89	-1	-1	-1	0	0	0	4	143	167102	166963
contig03764	1	512	0	>scaffold03967 length=1235123	1	1	1235123	442	223	435	502	86	-1	-1	-1	4	502	0	8	508	500812	501310
contig03780	1	567	0	>scaffold01509 length=35867	1	-1	35867	244	123	229	259	88	-1	-1	-1	4	259	1	311	567	29620	29364
contig03816	1	613	0	>scaffold03157 length=266020	1	-1	266020	214	108	361	441	81	-1	-1	-1	7	441	1	85	524	27594	27160
contig03817	1	292	0	>scaffold02886 length=1501	1	-1	1501	145	73	131	149	87	-1	-1	-1	1	149	0	33	181	289	142
contig03818	1	332	0	>scaffold01071 length=701786	1	1	701786	125	63	186	227	81	-1	-1	-1	0	0	0	103	329	529000	529226
contig03820	1	291	0	>scaffold00934 length=998311	1	-1	998311	222	112	207	236	87	-1	-1	-1	2	236	0	40	274	524513	524279
contig03829	1	325	0	>scaffold00227 length=355388	1	1	355388	95.6	48	96	112	85	-1	-1	-1	0	0	0	22	133	272513	272624
contig03871	1	678	0	>scaffold01227 length=1430339	1	1	1430339	188	95	333	404	82	-1	-1	-1	10	404	2	98	497	1209912	1210309
contig03879	1	504	0	>scaffold03159 length=641937	1	-1	641937	200	101	290	353	82	-1	-1	-1	0	0	0	1	353	518610	518258
contig03893	1	475	0	>scaffold03080 length=2828020	1	1	2828020	323	163	343	400	85	-1	-1	-1	6	400	1	64	463	2719862	2720255
contig03895	1	425	0	>scaffold03611 length=3882770	1	1	3882770	228	115	316	383	82	-1	-1	-1	0	0	0	21	403	2435922	2436304
contig03896	1	671	0	>scaffold01053 length=485187	1	1	485187	184	93	208	245	84	-1	-1	-1	1	245	0	316	559	16976	17220
contig03899	1	963	0	>scaffold03841 length=230028	1	1	230028	466	235	633	759	83	-1	-1	-1	5	759	0	113	867	166188	166945
contig03906	1	231	0	>scaffold03264 length=621660	1	-1	621660	109	55	155	187	82	-1	-1	-1	1	187	0	29	215	219189	219004
contig03952	1	739	0	>scaffold00793 length=2882171	1	1	2882171	111	56	92	104	88	-1	-1	-1	0	0	0	198	301	2417455	2417558
contig03970	1	558	0	>scaffold00936 length=9794	1	-1	9794	327	165	455	544	83	-1	-1	-1	12	544	2	9	548	1104	569
contig03971	1	370	0	>scaffold02012 length=622641	1	-1	622641	79.8	40	97	116	83	-1	-1	-1	0	0	0	118	233	224333	224218
contig04006	1	562	0	>scaffold00370 length=73881	1	1	73881	81.8	41	165	205	80	-1	-1	-1	1	205	0	207	411	1890	2093
contig04033	1	480	0	>scaffold03050 length=147168	1	1	147168	125	63	192	235	81	-1	-1	-1	0	0	0	244	478	85310	85544
contig04073	1	1873	0	>scaffold00048 length=139130	1	1	139130	303	153	454	547	82	-1	-1	-1	18	547	3	163	699	65295	65833
contig04080	1	1560	0	>scaffold00154 length=1705670	1	-1	1705670	1066	538	1270	1496	84	-1	-1	-1	16	1496	1	1	1483	1022311	1020819
contig04082	1	1360	0	>scaffold00048 length=139130	1	-1	139130	295	149	428	521	82	-1	-1	-1	0	0	0	821	1341	106650	106130
contig04083	1	1813	0	>scaffold01337 length=870933	1	1	870933	147	74	227	275	82	-1	-1	-1	11	275	4	235	500	380574	380846
contig04084	1	1166	0	>scaffold03578 length=973537	1	1	973537	254	128	303	355	85	-1	-1	-1	11	355	3	119	470	601018	601364
contig04086	1	1216	0	>scaffold03837 length=316555	1	1	316555	303	153	397	477	83	-1	-1	-1	1	477	0	26	502	306221	306696
contig04088	1	1517	0	>scaffold02140 length=1096332	1	1	1096332	131	66	195	238	81	-1	-1	-1	5	238	2	24	256	690032	690269
contig04094	1	1268	0	>scaffold00953 length=1831713	1	1	1831713	349	176	497	600	82	-1	-1	-1	8	600	1	147	743	926554	927148
contig04095	1	1367	0	>scaffold02633 length=1101566	1	-1	1101566	218	110	511	642	79	-1	-1	-1	2	642	0	25	665	1100013	1099373
contig04097	1	1363	0	>scaffold01053 length=485187	1	1	485187	258	130	705	892	79	-1	-1	-1	6	892	0	382	1271	16039	16926
contig04102	1	1479	0	>scaffold02511 length=915030	1	1	915030	260	131	321	380	84	-1	-1	-1	7	380	1	1104	1478	636206	636583
contig04106	1	1010	0	>scaffold02511 length=915030	1	1	915030	174	88	279	341	81	-1	-1	-1	15	341	4	450	788	107742	108069
contig04108	1	1043	0	>scaffold00785 length=767056	1	-1	767056	157	79	152	175	86	-1	-1	-1	1	175	0	8	181	720229	720055
contig04112	1	1183	0	>scaffold03159 length=641937	1	-1	641937	133	67	118	135	87	-1	-1	-1	0	0	0	1042	1176	518460	518326
contig04116	1	1085	0	>scaffold02207 length=528349	1	1	528349	347	175	369	431	85	-1	-1	-1	2	431	0	647	1075	142876	143306
contig04118	1	654	0	>scaffold03611 length=3882770	1	-1	3882770	174	88	364	452	80	-1	-1	-1	3	452	0	111	560	91196	90746
contig04119	1	1243	0	>scaffold04158 length=993451	1	1	993451	353	178	547	668	81	-1	-1	-1	4	668	0	516	1183	336807	337470
contig04121	1	610	0	>scaffold03577 length=2002282	1	1	2002282	236	119	278	325	85	-1	-1	-1	12	325	3	293	610	1750959	1751278
contig04125	1	775	0	>scaffold00021 length=49532	1	-1	49532	266	134	522	643	81	-1	-1	-1	10	643	1	107	746	6465	5830
contig04128	1	897	0	>scaffold02140 length=1096332	1	-1	1096332	85.7	43	110	131	83	-1	-1	-1	1	131	0	686	815	691867	691737
contig04132	1	977	0	>scaffold01154 length=991038	1	-1	991038	908	458	861	990	86	-1	-1	-1	14	990	1	1	977	11342	10354
contig04138	1	1079	0	>scaffold03559 length=591	1	-1	591	357	180	433	516	83	-1	-1	-1	1	516	0	70	584	590	75
contig04144	1	844	0	>scaffold03578 length=973537	1	-1	973537	200	101	203	237	85	-1	-1	-1	0	0	0	324	560	600821	600585
contig04146	1	970	0	>scaffold01509 length=35867	1	-1	35867	131	66	138	158	87	-1	-1	-1	3	158	1	1	157	29480	29325
contig04148	1	828	0	>scaffold03841 length=230028	1	-1	230028	91.7	46	122	145	84	-1	-1	-1	3	145	2	326	469	116111	115969
contig04152	1	973	0	>scaffold01543 length=1845703	1	-1	1845703	222	112	586	736	79	-1	-1	-1	6	736	0	74	806	431835	431103
contig04157	1	1112	0	>scaffold00164 length=847166	1	-1	847166	583	294	890	1084	82	-1	-1	-1	16	1084	1	27	1110	306468	305401
contig04163	1	912	0	>scaffold03806 length=453733	1	1	453733	729	368	701	801	87	-1	-1	-1	12	801	1	15	805	40263	41061
contig04164	1	1070	0	>scaffold02555 length=749	1	-1	749	168	85	157	181	86	-1	-1	-1	0	0	0	885	1065	382	202
contig04171	1	528	0	>scaffold00843 length=236479	1	-1	236479	73.8	37	100	121	82	-1	-1	-1	0	0	0	208	328	54660	54540
contig04180	1	886	0	>scaffold00931 length=1164242	1	-1	1164242	125	63	151	179	84	-1	-1	-1	1	179	0	178	355	975503	975325
contig04190	1	718	0	>scaffold02355 length=30410	1	-1	30410	85.7	43	95	111	85	-1	-1	-1	1	111	0	487	596	23277	23167
contig04192	1	847	0	>scaffold02856 length=177871	1	-1	177871	349	176	482	582	82	-1	-1	-1	4	582	0	3	581	80604	80024
GPJTFOU02F00N8	1	484	0	>scaffold02653 length=2767813	1	-1	2767813	305	154	280	318	88	-1	-1	-1	13	318	4	1	312	2625457	2625147
GPJTFOU02F01MD	1	420	0	>scaffold00953 length=1831713	1	-1	1831713	553	279	374	403	92	-1	-1	-1	2	403	0	20	420	1392921	1392519
GPJTFOU02F025Y	1	342	0	>scaffold01079 length=1866546	1	1	1866546	470	237	317	341	92	-1	-1	-1	2	341	0	1	339	1746088	1746428
GPJTFOU02F026C	1	430	0	>scaffold01221 length=612908	1	-1	612908	658	332	412	434	94	-1	-1	-1	6	434	1	1	430	221596	221165
GPJTFOU02F02OW	1	517	0	>scaffold02046 length=871672	1	-1	871672	133	67	179	213	84	-1	-1	-1	5	213	2	5	215	677347	677138
GPJTFOU02F02T4	1	411	0	>scaffold01154 length=991038	1	-1	991038	632	319	390	411	94	-1	-1	-1	2	411	0	1	411	326499	326091
GPJTFOU02F03YZ	1	472	0	>scaffold02229 length=6896804	1	-1	6896804	737	372	441	464	95	-1	-1	-1	0	0	0	8	471	1616160	1615697
GPJTFOU02F05IL	1	431	0	>scaffold03080 length=2828020	1	-1	2828020	335	169	243	266	91	-1	-1	-1	5	266	1	165	429	287007	286746
GPJTFOU02F061Q	1	501	0	>scaffold02229 length=6896804	1	-1	6896804	539	272	410	453	90	-1	-1	-1	11	453	2	9	459	1559746	1559303
GPJTFOU02F06CL	1	425	0	>scaffold01939 length=74154	1	1	74154	309	156	244	272	89	-1	-1	-1	1	272	0	13	283	60010	60281
GPJTFOU02F0758	1	328	0	>scaffold03588 length=1653025	1	1	1653025	458	231	297	319	93	-1	-1	-1	0	0	0	1	319	105423	105741
GPJTFOU02F0781	1	439	0	>scaffold00927 length=3283724	1	1	3283724	751	379	425	439	96	-1	-1	-1	1	439	0	1	439	221760	222197
GPJTFOU02F0833	1	494	0	>scaffold00542 length=3656332	1	1	3656332	702	354	457	490	93	-1	-1	-1	1	490	0	1	489	1959094	1959583
GPJTFOU02F083E	1	533	0	>scaffold03611 length=3882770	1	1	3882770	109	55	109	127	85	-1	-1	-1	0	0	0	1	127	1077392	1077518
GPJTFOU02F08B4	1	493	0	>scaffold01658 length=1846106	1	1	1846106	299	151	260	294	88	-1	-1	-1	3	294	1	125	417	1823696	1823987
GPJTFOU02F09DX	1	503	0	>scaffold01333 length=589717	1	-1	589717	706	356	468	496	94	-1	-1	-1	7	496	1	1	496	565432	564944
GPJTFOU02F09FW	1	378	0	>scaffold02012 length=622641	1	1	622641	404	204	339	381	88	-1	-1	-1	16	381	4	1	378	491549	491916
GPJTFOU02F0B02	1	381	0	>scaffold02229 length=6896804	1	1	6896804	454	229	316	341	92	-1	-1	-1	3	341	0	26	363	2187991	2188331
GPJTFOU02F0C6C	1	488	0	>scaffold00542 length=3656332	1	-1	3656332	351	177	246	269	91	-1	-1	-1	0	0	0	1	269	1203530	1203262
GPJTFOU02F0C9D	1	370	0	>scaffold00873 length=393382	1	-1	393382	404	204	334	371	90	-1	-1	-1	6	371	1	1	370	318887	318522
GPJTFOU02F0CI4	1	370	0	>scaffold01365 length=988222	1	1	988222	387	195	264	285	92	-1	-1	-1	4	285	1	1	282	878097	878380
GPJTFOU02F0CSE	1	424	0	>scaffold00988 length=268328	1	-1	268328	523	264	375	412	91	-1	-1	-1	15	412	3	1	411	51281	50884
GPJTFOU02F0D34	1	412	0	>scaffold00696 length=1757369	1	-1	1757369	620	313	389	413	94	-1	-1	-1	1	413	0	1	412	647157	646745
GPJTFOU02F0DBT	1	458	0	>scaffold00714 length=292226	1	1	292226	430	217	303	331	91	-1	-1	-1	8	331	2	107	435	139508	139832
GPJTFOU02F0DD8	1	430	0	>scaffold01357 length=1924607	1	-1	1924607	476	240	394	440	89	-1	-1	-1	14	440	3	1	430	1362980	1362545
GPJTFOU02F0DIE	1	406	0	>scaffold02500 length=1080203	1	1	1080203	274	138	301	348	86	-1	-1	-1	8	348	2	7	349	360915	361259
GPJTFOU02F0EG1	1	496	0	>scaffold01543 length=1845703	1	-1	1845703	176	89	355	441	80	-1	-1	-1	2	441	0	51	490	431949	431510
GPJTFOU02F0F5R	1	377	0	>scaffold01144 length=2737893	1	-1	2737893	527	266	344	370	92	-1	-1	-1	0	0	0	7	376	896435	896066
GPJTFOU02F0FI1	1	352	0	>scaffold00227 length=355388	1	-1	355388	490	247	286	299	95	-1	-1	-1	0	0	0	2	300	222126	221828
GPJTFOU02F0FNA	1	499	0	>scaffold02229 length=6896804	1	-1	6896804	248	125	240	277	86	-1	-1	-1	1	277	0	1	276	2529460	2529184
GPJTFOU02F0G0L	1	445	0	>scaffold00894 length=2799346	1	1	2799346	620	313	411	441	93	-1	-1	-1	2	441	0	1	440	1961154	1961593
GPJTFOU02F0GNR	1	498	0	>scaffold01989 length=695831	1	1	695831	426	215	335	374	89	-1	-1	-1	2	374	0	1	374	55890	56261
GPJTFOU02F0GWX	1	455	0	>scaffold01658 length=1846106	1	1	1846106	371	187	276	305	90	-1	-1	-1	3	305	0	114	415	785912	786216
GPJTFOU02F0HJO	1	484	0	>scaffold02207 length=528349	1	1	528349	161	81	216	261	82	-1	-1	-1	0	0	0	167	427	252597	252857
GPJTFOU02F0HS9	1	533	0	>scaffold00995 length=1027965	1	-1	1027965	716	361	473	509	92	-1	-1	-1	1	509	0	1	509	77562	77055
GPJTFOU02F0HXD	1	506	0	>scaffold03356 length=5534371	1	-1	5534371	638	322	411	440	93	-1	-1	-1	3	440	0	1	440	4639552	4639116
GPJTFOU02F0JGZ	1	519	0	>scaffold03729 length=923	1	-1	923	208	105	147	161	91	-1	-1	-1	0	0	0	1	161	322	162
GPJTFOU02F0JZI	1	513	0	>scaffold03904 length=1360874	1	-1	1360874	460	232	382	423	90	-1	-1	-1	13	423	3	84	504	522003	521592
GPJTFOU02F0JZY	1	519	0	>scaffold00621 length=669354	1	-1	669354	819	413	485	509	95	-1	-1	-1	0	0	0	1	509	610916	610408
GPJTFOU02F0K6V	1	329	0	>scaffold00934 length=998311	1	1	998311	325	164	286	324	88	-1	-1	-1	2	324	0	5	328	524183	524504
GPJTFOU02F0L1E	1	499	0	>scaffold03356 length=5534371	1	-1	5534371	448	226	368	414	88	-1	-1	-1	1	414	0	86	499	4386313	4385901
GPJTFOU02F0L4Q	1	298	0	>scaffold00919 length=2735747	1	-1	2735747	230	116	253	298	84	-1	-1	-1	3	298	1	1	295	2508928	2508631
GPJTFOU02F0L7O	1	458	0	>scaffold01989 length=695831	1	-1	695831	210	106	115	118	97	-1	-1	-1	0	0	0	1	118	331876	331759
GPJTFOU02F0LBA	1	375	0	>scaffold01024 length=584422	1	-1	584422	430	217	325	356	91	-1	-1	-1	10	356	2	2	352	190524	190174
GPJTFOU02F0LJT	1	488	0	>scaffold00245 length=337561	1	-1	337561	335	169	241	264	91	-1	-1	-1	7	264	2	225	488	291730	291474
GPJTFOU02F0M7K	1	525	0	>scaffold02023 length=1110094	1	-1	1110094	482	243	459	529	86	-1	-1	-1	4	529	0	1	525	324912	324384
GPJTFOU02F0N0O	1	389	0	>scaffold03487 length=1113252	1	1	1113252	65.9	33	116	140	82	-1	-1	-1	4	140	2	254	389	601286	601425
GPJTFOU02F0NP6	1	373	0	>scaffold01590 length=749	1	1	749	159	80	243	296	82	-1	-1	-1	1	296	0	79	373	372	667
GPJTFOU02F0NVJ	1	382	0	>scaffold03882 length=1029886	1	-1	1029886	521	263	344	371	92	-1	-1	-1	0	0	0	1	371	284823	284453
GPJTFOU02F0NXY	1	498	0	>scaffold00791 length=799574	1	1	799574	656	331	446	481	92	-1	-1	-1	10	481	2	1	480	322500	322971
GPJTFOU02F0PKA	1	358	0	>scaffold00542 length=3656332	1	1	3656332	505	255	335	359	93	-1	-1	-1	2	359	0	1	358	623834	624191
GPJTFOU02F0PO5	1	442	0	>scaffold02511 length=915030	1	1	915030	402	203	326	366	89	-1	-1	-1	2	366	0	74	439	6361	6724
GPJTFOU02F0QGG	1	470	0	>scaffold00919 length=2735747	1	-1	2735747	109	55	112	131	85	-1	-1	-1	0	0	0	301	431	706253	706123
GPJTFOU02F0QTQ	1	364	0	>scaffold03578 length=973537	1	-1	973537	595	300	348	364	95	-1	-1	-1	0	0	0	1	364	387889	387526
GPJTFOU02F0QTZ	1	422	0	>scaffold00602 length=460405	1	1	460405	272	137	176	189	93	-1	-1	-1	0	0	0	1	189	440196	440384
GPJTFOU02F0QWF	1	481	0	>scaffold03127 length=112668	1	-1	112668	341	172	208	220	94	-1	-1	-1	0	0	0	1	220	107521	107302
GPJTFOU02F0R11	1	463	0	>scaffold03080 length=2828020	1	1	2828020	547	276	357	384	92	-1	-1	-1	0	0	0	4	387	1159995	1160378
GPJTFOU02F0RNL	1	404	0	>scaffold00929 length=598397	1	1	598397	208	105	138	149	92	-1	-1	-1	0	0	0	250	398	1668	1816
GPJTFOU02F0RUQ	1	388	0	>scaffold00164 length=847166	1	1	847166	329	166	322	370	87	-1	-1	-1	3	370	0	21	388	305493	305861
GPJTFOU02F0S6N	1	503	0	>scaffold02995 length=3168240	1	-1	3168240	220	111	174	193	90	-1	-1	-1	4	193	2	306	494	841505	841313
GPJTFOU02F0SES	1	402	0	>scaffold01080 length=907570	1	-1	907570	474	239	356	392	90	-1	-1	-1	6	392	1	1	390	555928	555541
GPJTFOU02F0SL1	1	400	0	>scaffold00542 length=3656332	1	1	3656332	515	260	325	344	94	-1	-1	-1	2	344	0	1	343	1632901	1633243
GPJTFOU02F0SND	1	481	0	>scaffold03588 length=1653025	1	1	1653025	547	276	342	364	93	-1	-1	-1	0	0	0	1	364	806079	806442
GPJTFOU02F0SUD	1	464	0	>scaffold02901 length=180816	1	1	180816	331	167	290	330	87	-1	-1	-1	7	330	2	129	452	147937	148265
GPJTFOU02F0TRH	1	493	0	>scaffold03356 length=5534371	1	-1	5534371	615	310	445	488	91	-1	-1	-1	4	488	0	1	488	2050679	2050196
GPJTFOU02F0U7F	1	332	0	>scaffold00927 length=3283724	1	1	3283724	268	135	223	251	88	-1	-1	-1	1	251	0	33	283	3122716	3122965
GPJTFOU02F0UDV	1	471	0	>scaffold00378 length=631430	1	-1	631430	728	367	445	471	94	-1	-1	-1	0	0	0	1	471	488370	487900
GPJTFOU02F0UEI	1	466	0	>scaffold01144 length=2737893	1	-1	2737893	577	291	401	435	92	-1	-1	-1	2	435	0	1	435	860610	860178
GPJTFOU02F0UHY	1	510	0	>scaffold00953 length=1831713	1	1	1831713	541	273	398	433	91	-1	-1	-1	5	433	1	1	431	153717	154146
GPJTFOU02F0V6I	1	436	0	>scaffold01182 length=10368	1	-1	10368	345	174	235	254	92	-1	-1	-1	1	254	0	5	258	8545	8293
GPJTFOU02F0V79	1	475	0	>scaffold00893 length=1238	1	-1	1238	190	96	108	112	96	-1	-1	-1	0	0	0	364	475	891	780
GPJTFOU02F0VBQ	1	488	0	>scaffold00927 length=3283724	1	1	3283724	262	132	228	252	90	-1	-1	-1	6	252	2	1	248	1134170	1134419
GPJTFOU02F0W6W	1	267	0	>scaffold03356 length=5534371	1	1	5534371	343	173	230	249	92	-1	-1	-1	0	0	0	1	249	2466906	2467154
GPJTFOU02F0WU2	1	482	0	>scaffold01037 length=1372050	1	-1	1372050	281	142	163	170	95	-1	-1	-1	0	0	0	1	170	320644	320475
GPJTFOU02F0XHI	1	418	0	>scaffold02209 length=199815	1	-1	199815	248	125	146	153	95	-1	-1	-1	0	0	0	213	365	114527	114375
GPJTFOU02F0XIE	1	443	0	>scaffold01000 length=833048	1	1	833048	387	195	266	289	92	-1	-1	-1	3	289	1	126	411	277774	278062
GPJTFOU02F0XRT	1	440	0	>scaffold01110 length=1281200	1	-1	1281200	299	151	248	277	89	-1	-1	-1	5	277	1	115	387	846494	846219
GPJTFOU02F0XZO	1	358	0	>scaffold01124 length=712979	1	1	712979	541	273	324	341	95	-1	-1	-1	0	0	0	4	344	604708	605048
GPJTFOU02F0YAC	1	473	0	>scaffold00542 length=3656332	1	1	3656332	299	151	218	238	91	-1	-1	-1	3	238	1	154	391	570893	571127
GPJTFOU02F0YLW	1	441	0	>scaffold01357 length=1924607	1	-1	1924607	551	278	389	426	91	-1	-1	-1	0	0	0	7	432	146935	146510
GPJTFOU02F10OP	1	474	0	>scaffold02352 length=912193	1	1	912193	728	367	445	467	95	-1	-1	-1	3	467	0	8	474	117861	118324
GPJTFOU02F10P5	1	421	0	>scaffold00930 length=802004	1	1	802004	549	277	386	421	91	-1	-1	-1	1	421	0	1	421	239595	240014
GPJTFOU02F11Q6	1	435	0	>scaffold02995 length=3168240	1	1	3168240	472	238	365	405	90	-1	-1	-1	8	405	1	1	399	1368219	1368621
GPJTFOU02F12I6	1	520	0	>scaffold02779 length=538102	1	1	538102	446	225	331	366	90	-1	-1	-1	4	366	1	3	368	76298	76659
GPJTFOU02F12I8	1	413	0	>scaffold00929 length=598397	1	1	598397	440	222	313	342	91	-1	-1	-1	6	342	1	1	336	486782	487123
GPJTFOU02F12XY	1	515	0	>scaffold01357 length=1924607	1	1	1924607	301	152	304	355	85	-1	-1	-1	6	355	1	16	364	49967	50321
GPJTFOU02F131A	1	447	0	>scaffold00793 length=2882171	1	-1	2882171	611	308	410	444	92	-1	-1	-1	0	0	0	4	447	1764380	1763937
GPJTFOU02F13N7	1	324	0	>scaffold02229 length=6896804	1	-1	6896804	329	166	214	230	93	-1	-1	-1	0	0	0	95	324	5799863	5799634
GPJTFOU02F14GR	1	465	0	>scaffold00542 length=3656332	1	1	3656332	289	146	167	174	95	-1	-1	-1	0	0	0	45	218	317258	317431
GPJTFOU02F14KM	1	321	0	>scaffold02977 length=644727	1	1	644727	222	112	173	188	92	-1	-1	-1	4	188	2	134	318	160894	161080
GPJTFOU02F15PP	1	352	0	>scaffold01658 length=1846106	1	1	1846106	470	237	330	353	93	-1	-1	-1	6	353	1	2	352	124707	125055
GPJTFOU02F166N	1	400	0	>scaffold01144 length=2737893	1	-1	2737893	472	238	364	401	90	-1	-1	-1	5	401	1	1	398	2690595	2690197
GPJTFOU02F16IC	1	467	0	>scaffold00894 length=2799346	1	-1	2799346	571	288	376	404	93	-1	-1	-1	1	404	0	1	403	2564507	2564104
GPJTFOU02F16MV	1	431	0	>scaffold01219 length=167558	1	-1	167558	563	284	388	423	91	-1	-1	-1	6	423	1	5	427	12945	12529
GPJTFOU02F16NI	1	428	0	>scaffold00476 length=174883	1	1	174883	274	138	216	242	89	-1	-1	-1	5	242	2	4	245	72105	72341
GPJTFOU02F16SR	1	415	0	>scaffold02581 length=778172	1	-1	778172	617	311	397	419	94	-1	-1	-1	5	419	1	1	415	432815	432398
GPJTFOU02F17EN	1	154	0	>scaffold02581 length=778172	1	1	778172	212	107	138	146	94	-1	-1	-1	3	146	2	9	154	746928	747070
GPJTFOU02F188E	1	541	0	>scaffold01543 length=1845703	1	-1	1845703	153	77	206	249	82	-1	-1	-1	0	0	0	1	249	211393	211145
GPJTFOU02F18H4	1	434	0	>scaffold00328 length=190946	1	-1	190946	305	154	369	433	85	-1	-1	-1	7	433	1	3	431	124644	124215
GPJTFOU02F193Z	1	493	0	>scaffold03866 length=328236	1	1	328236	488	246	324	349	92	-1	-1	-1	2	349	0	143	489	79438	79786
GPJTFOU02F197F	1	547	0	>scaffold00791 length=799574	1	1	799574	222	112	229	268	85	-1	-1	-1	0	0	0	89	356	434854	435121
GPJTFOU02F198E	1	416	0	>scaffold00930 length=802004	1	-1	802004	272	137	164	173	94	-1	-1	-1	0	0	0	1	173	705620	705448
GPJTFOU02F1AID	1	424	0	>scaffold00614 length=1267362	1	1	1267362	559	282	381	414	92	-1	-1	-1	0	0	0	11	424	929791	930204
GPJTFOU02F1BRL	1	499	0	>scaffold00927 length=3283724	1	1	3283724	630	318	435	472	92	-1	-1	-1	4	472	0	2	470	1313332	1313802
GPJTFOU02F1C9X	1	327	0	>scaffold00542 length=3656332	1	-1	3656332	468	236	303	324	93	-1	-1	-1	1	324	0	1	324	207875	207553
GPJTFOU02F1CRK	1	392	0	>scaffold00764 length=1340	1	1	1340	333	168	204	215	94	-1	-1	-1	2	215	0	178	392	506	718
GPJTFOU02F1DI9	1	477	0	>scaffold03586 length=338820	1	1	338820	603	304	433	474	91	-1	-1	-1	14	474	2	2	473	269862	270323
GPJTFOU02F1E8H	1	552	0	>scaffold02931 length=530498	1	-1	530498	341	172	199	208	95	-1	-1	-1	0	0	0	95	302	293276	293069
GPJTFOU02F1EW7	1	428	0	>scaffold01365 length=988222	1	1	988222	252	127	204	231	88	-1	-1	-1	9	231	3	207	428	105624	105854
GPJTFOU02F1EYV	1	481	0	>scaffold03588 length=1653025	1	1	1653025	345	174	285	322	88	-1	-1	-1	0	0	0	120	441	366496	366817
GPJTFOU02F1FE5	1	461	0	>scaffold00934 length=998311	1	-1	998311	505	255	407	454	89	-1	-1	-1	4	454	0	3	456	801540	801091
GPJTFOU02F1FGI	1	462	0	>scaffold00926 length=982286	1	1	982286	454	229	363	402	90	-1	-1	-1	8	402	1	68	462	727148	727548
GPJTFOU02F1GW9	1	391	0	>scaffold01225 length=1648524	1	1	1648524	402	203	349	392	89	-1	-1	-1	8	392	2	1	387	1298819	1299207
GPJTFOU02F1H1N	1	476	0	>scaffold02500 length=1080203	1	-1	1080203	585	295	423	463	91	-1	-1	-1	2	463	0	16	476	147180	146718
GPJTFOU02F1KDN	1	470	0	>scaffold00927 length=3283724	1	-1	3283724	733	370	450	470	95	-1	-1	-1	5	470	1	1	470	1619126	1618662
GPJTFOU02F1L7A	1	484	0	>scaffold00245 length=337561	1	-1	337561	319	161	188	197	95	-1	-1	-1	0	0	0	1	197	108214	108018
GPJTFOU02F1LMI	1	491	0	>scaffold00542 length=3656332	1	1	3656332	313	158	254	286	88	-1	-1	-1	5	286	1	211	491	448308	448593
GPJTFOU02F1LTJ	1	495	0	>scaffold01044 length=1435798	1	1	1435798	769	388	470	496	94	-1	-1	-1	1	496	0	1	495	339081	339576
GPJTFOU02F1M4Y	1	474	0	>scaffold00412 length=3819	1	1	3819	351	177	400	470	85	-1	-1	-1	12	470	2	14	474	990	1456
GPJTFOU02F1MSH	1	525	0	>scaffold00696 length=1757369	1	1	1757369	416	210	319	354	90	-1	-1	-1	1	354	0	2	355	1357340	1357692
GPJTFOU02F1MWN	1	480	0	>scaffold03533 length=886405	1	-1	886405	392	198	315	353	89	-1	-1	-1	2	353	0	1	351	535584	535232
GPJTFOU02F1OB2	1	381	0	>scaffold02978 length=1051677	1	1	1051677	428	216	319	353	90	-1	-1	-1	9	353	2	8	359	874125	874469
GPJTFOU02F1PHZ	1	385	0	>scaffold03882 length=1029886	1	-1	1029886	373	188	324	368	88	-1	-1	-1	1	368	0	17	383	651397	651030
GPJTFOU02F1PIQ	1	361	0	>scaffold02229 length=6896804	1	1	6896804	517	261	336	361	93	-1	-1	-1	0	0	0	1	361	3749558	3749918
GPJTFOU02F1PJP	1	270	0	>scaffold02653 length=2767813	1	1	2767813	309	156	183	192	95	-1	-1	-1	0	0	0	38	229	419926	420117
GPJTFOU02F1Q20	1	474	0	>scaffold00998 length=3210881	1	1	3210881	688	347	446	475	93	-1	-1	-1	3	475	0	1	474	1239826	1240298
GPJTFOU02F1QF0	1	425	0	>scaffold00999 length=676025	1	-1	676025	402	203	236	247	95	-1	-1	-1	0	0	0	1	247	418760	418514
GPJTFOU02F1RBJ	1	541	0	>scaffold01256 length=40946	1	1	40946	680	343	495	543	91	-1	-1	-1	2	543	0	1	541	19699	20241
GPJTFOU02F1RDC	1	240	0	>scaffold02229 length=6896804	1	-1	6896804	232	117	181	202	89	-1	-1	-1	4	202	1	1	202	852646	852449
GPJTFOU02F1SJY	1	375	0	>scaffold01357 length=1924607	1	-1	1924607	585	295	355	375	94	-1	-1	-1	0	0	0	1	375	1606750	1606376
GPJTFOU02F1SVU	1	520	0	>scaffold00905 length=410602	1	1	410602	678	342	468	510	91	-1	-1	-1	0	0	0	1	510	269854	270363
GPJTFOU02F1T7O	1	443	0	>scaffold02023 length=1110094	1	1	1110094	307	155	209	227	92	-1	-1	-1	0	0	0	179	405	61685	61911
GPJTFOU02F1U6K	1	498	0	>scaffold00923 length=717839	1	-1	717839	726	366	469	498	94	-1	-1	-1	4	498	0	5	498	172769	172272
GPJTFOU02F1UIF	1	390	0	>scaffold02500 length=1080203	1	-1	1080203	155	78	114	126	90	-1	-1	-1	0	0	0	265	390	749164	749039
GPJTFOU02F1VJN	1	490	0	>scaffold02995 length=3168240	1	1	3168240	178	90	124	134	92	-1	-1	-1	1	134	0	292	425	2346363	2346495
GPJTFOU02F1VRG	1	512	0	>scaffold01110 length=1281200	1	-1	1281200	276	139	206	224	91	-1	-1	-1	7	224	3	287	510	652574	652358
GPJTFOU02F1W7S	1	412	0	>scaffold01028 length=582662	1	-1	582662	466	235	375	418	89	-1	-1	-1	14	418	3	1	412	174028	173619
GPJTFOU02F1W9X	1	521	0	>scaffold01154 length=991038	1	1	991038	264	133	190	209	90	-1	-1	-1	0	0	0	1	209	11337	11545
GPJTFOU02F1WEN	1	486	0	>scaffold00542 length=3656332	1	-1	3656332	460	232	309	332	93	-1	-1	-1	2	332	0	156	486	2989257	2988927
GPJTFOU02F1X9W	1	522	0	>scaffold02140 length=1096332	1	1	1096332	357	180	228	244	93	-1	-1	-1	10	244	4	40	283	1013107	1013340
GPJTFOU02F1XHT	1	497	0	>scaffold02209 length=199815	1	-1	199815	349	176	215	228	94	-1	-1	-1	0	0	0	1	228	39593	39366
GPJTFOU02F1YWZ	1	372	0	>scaffold00154 length=1705670	1	-1	1705670	262	132	283	332	85	-1	-1	-1	1	332	0	28	359	1308192	1307862
GPJTFOU02F1Z7Q	1	434	0	>scaffold01225 length=1648524	1	-1	1648524	636	321	405	433	93	-1	-1	-1	0	0	0	2	434	1217795	1217363
GPJTFOU02F1ZGI	1	501	0	>scaffold01992 length=2188	1	-1	2188	583	294	441	490	90	-1	-1	-1	0	0	0	12	501	1749	1260
GPJTFOU02F1ZOZ	1	461	0	>scaffold00953 length=1831713	1	-1	1831713	115	58	97	110	88	-1	-1	-1	0	0	0	1	110	647774	647665
GPJTFOU02F202I	1	446	0	>scaffold02601 length=639447	1	-1	639447	333	168	214	228	93	-1	-1	-1	1	228	0	1	227	511061	510834
GPJTFOU02F20C1	1	416	0	>scaffold00919 length=2735747	1	1	2735747	448	226	290	310	93	-1	-1	-1	1	310	0	1	310	825600	825908
GPJTFOU02F20QG	1	505	0	>scaffold01128 length=8293	1	-1	8293	127	64	106	119	89	-1	-1	-1	2	119	1	5	123	7626	7510
GPJTFOU02F20QU	1	491	0	>scaffold03356 length=5534371	1	-1	5534371	537	271	322	339	94	-1	-1	-1	0	0	0	153	491	1862515	1862177
GPJTFOU02F20RB	1	438	0	>scaffold02046 length=871672	1	1	871672	309	156	265	300	88	-1	-1	-1	1	300	0	129	427	195131	195430
GPJTFOU02F21MK	1	137	0	>scaffold00923 length=717839	1	1	717839	198	100	112	116	96	-1	-1	-1	0	0	0	21	136	518286	518401
GPJTFOU02F21OE	1	523	0	>scaffold01080 length=907570	1	1	907570	682	344	479	522	91	-1	-1	-1	4	522	0	1	522	225062	225579
GPJTFOU02F22GB	1	497	0	>scaffold00429 length=2602020	1	-1	2602020	81.8	41	155	189	82	-1	-1	-1	3	189	1	232	420	456026	455841
GPJTFOU02F22MV	1	446	0	>scaffold03356 length=5534371	1	-1	5534371	515	260	406	450	90	-1	-1	-1	11	450	2	1	446	1382395	1381953
GPJTFOU02F2380	1	420	0	>scaffold01945 length=83759	1	-1	83759	73.8	37	109	133	81	-1	-1	-1	0	0	0	10	142	36173	36041
GPJTFOU02F2399	1	486	0	>scaffold00345 length=265580	1	1	265580	472	238	323	346	93	-1	-1	-1	4	346	1	144	486	222877	223221
GPJTFOU02F23WR	1	411	0	>scaffold01080 length=907570	1	-1	907570	452	228	355	393	90	-1	-1	-1	7	393	1	1	391	555928	555541
GPJTFOU02F23XY	1	497	0	>scaffold01233 length=558177	1	1	558177	460	232	317	344	92	-1	-1	-1	1	344	0	150	493	309545	309887
GPJTFOU02F245K	1	267	0	>scaffold01976 length=1072	1	1	1072	299	151	238	267	89	-1	-1	-1	0	0	0	1	267	401	667
GPJTFOU02F24A1	1	498	0	>scaffold03264 length=621660	1	1	621660	505	255	446	505	88	-1	-1	-1	16	505	3	1	495	542588	543086
GPJTFOU02F24KU	1	477	0	>scaffold03636 length=3576	1	-1	3576	365	184	196	200	98	-1	-1	-1	0	0	0	276	475	948	749
GPJTFOU02F24ZP	1	465	0	>scaffold02581 length=778172	1	1	778172	567	286	423	466	90	-1	-1	-1	2	466	0	1	465	646458	646922
GPJTFOU02F253O	1	491	0	>scaffold02920 length=259512	1	1	259512	761	384	462	488	94	-1	-1	-1	0	0	0	1	488	20870	21357
GPJTFOU02F25JP	1	459	0	>scaffold00873 length=393382	1	-1	393382	622	314	422	453	93	-1	-1	-1	5	453	1	4	456	310860	310413
GPJTFOU02F25K9	1	522	0	>scaffold01543 length=1845703	1	-1	1845703	137	69	105	117	89	-1	-1	-1	0	0	0	202	318	964531	964415
GPJTFOU02F25T2	1	493	0	>scaffold01154 length=991038	1	-1	991038	470	237	414	471	87	-1	-1	-1	9	471	1	7	468	10746	10276
GPJTFOU02F27PV	1	420	0	>scaffold03588 length=1653025	1	-1	1653025	680	343	400	419	95	-1	-1	-1	0	0	0	1	419	164920	164502
GPJTFOU02F27X1	1	463	0	>scaffold02653 length=2767813	1	1	2767813	394	199	274	295	92	-1	-1	-1	3	295	1	165	458	944104	944396
GPJTFOU02F281Y	1	462	0	>scaffold02023 length=1110094	1	-1	1110094	387	195	405	472	85	-1	-1	-1	16	472	3	1	458	853286	852817
GPJTFOU02F28MB	1	331	0	>scaffold02310 length=101772	1	1	101772	363	183	288	315	91	-1	-1	-1	6	315	1	1	313	96724	97034
GPJTFOU02F28QO	1	466	0	>scaffold01658 length=1846106	1	-1	1846106	135	68	160	190	84	-1	-1	-1	3	190	1	7	193	846186	845997
GPJTFOU02F28RZ	1	519	0	>scaffold00894 length=2799346	1	-1	2799346	603	304	404	436	92	-1	-1	-1	1	436	0	80	515	1751707	1751273
GPJTFOU02F2AD5	1	524	0	>scaffold01154 length=991038	1	-1	991038	301	152	345	408	84	-1	-1	-1	1	408	0	118	524	745857	745450
GPJTFOU02F2AHV	1	365	0	>scaffold02330 length=281731	1	-1	281731	502	253	340	365	93	-1	-1	-1	3	365	0	1	365	35023	34662
GPJTFOU02F2AV5	1	510	0	>scaffold01658 length=1846106	1	-1	1846106	462	233	314	339	92	-1	-1	-1	4	339	1	34	370	1565741	1565405
GPJTFOU02F2BML	1	447	0	>scaffold03904 length=1360874	1	-1	1360874	392	198	309	344	89	-1	-1	-1	4	344	1	4	344	1341185	1340843
GPJTFOU02F2C0T	1	473	0	>scaffold00894 length=2799346	1	-1	2799346	200	101	209	245	85	-1	-1	-1	0	0	0	222	466	2646940	2646696
GPJTFOU02F2CW7	1	442	0	>scaffold01000 length=833048	1	-1	833048	361	182	250	272	91	-1	-1	-1	3	272	1	5	273	278045	277774
GPJTFOU02F2CXO	1	413	0	>scaffold00931 length=1164242	1	1	1164242	295	149	278	321	86	-1	-1	-1	0	0	0	1	321	557121	557441
GPJTFOU02F2CYQ	1	444	0	>scaffold03356 length=5534371	1	-1	5534371	549	277	389	424	91	-1	-1	-1	3	424	0	23	444	1015162	1014740
GPJTFOU02F2DBK	1	275	0	>scaffold01376 length=498507	1	1	498507	321	162	236	258	91	-1	-1	-1	2	258	0	13	269	114904	115160
GPJTFOU02F2DJZ	1	503	0	>scaffold00096 length=53272	1	-1	53272	184	93	185	215	86	-1	-1	-1	3	215	1	111	322	37776	37562
GPJTFOU02F2E7S	1	380	0	>scaffold01225 length=1648524	1	-1	1648524	575	290	362	384	94	-1	-1	-1	4	384	1	1	380	1028030	1027647
GPJTFOU02F2EVX	1	450	0	>scaffold01071 length=701786	1	1	701786	547	276	340	360	94	-1	-1	-1	1	360	0	1	359	526451	526810
GPJTFOU02F2FJ1	1	499	0	>scaffold00927 length=3283724	1	1	3283724	517	261	417	465	89	-1	-1	-1	8	465	1	5	463	2662865	2663327
GPJTFOU02F2FO9	1	375	0	>scaffold00953 length=1831713	1	1	1831713	656	331	364	375	97	-1	-1	-1	0	0	0	1	375	1560668	1561042
GPJTFOU02F2G0U	1	204	0	>scaffold02995 length=3168240	1	1	3168240	270	136	154	160	96	-1	-1	-1	0	0	0	2	161	2012223	2012382
GPJTFOU02F2G5W	1	475	0	>scaffold00793 length=2882171	1	-1	2882171	761	384	454	476	95	-1	-1	-1	1	476	0	1	475	389258	388783
GPJTFOU02F2GS2	1	415	0	>scaffold01274 length=1344562	1	1	1344562	567	286	382	412	92	-1	-1	-1	4	412	0	1	409	1272306	1272716
GPJTFOU02F2GU1	1	505	0	>scaffold01225 length=1648524	1	1	1648524	551	278	453	504	89	-1	-1	-1	8	504	1	1	500	516209	516708
GPJTFOU02F2IBW	1	452	0	>scaffold02364 length=430278	1	-1	430278	731	369	433	453	95	-1	-1	-1	1	453	0	1	452	76296	75844
GPJTFOU02F2II9	1	483	0	>scaffold00953 length=1831713	1	-1	1831713	202	102	153	170	90	-1	-1	-1	0	0	0	240	409	473637	473468
GPJTFOU02F2IWX	1	422	0	>scaffold01024 length=584422	1	1	584422	525	265	393	431	91	-1	-1	-1	11	431	2	1	421	528938	529367
GPJTFOU02F2JES	1	465	0	>scaffold00653 length=170658	1	1	170658	466	235	389	437	89	-1	-1	-1	5	437	1	33	465	135210	135645
GPJTFOU02F2K9T	1	375	0	>scaffold00953 length=1831713	1	1	1831713	656	331	364	375	97	-1	-1	-1	0	0	0	1	375	1560668	1561042
GPJTFOU02F2L90	1	442	0	>scaffold00919 length=2735747	1	1	2735747	254	128	163	172	94	-1	-1	-1	2	172	1	40	210	259535	259705
GPJTFOU02F2L9U	1	276	0	>scaffold00894 length=2799346	1	1	2799346	351	177	258	279	92	-1	-1	-1	7	279	2	1	276	445574	445848
GPJTFOU02F2LC1	1	448	0	>scaffold03967 length=1235123	1	1	1235123	480	242	290	306	94	-1	-1	-1	0	0	0	127	432	149614	149919
GPJTFOU02F2LU0	1	500	0	>scaffold02219 length=754219	1	1	754219	180	91	112	119	94	-1	-1	-1	0	0	0	382	500	498658	498776
GPJTFOU02F2MK3	1	535	0	>scaffold02229 length=6896804	1	1	6896804	186	94	128	138	92	-1	-1	-1	1	138	0	284	421	1582912	1583048
GPJTFOU02F2NAL	1	368	0	>scaffold03356 length=5534371	1	-1	5534371	464	234	308	329	93	-1	-1	-1	4	329	1	11	335	446798	446470
GPJTFOU02F2NCA	1	452	0	>scaffold00927 length=3283724	1	-1	3283724	676	341	423	449	94	-1	-1	-1	1	449	0	5	452	2560275	2559827
GPJTFOU02F2NVT	1	479	0	>scaffold02978 length=1051677	1	-1	1051677	507	256	414	467	88	-1	-1	-1	21	467	4	25	476	554882	554422
GPJTFOU02F2O2K	1	411	0	>scaffold00154 length=1705670	1	-1	1705670	81.8	41	136	165	82	-1	-1	-1	2	165	1	221	385	941623	941461
GPJTFOU02F2P8N	1	468	0	>scaffold02500 length=1080203	1	1	1080203	545	275	384	420	91	-1	-1	-1	9	420	2	24	443	1059743	1060153
GPJTFOU02F2PNE	1	522	0	>scaffold03611 length=3882770	1	1	3882770	276	139	210	233	90	-1	-1	-1	8	233	3	92	324	1846654	1846878
GPJTFOU02F2PUP	1	227	0	>scaffold02229 length=6896804	1	-1	6896804	355	179	217	227	95	-1	-1	-1	2	227	0	1	225	2328553	2328327
GPJTFOU02F2QCM	1	513	0	>scaffold00557 length=578260	1	-1	578260	329	166	367	434	84	-1	-1	-1	0	0	0	1	434	173591	173158
GPJTFOU02F2QFH	1	455	0	>scaffold00397 length=227775	1	1	227775	741	374	428	446	95	-1	-1	-1	0	0	0	1	446	47553	47998
GPJTFOU02F2QUL	1	456	0	>scaffold01037 length=1372050	1	1	1372050	420	212	366	412	88	-1	-1	-1	4	412	0	1	411	912659	913067
GPJTFOU02F2SS8	1	426	0	>scaffold00529 length=136405	1	-1	136405	692	349	403	421	95	-1	-1	-1	0	0	0	1	421	57210	56790
GPJTFOU02F2T74	1	503	0	>scaffold01079 length=1866546	1	1	1866546	83.8	42	115	138	83	-1	-1	-1	1	138	0	103	239	1177472	1177609
GPJTFOU02F2TTE	1	510	0	>scaffold02815 length=201128	1	1	201128	337	170	197	202	97	-1	-1	-1	3	202	1	309	510	148066	148264
GPJTFOU02F2TWW	1	463	0	>scaffold00598 length=204674	1	-1	204674	662	334	433	464	93	-1	-1	-1	4	464	0	1	463	77406	76946
GPJTFOU02F2UXQ	1	494	0	>scaffold03588 length=1653025	1	-1	1653025	400	202	368	423	86	-1	-1	-1	9	423	2	1	414	598461	598039
GPJTFOU02F2W4O	1	503	0	>scaffold00888 length=995291	1	-1	995291	359	181	290	325	89	-1	-1	-1	6	325	1	16	335	934228	933905
GPJTFOU02F2X7T	1	403	0	>scaffold00888 length=995291	1	-1	995291	236	119	326	393	82	-1	-1	-1	4	393	1	1	393	605053	604665
GPJTFOU02F2X8E	1	521	0	>scaffold03356 length=5534371	1	-1	5534371	488	246	303	322	94	-1	-1	-1	0	0	0	9	330	631607	631286
GPJTFOU02F2Y6H	1	393	0	>scaffold00931 length=1164242	1	1	1164242	280	141	325	383	84	-1	-1	-1	5	383	1	1	382	32019	32397
GPJTFOU02F2YZM	1	491	0	>scaffold02511 length=915030	1	1	915030	624	315	444	484	91	-1	-1	-1	6	484	1	1	481	829093	829573
GPJTFOU02F2ZM7	1	488	0	>scaffold00550 length=110901	1	-1	110901	369	186	248	268	92	-1	-1	-1	3	268	1	202	466	75617	75350
GPJTFOU02F305N	1	361	0	>scaffold03639 length=648127	1	-1	648127	404	204	264	283	93	-1	-1	-1	2	283	0	1	283	152732	152452
GPJTFOU02F30C4	1	442	0	>scaffold03967 length=1235123	1	-1	1235123	525	265	316	333	94	-1	-1	-1	0	0	0	4	336	1066786	1066454
GPJTFOU02F31H8	1	475	0	>scaffold01024 length=584422	1	1	584422	761	384	451	472	95	-1	-1	-1	1	472	0	1	471	346241	346712
GPJTFOU02F31PM	1	243	0	>scaffold03866 length=328236	1	-1	328236	131	66	102	114	89	-1	-1	-1	0	0	0	127	240	302281	302168
GPJTFOU02F31R5	1	490	0	>scaffold02951 length=1976791	1	1	1976791	551	278	442	492	89	-1	-1	-1	6	492	1	1	490	214217	214704
GPJTFOU02F32ER	1	447	0	>scaffold00696 length=1757369	1	-1	1757369	434	219	261	275	94	-1	-1	-1	0	0	0	1	275	716821	716547
GPJTFOU02F32X6	1	451	0	>scaffold00542 length=3656332	1	1	3656332	521	263	419	464	90	-1	-1	-1	19	464	4	1	449	3357191	3357650
GPJTFOU02F33W9	1	505	0	>scaffold00923 length=717839	1	1	717839	387	195	323	362	89	-1	-1	-1	14	362	3	1	358	169381	169732
GPJTFOU02F340P	1	368	0	>scaffold00873 length=393382	1	-1	393382	422	213	334	369	90	-1	-1	-1	4	369	1	1	368	318887	318522
GPJTFOU02F3411	1	417	0	>scaffold01274 length=1344562	1	1	1344562	549	277	382	413	92	-1	-1	-1	3	413	0	1	411	1272305	1272716
GPJTFOU02F357R	1	524	0	>scaffold02188 length=127918	1	-1	127918	462	233	311	337	92	-1	-1	-1	0	0	0	188	524	38899	38563
GPJTFOU02F35IJ	1	361	0	>scaffold04146 length=233895	1	1	233895	281	142	197	213	92	-1	-1	-1	3	213	1	146	358	216196	216405
GPJTFOU02F35XV	1	452	0	>scaffold03611 length=3882770	1	-1	3882770	587	296	364	384	94	-1	-1	-1	2	384	0	66	447	179857	179474
GPJTFOU02F36MK	1	460	0	>scaffold02698 length=692200	1	1	692200	500	252	392	438	89	-1	-1	-1	8	438	1	14	451	637858	638287
GPJTFOU02F36U6	1	473	0	>scaffold00542 length=3656332	1	-1	3656332	313	158	391	468	83	-1	-1	-1	3	468	0	6	470	1384946	1384479
GPJTFOU02F36W6	1	478	0	>scaffold00953 length=1831713	1	-1	1831713	456	230	352	392	89	-1	-1	-1	3	392	0	20	411	670002	669614
GPJTFOU02F3742	1	519	0	>scaffold00550 length=110901	1	1	110901	93.7	47	104	123	84	-1	-1	-1	0	0	0	81	203	109281	109403
GPJTFOU02F376T	1	419	0	>scaffold03611 length=3882770	1	-1	3882770	410	207	344	387	88	-1	-1	-1	2	387	0	1	387	9075	8691
GPJTFOU02F37LI	1	476	0	>scaffold00998 length=3210881	1	1	3210881	567	286	397	431	92	-1	-1	-1	6	431	1	24	453	2645694	2646119
GPJTFOU02F37N3	1	400	0	>scaffold01261 length=425982	1	-1	425982	466	235	357	395	90	-1	-1	-1	2	395	0	1	394	252213	251820
GPJTFOU02F37P4	1	418	0	>scaffold03356 length=5534371	1	-1	5534371	504	254	377	418	90	-1	-1	-1	0	0	0	1	418	3934921	3934504
GPJTFOU02F37XX	1	458	0	>scaffold00793 length=2882171	1	1	2882171	153	77	260	321	80	-1	-1	-1	0	0	0	27	347	2418720	2419040
GPJTFOU02F38E0	1	471	0	>scaffold00653 length=170658	1	1	170658	359	181	241	261	92	-1	-1	-1	0	0	0	46	306	113900	114160
GPJTFOU02F38MA	1	524	0	>scaffold02047 length=2614554	1	-1	2614554	50.1	25	94	116	81	-1	-1	-1	2	116	1	334	447	768502	768387
GPJTFOU02F38TY	1	520	0	>scaffold02229 length=6896804	1	1	6896804	710	358	452	479	94	-1	-1	-1	7	479	1	42	520	1204378	1204849
GPJTFOU02F38X1	1	428	0	>scaffold00653 length=170658	1	1	170658	394	199	377	434	86	-1	-1	-1	8	434	1	1	428	154120	154551
GPJTFOU02F39HS	1	428	0	>scaffold00542 length=3656332	1	-1	3656332	291	147	209	228	91	-1	-1	-1	5	228	2	169	393	2523896	2523671
GPJTFOU02F3A5K	1	487	0	>scaffold00053 length=208890	1	-1	208890	624	315	429	467	91	-1	-1	-1	0	0	0	1	467	155669	155203
GPJTFOU02F3ACQ	1	380	0	>scaffold03080 length=2828020	1	-1	2828020	468	236	336	369	91	-1	-1	-1	4	369	1	1	365	2361561	2361193
GPJTFOU02F3API	1	502	0	>scaffold00540 length=1168198	1	1	1168198	422	213	286	309	92	-1	-1	-1	1	309	0	1	308	853930	854238
GPJTFOU02F3BLB	1	544	0	>scaffold03175 length=688	1	-1	688	559	282	313	322	97	-1	-1	-1	1	322	0	1	322	546	226
GPJTFOU02F3BLY	1	135	0	>scaffold00789 length=848548	1	-1	848548	159	80	107	116	92	-1	-1	-1	0	0	0	9	124	438516	438401
GPJTFOU02F3BWJ	1	520	0	>scaffold02229 length=6896804	1	-1	6896804	301	152	240	268	89	-1	-1	-1	1	268	0	252	519	3873031	3872765
GPJTFOU02F3CS3	1	436	0	>scaffold03080 length=2828020	1	1	2828020	339	171	352	408	86	-1	-1	-1	7	408	1	17	424	2719865	2720265
GPJTFOU02F3DM0	1	441	0	>scaffold01128 length=8293	1	-1	8293	127	64	106	119	89	-1	-1	-1	2	119	1	5	123	7626	7510
GPJTFOU02F3E8C	1	465	0	>scaffold02337 length=67129	1	1	67129	283	143	239	269	88	-1	-1	-1	4	269	1	10	277	57134	57399
GPJTFOU02F3ED2	1	248	0	>scaffold01658 length=1846106	1	1	1846106	198	100	147	162	90	-1	-1	-1	3	162	1	1	162	1840729	1840887
GPJTFOU02F3F4R	1	482	0	>scaffold00621 length=669354	1	-1	669354	757	382	457	482	94	-1	-1	-1	0	0	0	1	482	515662	515181
GPJTFOU02F3ICK	1	509	0	>scaffold01107 length=899227	1	-1	899227	632	319	467	513	91	-1	-1	-1	5	513	0	1	508	600467	599955
GPJTFOU02F3IQ5	1	495	0	>scaffold04062 length=425825	1	1	425825	392	198	267	288	92	-1	-1	-1	9	288	3	199	484	340358	340638
GPJTFOU02F3J4A	1	447	0	>scaffold01079 length=1866546	1	1	1866546	210	106	121	126	96	-1	-1	-1	0	0	0	109	234	1401346	1401471
GPJTFOU02F3JDA	1	424	0	>scaffold00998 length=3210881	1	1	3210881	472	238	312	333	93	-1	-1	-1	4	333	1	92	424	3068215	3068543
GPJTFOU02F3JRX	1	487	0	>scaffold00438 length=579692	1	1	579692	718	362	458	489	93	-1	-1	-1	2	489	0	1	487	47385	47873
GPJTFOU02F3KEP	1	517	0	>scaffold00953 length=1831713	1	-1	1831713	303	153	330	385	85	-1	-1	-1	3	385	0	7	391	790904	790523
GPJTFOU02F3MB6	1	346	0	>scaffold00894 length=2799346	1	1	2799346	369	186	291	322	90	-1	-1	-1	3	322	0	14	334	1664772	1665091
GPJTFOU02F3MGM	1	520	0	>scaffold04026 length=655	1	1	655	295	149	247	277	89	-1	-1	-1	2	277	0	203	479	1	275
GPJTFOU02F3MPB	1	487	0	>scaffold00934 length=998311	1	1	998311	252	127	286	335	85	-1	-1	-1	3	335	0	153	485	331480	331813
GPJTFOU02F3NBH	1	308	0	>scaffold00164 length=847166	1	1	847166	224	113	245	285	85	-1	-1	-1	3	285	1	3	285	305517	305800
GPJTFOU02F3NEF	1	330	0	>scaffold02653 length=2767813	1	1	2767813	426	215	301	326	92	-1	-1	-1	4	326	1	1	323	642561	642885
GPJTFOU02F3NQ6	1	410	0	>scaffold01274 length=1344562	1	1	1344562	381	192	284	312	91	-1	-1	-1	2	312	0	9	319	335087	335397
GPJTFOU02F3NSB	1	354	0	>scaffold01658 length=1846106	1	1	1846106	430	217	320	348	91	-1	-1	-1	6	348	1	2	347	523521	523864
GPJTFOU02F3NZL	1	340	0	>scaffold03729 length=923	1	1	923	303	153	290	329	88	-1	-1	-1	5	329	1	8	335	1	325
GPJTFOU02F3O9C	1	473	0	>scaffold01080 length=907570	1	1	907570	700	353	440	469	93	-1	-1	-1	0	0	0	1	469	830854	831322
GPJTFOU02F3OFP	1	422	0	>scaffold01044 length=1435798	1	1	1435798	291	147	192	207	92	-1	-1	-1	0	0	0	216	422	192690	192896
GPJTFOU02F3OM6	1	436	0	>scaffold02511 length=915030	1	-1	915030	353	178	250	270	92	-1	-1	-1	3	270	1	3	272	772253	771987
GPJTFOU02F3OQD	1	485	0	>scaffold03312 length=335694	1	1	335694	258	130	317	377	84	-1	-1	-1	8	377	2	30	399	226087	226462
GPJTFOU02F3OUK	1	409	0	>scaffold01037 length=1372050	1	1	1372050	365	184	315	353	89	-1	-1	-1	8	353	2	58	405	426062	426411
GPJTFOU02F3P0P	1	443	0	>scaffold02995 length=3168240	1	1	3168240	315	159	261	295	88	-1	-1	-1	0	0	0	149	443	278355	278649
GPJTFOU02F3PGE	1	337	0	>scaffold03709 length=82994	1	1	82994	186	94	118	126	93	-1	-1	-1	0	0	0	6	131	70329	70454
GPJTFOU02F3PHI	1	505	0	>scaffold03611 length=3882770	1	1	3882770	684	345	465	505	92	-1	-1	-1	0	0	0	1	505	839052	839556
GPJTFOU02F3PMT	1	514	0	>scaffold02229 length=6896804	1	-1	6896804	718	362	473	510	92	-1	-1	-1	0	0	0	1	510	5403413	5402904
GPJTFOU02F3PRP	1	507	0	>scaffold00894 length=2799346	1	1	2799346	735	371	476	507	93	-1	-1	-1	3	507	0	3	507	2204704	2205209
GPJTFOU02F3S4U	1	496	0	>scaffold01066 length=1146172	1	1	1146172	662	334	454	494	91	-1	-1	-1	0	0	0	1	494	319814	320307
GPJTFOU02F3SKJ	1	496	0	>scaffold03067 length=4459	1	-1	4459	521	263	325	343	94	-1	-1	-1	2	343	0	156	496	4459	4117
GPJTFOU02F3SLH	1	490	0	>scaffold01107 length=899227	1	1	899227	551	278	437	490	89	-1	-1	-1	0	0	0	1	490	58453	58942
GPJTFOU02F3SME	1	487	0	>scaffold00858 length=677073	1	-1	677073	260	131	206	230	89	-1	-1	-1	2	230	0	257	486	589693	589466
GPJTFOU02F3T09	1	490	0	>scaffold00953 length=1831713	1	1	1831713	379	191	336	375	89	-1	-1	-1	12	375	3	104	472	1037397	1037765
GPJTFOU02F3T6B	1	425	0	>scaffold01357 length=1924607	1	1	1924607	525	265	390	428	91	-1	-1	-1	4	428	0	1	425	479071	479497
GPJTFOU02F3TVH	1	447	0	>scaffold00785 length=767056	1	-1	767056	208	105	343	415	82	-1	-1	-1	18	415	4	28	424	721388	720974
GPJTFOU02F3U9S	1	389	0	>scaffold02653 length=2767813	1	-1	2767813	244	123	192	214	89	-1	-1	-1	2	214	0	176	389	2570108	2569897
GPJTFOU02F3V6D	1	458	0	>scaffold02995 length=3168240	1	1	3168240	549	277	413	458	90	-1	-1	-1	9	458	1	1	458	983501	983949
GPJTFOU02F3V8Y	1	466	0	>scaffold01658 length=1846106	1	1	1846106	468	236	312	336	92	-1	-1	-1	1	336	0	132	466	498107	498442
GPJTFOU02F3VGD	1	346	0	>scaffold03080 length=2828020	1	-1	2828020	392	198	280	304	92	-1	-1	-1	5	304	1	40	343	2804106	2803808
GPJTFOU02F3VWV	1	517	0	>scaffold02511 length=915030	1	1	915030	248	125	218	247	88	-1	-1	-1	4	247	1	147	390	79579	79824
GPJTFOU02F3W3K	1	412	0	>scaffold00245 length=337561	1	-1	337561	319	161	188	197	95	-1	-1	-1	0	0	0	1	197	108214	108018
GPJTFOU02F3W43	1	545	0	>scaffold00429 length=2602020	1	-1	2602020	383	193	394	461	85	-1	-1	-1	0	0	0	1	461	2458975	2458515
GPJTFOU02F3W53	1	540	0	>scaffold01080 length=907570	1	-1	907570	325	164	449	539	83	-1	-1	-1	15	539	2	1	529	243121	242588
GPJTFOU02F3W96	1	416	0	>scaffold01233 length=558177	1	1	558177	295	149	188	201	93	-1	-1	-1	0	0	0	183	383	187696	187896
GPJTFOU02F3WE1	1	482	0	>scaffold00998 length=3210881	1	-1	3210881	242	122	193	214	90	-1	-1	-1	2	214	0	1	212	642830	642617
GPJTFOU02F3WMY	1	500	0	>scaffold00046 length=147914	1	1	147914	408	206	410	475	86	-1	-1	-1	11	475	2	1	467	39224	39695
GPJTFOU02F3WWT	1	535	0	>scaffold01658 length=1846106	1	1	1846106	539	272	331	348	95	-1	-1	-1	2	348	0	188	535	1404280	1404625
GPJTFOU02F3Y0I	1	483	0	>scaffold03159 length=641937	1	-1	641937	470	237	333	364	91	-1	-1	-1	7	364	1	111	469	2095	1734
GPJTFOU02F3Y26	1	512	0	>scaffold02775 length=66287	1	-1	66287	149	75	122	138	88	-1	-1	-1	6	138	4	353	484	52120	51983
GPJTFOU02F3YC9	1	503	0	>scaffold01357 length=1924607	1	1	1924607	515	260	457	512	89	-1	-1	-1	13	512	2	1	503	821372	821879
GPJTFOU02F3ZZK	1	433	0	>scaffold03639 length=648127	1	1	648127	470	237	386	429	89	-1	-1	-1	5	429	1	1	426	364616	365042
GPJTFOU02F40KX	1	442	0	>scaffold01144 length=2737893	1	-1	2737893	357	180	243	264	92	-1	-1	-1	0	0	0	172	435	1184968	1184705
GPJTFOU02F40UD	1	201	0	>scaffold00919 length=2735747	1	1	2735747	210	106	179	202	88	-1	-1	-1	1	202	0	1	201	1947507	1947708
GPJTFOU02F41MY	1	389	0	>scaffold00888 length=995291	1	-1	995291	428	216	358	396	90	-1	-1	-1	7	396	1	1	389	503141	502746
GPJTFOU02F436M	1	490	0	>scaffold01225 length=1648524	1	-1	1648524	648	327	435	471	92	-1	-1	-1	0	0	0	1	471	843808	843338
GPJTFOU02F439O	1	489	0	>scaffold02229 length=6896804	1	-1	6896804	523	264	358	388	92	-1	-1	-1	1	388	0	96	482	6367228	6366841
GPJTFOU02F43A1	1	371	0	>scaffold03368 length=42157	1	-1	42157	337	170	251	274	91	-1	-1	-1	3	274	1	98	371	27560	27290
GPJTFOU02F43Y5	1	384	0	>scaffold01357 length=1924607	1	1	1924607	456	230	326	358	91	-1	-1	-1	0	0	0	24	381	1311156	1311513
GPJTFOU02F4426	1	540	0	>scaffold03709 length=82994	1	1	82994	573	289	452	505	89	-1	-1	-1	6	505	1	1	505	71648	72146
GPJTFOU02F44LY	1	461	0	>scaffold02229 length=6896804	1	1	6896804	605	305	422	461	91	-1	-1	-1	0	0	0	1	461	3837092	3837552
GPJTFOU02F44TN	1	447	0	>scaffold02229 length=6896804	1	-1	6896804	375	189	258	281	91	-1	-1	-1	0	0	0	142	422	4527539	4527259
GPJTFOU02F451M	1	484	0	>scaffold03678 length=321307	1	-1	321307	464	234	327	357	91	-1	-1	-1	7	357	1	85	435	204574	204219
GPJTFOU02F45AK	1	465	0	>scaffold02229 length=6896804	1	1	6896804	545	275	419	465	90	-1	-1	-1	9	465	1	1	465	2125342	2125797
GPJTFOU02F45CC	1	460	0	>scaffold00542 length=3656332	1	1	3656332	186	94	151	170	88	-1	-1	-1	0	0	0	12	181	2053556	2053725
GPJTFOU02F4669	1	397	0	>scaffold03356 length=5534371	1	1	5534371	492	248	363	398	91	-1	-1	-1	5	398	1	1	397	4071330	4071723
GPJTFOU02F47BZ	1	474	0	>scaffold00793 length=2882171	1	1	2882171	694	350	443	474	93	-1	-1	-1	0	0	0	1	474	1527412	1527885
GPJTFOU02F47KE	1	554	0	>scaffold02511 length=915030	1	-1	915030	630	318	500	552	90	-1	-1	-1	14	552	2	9	554	869717	869174
GPJTFOU02F481J	1	421	0	>scaffold03356 length=5534371	1	1	5534371	438	221	369	415	88	-1	-1	-1	5	415	1	12	421	4384939	4385353
GPJTFOU02F48QX	1	402	0	>scaffold00862 length=661296	1	-1	661296	414	209	288	313	92	-1	-1	-1	1	313	0	1	313	496896	496585
GPJTFOU02F4922	1	294	0	>scaffold01443 length=579739	1	1	579739	297	150	194	206	94	-1	-1	-1	2	206	0	1	206	242357	242560
GPJTFOU02F4A4N	1	453	0	>scaffold00540 length=1168198	1	-1	1168198	593	299	414	448	92	-1	-1	-1	7	448	1	6	452	413006	412565
GPJTFOU02F4APW	1	481	0	>scaffold02500 length=1080203	1	1	1080203	174	88	184	216	85	-1	-1	-1	0	0	0	191	406	530602	530817
GPJTFOU02F4B24	1	244	0	>scaffold00931 length=1164242	1	1	1164242	325	164	228	244	93	-1	-1	-1	4	244	1	1	244	306121	306360
GPJTFOU02F4BCJ	1	449	0	>scaffold01044 length=1435798	1	1	1435798	394	199	352	399	88	-1	-1	-1	3	399	0	13	409	96407	96804
GPJTFOU02F4BKX	1	477	0	>scaffold00870 length=583678	1	1	583678	153	77	190	228	83	-1	-1	-1	6	228	2	52	273	44716	44943
GPJTFOU02F4DOL	1	355	0	>scaffold01225 length=1648524	1	-1	1648524	389	196	314	350	89	-1	-1	-1	5	350	1	7	352	839255	838907
GPJTFOU02F4DVD	1	375	0	>scaffold01357 length=1924607	1	-1	1924607	585	295	355	375	94	-1	-1	-1	0	0	0	1	375	1606750	1606376
GPJTFOU02F4ED6	1	384	0	>scaffold01110 length=1281200	1	1	1281200	511	258	355	379	93	-1	-1	-1	10	379	2	1	369	791246	791624
GPJTFOU02F4FDN	1	401	0	>scaffold03356 length=5534371	1	-1	5534371	622	314	378	398	94	-1	-1	-1	1	398	0	1	397	1713283	1712886
GPJTFOU02F4FWE	1	514	0	>scaffold03182 length=23981	1	-1	23981	498	251	409	456	89	-1	-1	-1	13	456	2	1	456	19245	18803
GPJTFOU02F4G2C	1	470	0	>scaffold00429 length=2602020	1	-1	2602020	694	350	422	446	94	-1	-1	-1	0	0	0	25	470	2377072	2376627
GPJTFOU02F4GFR	1	415	0	>scaffold02653 length=2767813	1	1	2767813	276	139	248	283	87	-1	-1	-1	1	283	0	99	381	2734551	2734832
GPJTFOU02F4H3Q	1	512	0	>scaffold00791 length=799574	1	1	799574	254	128	296	352	84	-1	-1	-1	0	0	0	106	457	434850	435201
GPJTFOU02F4HPQ	1	471	0	>scaffold00399 length=227571	1	1	227571	63.9	32	96	116	82	-1	-1	-1	1	116	0	271	386	101396	101510
GPJTFOU02F4I1C	1	493	0	>scaffold00888 length=995291	1	-1	995291	650	328	454	495	91	-1	-1	-1	7	495	1	1	489	547669	547176
GPJTFOU02F4L0C	1	492	0	>scaffold00793 length=2882171	1	-1	2882171	222	112	362	438	82	-1	-1	-1	18	438	4	64	492	351753	351325
GPJTFOU02F4L5Y	1	408	0	>scaffold02633 length=1101566	1	1	1101566	557	281	345	365	94	-1	-1	-1	1	365	0	42	405	1089293	1089657
GPJTFOU02F4LGD	1	447	0	>scaffold03625 length=727471	1	-1	727471	283	143	350	417	83	-1	-1	-1	9	417	2	16	426	330263	329850
GPJTFOU02F4LS3	1	524	0	>scaffold00542 length=3656332	1	-1	3656332	662	334	464	501	92	-1	-1	-1	6	501	1	5	504	752991	752496
GPJTFOU02F4LT1	1	556	0	>scaffold01028 length=582662	1	1	582662	252	127	447	553	80	-1	-1	-1	3	553	0	3	552	230970	231522
GPJTFOU02F4MBZ	1	457	0	>scaffold03625 length=727471	1	-1	727471	363	183	269	295	91	-1	-1	-1	2	295	0	1	293	524198	523904
GPJTFOU02F4MF9	1	331	0	>scaffold03080 length=2828020	1	-1	2828020	159	80	116	127	91	-1	-1	-1	2	127	1	1	125	2236398	2236272
GPJTFOU02F4MPJ	1	487	0	>scaffold02330 length=281731	1	1	281731	281	142	239	262	91	-1	-1	-1	7	262	2	230	484	57082	57343
GPJTFOU02F4N28	1	448	0	>scaffold01225 length=1648524	1	1	1648524	589	297	413	449	91	-1	-1	-1	2	449	0	1	448	1644177	1644624
GPJTFOU02F4N6G	1	466	0	>scaffold03135 length=63890	1	1	63890	648	327	405	431	93	-1	-1	-1	0	0	0	1	431	37902	38332
GPJTFOU02F4NOX	1	481	0	>scaffold00540 length=1168198	1	-1	1168198	815	411	456	471	96	-1	-1	-1	0	0	0	9	479	611634	611164
GPJTFOU02F4OC9	1	485	0	>scaffold02012 length=622641	1	-1	622641	839	423	470	483	97	-1	-1	-1	2	483	0	5	485	550916	550434
GPJTFOU02F4OGZ	1	469	0	>scaffold00791 length=799574	1	1	799574	256	129	174	189	92	-1	-1	-1	0	0	0	273	461	135688	135876
GPJTFOU02F4OLP	1	426	0	>scaffold02653 length=2767813	1	-1	2767813	771	389	413	421	98	-1	-1	-1	0	0	0	6	426	1078770	1078350
GPJTFOU02F4OOD	1	413	0	>scaffold02951 length=1976791	1	1	1976791	256	129	177	192	92	-1	-1	-1	2	192	1	219	410	906160	906349
GPJTFOU02F4P4Z	1	459	0	>scaffold01225 length=1648524	1	-1	1648524	615	310	422	458	92	-1	-1	-1	1	458	0	3	459	1633478	1633021
GPJTFOU02F4P9U	1	523	0	>scaffold03578 length=973537	1	1	973537	341	172	342	396	86	-1	-1	-1	2	396	0	1	395	379103	379497
GPJTFOU02F4PBE	1	447	0	>scaffold03264 length=621660	1	1	621660	163	82	277	342	80	-1	-1	-1	0	0	0	106	447	220916	221257
GPJTFOU02F4Q3I	1	281	0	>scaffold00621 length=669354	1	-1	669354	305	154	244	273	89	-1	-1	-1	7	273	2	1	267	426522	426251
GPJTFOU02F4QNW	1	469	0	>scaffold01154 length=991038	1	-1	991038	355	179	271	299	90	-1	-1	-1	2	299	0	48	345	284606	284309
GPJTFOU02F4R54	1	452	0	>scaffold01658 length=1846106	1	-1	1846106	406	205	385	433	88	-1	-1	-1	14	433	3	1	430	1566188	1565767
GPJTFOU02F4R5A	1	263	0	>scaffold00870 length=583678	1	-1	583678	418	211	247	259	95	-1	-1	-1	0	0	0	5	263	191259	191001
GPJTFOU02F4T65	1	459	0	>scaffold00714 length=292226	1	-1	292226	531	268	399	440	90	-1	-1	-1	2	440	0	17	456	175223	174786
GPJTFOU02F4TJ1	1	443	0	>scaffold03264 length=621660	1	1	621660	194	98	170	194	87	-1	-1	-1	0	0	0	122	315	51831	52024
GPJTFOU02F4TS1	1	457	0	>scaffold00919 length=2735747	1	1	2735747	622	314	422	456	92	-1	-1	-1	4	456	0	6	457	789522	789977
GPJTFOU02F4UXX	1	467	0	>scaffold01153 length=1691381	1	-1	1691381	202	102	143	155	92	-1	-1	-1	10	155	6	313	462	1289032	1288883
GPJTFOU02F4V0H	1	476	0	>scaffold03577 length=2002282	1	1	2002282	240	121	145	153	94	-1	-1	-1	0	0	0	324	476	1659330	1659482
GPJTFOU02F4V61	1	460	0	>scaffold01044 length=1435798	1	-1	1435798	710	358	430	454	94	-1	-1	-1	0	0	0	1	454	25251	24798
GPJTFOU02F4VNG	1	493	0	>scaffold02500 length=1080203	1	1	1080203	347	175	305	337	90	-1	-1	-1	11	337	3	162	493	972982	973312
GPJTFOU02F4VNU	1	436	0	>scaffold03805 length=119612	1	-1	119612	551	278	391	426	91	-1	-1	-1	2	426	0	12	436	102904	102480
GPJTFOU02F4VX0	1	333	0	>scaffold00714 length=292226	1	1	292226	456	230	304	326	93	-1	-1	-1	2	326	0	1	326	279452	279775
GPJTFOU02F4XJ6	1	534	0	>scaffold00919 length=2735747	1	1	2735747	248	125	140	145	96	-1	-1	-1	0	0	0	1	145	2066371	2066515
GPJTFOU02F4Y0H	1	495	0	>scaffold02229 length=6896804	1	1	6896804	494	249	424	481	88	-1	-1	-1	26	481	5	1	477	5380709	5381167
GPJTFOU02F4YRR	1	466	0	>scaffold01227 length=1430339	1	1	1430339	607	306	372	394	94	-1	-1	-1	0	0	0	46	439	753784	754177
GPJTFOU02F4ZAY	1	413	0	>scaffold01144 length=2737893	1	-1	2737893	700	353	398	413	96	-1	-1	-1	0	0	0	1	413	103536	103124
GPJTFOU02F4ZD9	1	503	0	>scaffold00055 length=639978	1	-1	639978	301	152	229	252	90	-1	-1	-1	2	252	0	1	251	217995	217745
GPJTFOU02F4ZIY	1	498	0	>scaffold03537 length=411025	1	1	411025	119	60	243	304	79	-1	-1	-1	0	0	0	91	394	24009	24312
GPJTFOU02F4ZTR	1	475	0	>scaffold01066 length=1146172	1	-1	1146172	751	379	451	475	94	-1	-1	-1	0	0	0	1	475	646331	645857
GPJTFOU02F507O	1	415	0	>scaffold00953 length=1831713	1	-1	1831713	575	290	371	398	93	-1	-1	-1	0	0	0	18	415	48877	48480
GPJTFOU02F50IP	1	291	0	>scaffold01144 length=2737893	1	-1	2737893	371	187	262	286	91	-1	-1	-1	7	286	2	1	279	890059	889774
GPJTFOU02F50TV	1	495	0	>scaffold00542 length=3656332	1	1	3656332	452	228	431	498	86	-1	-1	-1	3	498	0	1	495	44114	44611
GPJTFOU02F51QM	1	565	0	>scaffold00345 length=265580	1	1	265580	311	157	247	275	89	-1	-1	-1	4	275	1	293	565	22036	22308
GPJTFOU02F51V4	1	500	0	>scaffold01044 length=1435798	1	-1	1435798	309	156	187	196	95	-1	-1	-1	1	196	0	254	449	352826	352632
GPJTFOU02F51W4	1	384	0	>scaffold00540 length=1168198	1	-1	1168198	285	144	199	218	91	-1	-1	-1	7	218	3	5	215	917256	917039
GPJTFOU02F529E	1	497	0	>scaffold00581 length=906502	1	1	906502	682	344	449	484	92	-1	-1	-1	0	0	0	14	497	288938	289421
GPJTFOU02F52SD	1	434	0	>scaffold02352 length=912193	1	-1	912193	494	249	391	437	89	-1	-1	-1	11	437	2	1	432	487046	486616
GPJTFOU02F530E	1	439	0	>scaffold00894 length=2799346	1	1	2799346	545	275	394	431	91	-1	-1	-1	2	431	0	9	437	2451786	2452216
GPJTFOU02F53M4	1	330	0	>scaffold02229 length=6896804	1	1	6896804	414	209	237	245	96	-1	-1	-1	1	245	0	1	244	6809310	6809554
GPJTFOU02F53NB	1	442	0	>scaffold01044 length=1435798	1	1	1435798	617	311	374	395	94	-1	-1	-1	0	0	0	1	395	796425	796819
GPJTFOU02F54IX	1	413	0	>scaffold02995 length=3168240	1	-1	3168240	545	275	369	399	92	-1	-1	-1	1	399	0	4	401	1558386	1557988
GPJTFOU02F54XS	1	156	0	>scaffold02229 length=6896804	1	1	6896804	196	99	117	123	95	-1	-1	-1	0	0	0	1	123	114121	114243
GPJTFOU02F54YL	1	491	0	>scaffold00789 length=848548	1	1	848548	597	301	374	397	94	-1	-1	-1	1	397	0	2	397	45138	45534
GPJTFOU02F55A2	1	524	0	>scaffold02140 length=1096332	1	-1	1096332	359	181	212	221	95	-1	-1	-1	1	221	0	94	314	238042	237823
GPJTFOU02F55SE	1	445	0	>scaffold00154 length=1705670	1	-1	1705670	252	127	207	233	88	-1	-1	-1	3	233	1	213	442	1557905	1557673
GPJTFOU02F55TG	1	437	0	>scaffold02653 length=2767813	1	-1	2767813	349	176	225	239	94	-1	-1	-1	3	239	1	166	402	1052478	1052241
GPJTFOU02F55WY	1	532	0	>scaffold03611 length=3882770	1	1	3882770	484	244	320	344	93	-1	-1	-1	1	344	0	184	526	171640	171983
GPJTFOU02F56KM	1	466	0	>scaffold00793 length=2882171	1	1	2882171	91.7	46	175	218	80	-1	-1	-1	0	0	0	246	463	2418055	2418272
GPJTFOU02F56V5	1	511	0	>scaffold00927 length=3283724	1	-1	3283724	644	325	485	537	90	-1	-1	-1	26	537	4	1	511	2794561	2794025
GPJTFOU02F56XD	1	464	0	>scaffold03312 length=335694	1	-1	335694	349	176	291	329	88	-1	-1	-1	9	329	2	1	321	58273	57946
GPJTFOU02F56ZS	1	505	0	>scaffold01221 length=612908	1	-1	612908	593	299	454	499	90	-1	-1	-1	5	499	1	5	500	37404	36908
GPJTFOU02F572L	1	502	0	>scaffold02219 length=754219	1	-1	754219	545	275	447	501	89	-1	-1	-1	5	501	0	3	501	661971	661474
GPJTFOU02F57A1	1	541	0	>scaffold01043 length=432924	1	-1	432924	355	179	383	450	85	-1	-1	-1	7	450	1	25	468	218772	218324
GPJTFOU02F57RZ	1	445	0	>scaffold02995 length=3168240	1	1	3168240	533	269	401	445	90	-1	-1	-1	0	0	0	1	445	740418	740862
GPJTFOU02F58KU	1	501	0	>scaffold02229 length=6896804	1	1	6896804	442	223	250	259	96	-1	-1	-1	0	0	0	239	497	2308616	2308874
GPJTFOU02F59W5	1	425	0	>scaffold01148 length=304756	1	-1	304756	349	176	225	240	93	-1	-1	-1	1	240	0	186	425	111745	111507
GPJTFOU02F5AAY	1	503	0	>scaffold00175 length=66240	1	1	66240	349	176	261	286	91	-1	-1	-1	5	286	1	221	503	25722	26005
GPJTFOU02F5ABK	1	478	0	>scaffold00862 length=661296	1	-1	661296	240	121	234	269	86	-1	-1	-1	2	269	0	1	268	66851	66584
GPJTFOU02F5AHP	1	483	0	>scaffold00542 length=3656332	1	-1	3656332	260	131	207	233	88	-1	-1	-1	7	233	3	1	233	2458442	2458217
GPJTFOU02F5B7U	1	499	0	>scaffold00089 length=337873	1	1	337873	353	178	291	326	89	-1	-1	-1	12	326	3	175	492	127479	127800
GPJTFOU02F5BI9	1	539	0	>scaffold00929 length=598397	1	-1	598397	333	168	195	204	95	-1	-1	-1	0	0	0	1	204	171027	170824
GPJTFOU02F5CAU	1	473	0	>scaffold02653 length=2767813	1	1	2767813	450	227	385	436	88	-1	-1	-1	5	436	1	1	431	1539069	1539504
GPJTFOU02F5CHT	1	451	0	>scaffold02641 length=254022	1	1	254022	333	168	256	285	89	-1	-1	-1	4	285	1	152	436	243654	243934
GPJTFOU02F5CRT	1	465	0	>scaffold01233 length=558177	1	-1	558177	747	377	446	465	95	-1	-1	-1	3	465	0	2	465	428965	428503
GPJTFOU02F5CXQ	1	246	0	>scaffold01333 length=589717	1	-1	589717	133	67	115	131	87	-1	-1	-1	0	0	0	112	242	537622	537492
GPJTFOU02F5DBB	1	533	0	>scaffold01154 length=991038	1	-1	991038	331	167	279	315	88	-1	-1	-1	1	315	0	213	527	11580	11267
GPJTFOU02F5DHF	1	478	0	>scaffold03306 length=442698	1	-1	442698	438	221	294	316	93	-1	-1	-1	8	316	2	169	478	391440	391127
GPJTFOU02F5DMD	1	475	0	>scaffold00919 length=2735747	1	1	2735747	83.8	42	140	172	81	-1	-1	-1	8	172	4	29	192	231495	231666
GPJTFOU02F5DNJ	1	493	0	>scaffold03264 length=621660	1	-1	621660	371	187	264	288	91	-1	-1	-1	5	288	1	95	379	123766	123481
GPJTFOU02F5DO2	1	471	0	>scaffold02047 length=2614554	1	1	2614554	704	355	442	471	93	-1	-1	-1	0	0	0	1	471	2497857	2498327
GPJTFOU02F5DOS	1	418	0	>scaffold03533 length=886405	1	1	886405	178	90	126	138	91	-1	-1	-1	0	0	0	123	260	600362	600499
GPJTFOU02F5ES1	1	506	0	>scaffold02633 length=1101566	1	1	1101566	337	170	225	241	93	-1	-1	-1	3	241	1	5	244	739892	740130
GPJTFOU02F5F64	1	478	0	>scaffold01196 length=326832	1	-1	326832	656	331	444	479	92	-1	-1	-1	2	479	0	1	478	22398	21921
GPJTFOU02F5FP5	1	486	0	>scaffold02219 length=754219	1	1	754219	718	362	449	478	93	-1	-1	-1	0	0	0	1	478	183350	183827
GPJTFOU02F5FXX	1	464	0	>scaffold00542 length=3656332	1	-1	3656332	462	233	327	355	92	-1	-1	-1	5	355	1	99	448	1332511	1332157
GPJTFOU02F5G0Q	1	526	0	>scaffold00785 length=767056	1	-1	767056	680	343	485	527	92	-1	-1	-1	4	527	0	1	526	251981	251458
GPJTFOU02F5G23	1	477	0	>scaffold00614 length=1267362	1	-1	1267362	260	131	233	264	88	-1	-1	-1	6	264	2	1	261	366687	366427
GPJTFOU02F5G7M	1	474	0	>scaffold00998 length=3210881	1	1	3210881	658	332	443	478	92	-1	-1	-1	4	478	0	1	474	980723	981200
GPJTFOU02F5GFZ	1	279	0	>scaffold02766 length=516673	1	1	516673	149	75	188	221	85	-1	-1	-1	6	221	2	58	277	458817	459032
GPJTFOU02F5GLD	1	356	0	>scaffold02931 length=530498	1	-1	530498	323	163	292	331	88	-1	-1	-1	3	331	0	12	341	102965	102637
GPJTFOU02F5GXW	1	463	0	>scaffold03967 length=1235123	1	1	1235123	402	203	227	235	96	-1	-1	-1	0	0	0	1	235	588061	588295
GPJTFOU02F5H5J	1	476	0	>scaffold02653 length=2767813	1	-1	2767813	710	358	454	486	93	-1	-1	-1	10	486	2	1	476	426495	426010
GPJTFOU02F5H66	1	474	0	>scaffold00894 length=2799346	1	-1	2799346	355	179	273	303	90	-1	-1	-1	1	303	0	6	308	2695467	2695166
GPJTFOU02F5I0Z	1	379	0	>scaffold00894 length=2799346	1	-1	2799346	468	236	341	372	91	-1	-1	-1	3	372	0	10	379	1395532	1395162
GPJTFOU02F5IO5	1	441	0	>scaffold01357 length=1924607	1	1	1924607	379	191	278	307	90	-1	-1	-1	0	0	0	1	307	190290	190596
GPJTFOU02F5JBI	1	368	0	>scaffold00053 length=208890	1	1	208890	339	171	207	219	94	-1	-1	-1	0	0	0	4	222	180652	180870
GPJTFOU02F5JLP	1	458	0	>scaffold01365 length=988222	1	-1	988222	531	268	274	276	99	-1	-1	-1	0	0	0	1	276	896666	896391
GPJTFOU02F5JMC	1	438	0	>scaffold01225 length=1648524	1	1	1648524	289	146	155	158	98	-1	-1	-1	0	0	0	5	162	1396996	1397153
GPJTFOU02F5K44	1	519	0	>scaffold00789 length=848548	1	1	848548	254	128	182	200	91	-1	-1	-1	0	0	0	320	519	488208	488407
GPJTFOU02F5KKQ	1	488	0	>scaffold02047 length=2614554	1	-1	2614554	694	350	445	473	94	-1	-1	-1	4	473	0	17	488	1770999	1770530
GPJTFOU02F5KZE	1	482	0	>scaffold02219 length=754219	1	-1	754219	494	249	409	459	89	-1	-1	-1	5	459	1	1	454	31411	30953
GPJTFOU02F5LD5	1	450	0	>scaffold02209 length=199815	1	-1	199815	377	190	255	276	92	-1	-1	-1	3	276	1	1	276	20661	20389
GPJTFOU02F5LEH	1	473	0	>scaffold00870 length=583678	1	1	583678	428	216	356	398	89	-1	-1	-1	6	398	1	1	397	492798	493190
GPJTFOU02F5LZZ	1	531	0	>scaffold00919 length=2735747	1	1	2735747	272	137	169	177	95	-1	-1	-1	2	177	1	32	206	2563824	2564000
GPJTFOU02F5MO2	1	498	0	>scaffold01274 length=1344562	1	-1	1344562	394	199	310	341	90	-1	-1	-1	12	341	3	119	453	837653	837319
GPJTFOU02F5MUC	1	411	0	>scaffold00696 length=1757369	1	1	1757369	341	172	277	312	88	-1	-1	-1	0	0	0	35	346	1176253	1176564
GPJTFOU02F5MVO	1	475	0	>scaffold00934 length=998311	1	1	998311	551	278	416	458	90	-1	-1	-1	13	458	2	1	448	669712	670166
GPJTFOU02F5MYF	1	501	0	>scaffold01029 length=887892	1	-1	887892	442	223	368	417	88	-1	-1	-1	12	417	2	1	414	151680	151273
GPJTFOU02F5N9R	1	240	0	>scaffold02229 length=6896804	1	-1	6896804	232	117	181	202	89	-1	-1	-1	4	202	1	1	202	852646	852449
GPJTFOU02F5NGN	1	497	0	>scaffold01989 length=695831	1	-1	695831	642	324	449	486	92	-1	-1	-1	6	486	1	1	483	582142	581660
GPJTFOU02F5O9L	1	530	0	>scaffold01221 length=612908	1	-1	612908	244	123	234	271	86	-1	-1	-1	0	0	0	259	529	26249	25979
GPJTFOU02F5OAC	1	496	0	>scaffold03678 length=321307	1	1	321307	317	160	254	284	89	-1	-1	-1	1	284	0	213	496	201337	201619
GPJTFOU02F5OEW	1	501	0	>scaffold01658 length=1846106	1	-1	1846106	281	142	175	186	94	-1	-1	-1	0	0	0	4	189	73882	73697
GPJTFOU02F5OI2	1	377	0	>scaffold00689 length=4968	1	1	4968	406	205	332	373	89	-1	-1	-1	1	373	0	5	377	3751	4122
GPJTFOU02F5PR3	1	399	0	>scaffold01063 length=193809	1	1	193809	182	92	137	152	90	-1	-1	-1	0	0	0	129	280	127950	128101
GPJTFOU02F5PUT	1	147	0	>scaffold02960 length=125024	1	-1	125024	95.6	48	93	108	86	-1	-1	-1	0	0	0	4	111	35944	35837
GPJTFOU02F5Q04	1	315	0	>scaffold00707 length=434200	1	1	434200	319	161	205	217	94	-1	-1	-1	2	217	0	5	220	290171	290386
GPJTFOU02F5QDU	1	351	0	>scaffold02641 length=254022	1	-1	254022	377	190	250	270	92	-1	-1	-1	0	0	0	21	290	85790	85521
GPJTFOU02F5QUS	1	441	0	>scaffold03159 length=641937	1	-1	641937	454	229	328	357	91	-1	-1	-1	8	357	2	42	393	515248	514895
GPJTFOU02F5S3X	1	509	0	>scaffold02951 length=1976791	1	1	1976791	630	318	464	513	90	-1	-1	-1	6	513	1	1	507	653766	654278
GPJTFOU02F5S8U	1	500	0	>scaffold00542 length=3656332	1	1	3656332	720	363	441	467	94	-1	-1	-1	0	0	0	2	468	2109279	2109745
GPJTFOU02F5T5J	1	345	0	>scaffold01079 length=1866546	1	-1	1866546	325	164	236	260	90	-1	-1	-1	0	0	0	30	289	518481	518222
GPJTFOU02F5UAX	1	529	0	>scaffold02229 length=6896804	1	-1	6896804	684	345	466	505	92	-1	-1	-1	6	505	1	30	529	4501520	4501017
GPJTFOU02F5UPV	1	389	0	>scaffold01044 length=1435798	1	1	1435798	438	221	347	389	89	-1	-1	-1	0	0	0	1	389	1138884	1139272
GPJTFOU02F5V1B	1	469	0	>scaffold02229 length=6896804	1	1	6896804	620	313	425	461	92	-1	-1	-1	1	461	0	1	461	4123634	4124093
GPJTFOU02F5V3U	1	477	0	>scaffold03625 length=727471	1	1	727471	486	245	422	477	88	-1	-1	-1	3	477	0	1	476	416099	416573
GPJTFOU02F5VAB	1	503	0	>scaffold00793 length=2882171	1	1	2882171	321	162	195	206	94	-1	-1	-1	0	0	0	295	500	1198938	1199143
GPJTFOU02F5VOW	1	485	0	>scaffold02886 length=1501	1	1	1501	91.7	46	202	254	79	-1	-1	-1	0	0	0	61	314	157	410
GPJTFOU02F5W9G	1	506	0	>scaffold01132 length=117274	1	1	117274	208	105	126	133	94	-1	-1	-1	0	0	0	203	335	33386	33518
GPJTFOU02F5W9N	1	479	0	>scaffold02500 length=1080203	1	1	1080203	305	154	199	214	92	-1	-1	-1	0	0	0	121	334	70861	71074
GPJTFOU02F5WYM	1	426	0	>scaffold01107 length=899227	1	1	899227	349	176	283	315	89	-1	-1	-1	4	315	1	1	311	544993	545307
GPJTFOU02F5X35	1	465	0	>scaffold03256 length=218631	1	1	218631	341	172	293	330	88	-1	-1	-1	5	330	1	1	327	190664	190991
GPJTFOU02F5XF8	1	479	0	>scaffold03159 length=641937	1	1	641937	460	232	365	408	89	-1	-1	-1	1	408	0	57	464	156961	157367
GPJTFOU02F5XLJ	1	540	0	>scaffold02951 length=1976791	1	1	1976791	258	130	184	201	91	-1	-1	-1	2	201	0	305	503	1681804	1682004
GPJTFOU02F5XLZ	1	394	0	>scaffold01225 length=1648524	1	1	1648524	416	210	349	391	89	-1	-1	-1	7	391	1	1	386	1298819	1299207
GPJTFOU02F5XTC	1	456	0	>scaffold01220 length=2714	1	-1	2714	634	320	430	463	92	-1	-1	-1	9	463	1	1	456	1261	801
GPJTFOU02F5Y2O	1	415	0	>scaffold01001 length=872483	1	-1	872483	258	130	205	226	90	-1	-1	-1	3	226	1	1	223	350898	350673
GPJTFOU02F5ZJP	1	513	0	>scaffold01017 length=942342	1	-1	942342	268	135	189	205	92	-1	-1	-1	4	205	1	309	513	339064	338864
GPJTFOU02F60XK	1	511	0	>scaffold00464 length=214470	1	-1	214470	474	239	296	315	93	-1	-1	-1	0	0	0	195	509	98507	98193
GPJTFOU02F6193	1	189	0	>scaffold00614 length=1267362	1	1	1267362	178	90	117	126	92	-1	-1	-1	0	0	0	60	185	653600	653725
GPJTFOU02F61BF	1	371	0	>scaffold00696 length=1757369	1	-1	1757369	593	299	355	371	95	-1	-1	-1	2	371	0	1	371	361030	360662
GPJTFOU02F627Z	1	384	0	>scaffold01376 length=498507	1	1	498507	478	241	354	386	91	-1	-1	-1	8	386	2	1	384	483503	483882
GPJTFOU02F62JV	1	464	0	>scaffold01485 length=1538	1	-1	1538	133	67	194	235	82	-1	-1	-1	1	235	0	230	464	390	157
GPJTFOU02F62KH	1	506	0	>scaffold01227 length=1430339	1	-1	1430339	256	129	248	284	87	-1	-1	-1	4	284	1	195	476	263385	263104
GPJTFOU02F62Q0	1	370	0	>scaffold02995 length=3168240	1	-1	3168240	456	230	300	320	93	-1	-1	-1	10	320	3	19	336	874826	874515
GPJTFOU02F62RX	1	494	0	>scaffold00999 length=676025	1	1	676025	383	193	297	331	89	-1	-1	-1	3	331	0	1	328	73955	74285
GPJTFOU02F6303	1	474	0	>scaffold03639 length=648127	1	-1	648127	178	90	163	186	87	-1	-1	-1	1	186	0	8	192	593761	593576
GPJTFOU02F632K	1	431	0	>scaffold01028 length=582662	1	1	582662	387	195	323	363	88	-1	-1	-1	2	363	0	1	363	143371	143731
GPJTFOU02F63W4	1	479	0	>scaffold00843 length=236479	1	-1	236479	416	210	406	463	87	-1	-1	-1	10	463	2	19	479	24585	24131
GPJTFOU02F63XV	1	413	0	>scaffold00927 length=3283724	1	-1	3283724	484	244	377	418	90	-1	-1	-1	5	418	1	1	413	258786	258369
GPJTFOU02F63YR	1	463	0	>scaffold00873 length=393382	1	-1	393382	628	317	426	461	92	-1	-1	-1	1	461	0	4	463	71191	70731
GPJTFOU02F64AZ	1	491	0	>scaffold00905 length=410602	1	1	410602	278	140	266	304	87	-1	-1	-1	3	304	0	188	491	159047	159347
GPJTFOU02F64OG	1	372	0	>scaffold00529 length=136405	1	-1	136405	347	175	214	226	94	-1	-1	-1	2	226	0	139	364	128253	128030
GPJTFOU02F65CO	1	553	0	>scaffold01543 length=1845703	1	1	1845703	662	334	514	566	90	-1	-1	-1	21	566	3	3	551	777478	778039
GPJTFOU02F65EC	1	273	0	>scaffold00540 length=1168198	1	1	1168198	327	165	244	267	91	-1	-1	-1	5	267	1	1	263	1070882	1071147
GPJTFOU02F65K4	1	469	0	>scaffold00789 length=848548	1	1	848548	724	365	444	469	94	-1	-1	-1	1	469	0	1	469	192710	193177
GPJTFOU02F65OF	1	418	0	>scaffold02653 length=2767813	1	-1	2767813	434	219	256	267	95	-1	-1	-1	1	267	0	153	418	2289569	2289303
GPJTFOU02F6606	1	482	0	>scaffold02330 length=281731	1	-1	281731	103	52	155	188	82	-1	-1	-1	1	188	0	8	195	99658	99472
GPJTFOU02F67XZ	1	387	0	>scaffold00927 length=3283724	1	-1	3283724	498	251	352	385	91	-1	-1	-1	8	385	2	1	379	2061873	2061491
GPJTFOU02F68HR	1	358	0	>scaffold02229 length=6896804	1	1	6896804	396	200	319	358	89	-1	-1	-1	3	358	0	4	358	5829484	5829841
GPJTFOU02F68TN	1	491	0	>scaffold00995 length=1027965	1	-1	1027965	460	232	316	344	91	-1	-1	-1	10	344	2	1	344	16317	15984
GPJTFOU02F696Q	1	489	0	>scaffold00919 length=2735747	1	-1	2735747	470	237	368	409	89	-1	-1	-1	2	409	0	9	416	1338919	1338512
GPJTFOU02F69BR	1	461	0	>scaffold01071 length=701786	1	-1	701786	676	341	433	457	94	-1	-1	-1	5	457	1	1	456	611657	611205
GPJTFOU02F69OS	1	507	0	>scaffold02698 length=692200	1	-1	692200	563	284	433	477	90	-1	-1	-1	8	477	1	38	507	487377	486902
GPJTFOU02F6AC6	1	523	0	>scaffold03588 length=1653025	1	-1	1653025	543	274	455	507	89	-1	-1	-1	10	507	1	1	502	1412163	1411662
GPJTFOU02F6B1H	1	437	0	>scaffold01543 length=1845703	1	1	1845703	335	169	240	261	91	-1	-1	-1	2	261	0	176	436	498468	498726
GPJTFOU02F6B3W	1	372	0	>scaffold00542 length=3656332	1	-1	3656332	492	248	342	372	91	-1	-1	-1	1	372	0	1	372	1400840	1400470
GPJTFOU02F6C6B	1	444	0	>scaffold02995 length=3168240	1	1	3168240	517	261	400	445	89	-1	-1	-1	1	445	0	1	444	740418	740862
GPJTFOU02F6DF6	1	535	0	>scaffold01658 length=1846106	1	-1	1846106	373	188	269	296	90	-1	-1	-1	0	0	0	47	342	1612617	1612322
GPJTFOU02F6DIQ	1	301	0	>scaffold03904 length=1360874	1	1	1360874	186	94	163	186	87	-1	-1	-1	0	0	0	1	186	447825	448010
GPJTFOU02F6DPC	1	518	0	>scaffold01037 length=1372050	1	1	1372050	615	310	470	517	90	-1	-1	-1	6	517	1	2	514	1252616	1253130
GPJTFOU02F6DT3	1	486	0	>scaffold02229 length=6896804	1	1	6896804	379	191	362	415	87	-1	-1	-1	3	415	0	73	486	3325180	3325592
GPJTFOU02F6ECB	1	521	0	>scaffold00696 length=1757369	1	1	1757369	418	211	267	283	94	-1	-1	-1	2	283	0	230	511	1650187	1650468
GPJTFOU02F6ECL	1	418	0	>scaffold00919 length=2735747	1	-1	2735747	543	274	382	418	91	-1	-1	-1	0	0	0	1	418	490792	490375
GPJTFOU02F6EIS	1	376	0	>scaffold03577 length=2002282	1	1	2002282	319	161	203	217	93	-1	-1	-1	0	0	0	160	376	744351	744567
GPJTFOU02F6EL1	1	520	0	>scaffold00429 length=2602020	1	1	2602020	287	145	177	187	94	-1	-1	-1	3	187	1	163	349	1634054	1634237
GPJTFOU02F6F6V	1	323	0	>scaffold01305 length=468020	1	-1	468020	325	164	278	312	89	-1	-1	-1	8	312	2	15	323	190152	189846
GPJTFOU02F6F9M	1	423	0	>scaffold03806 length=453733	1	-1	453733	178	90	171	198	86	-1	-1	-1	5	198	2	213	405	242219	242022
GPJTFOU02F6FD0	1	499	0	>scaffold03918 length=408218	1	1	408218	256	129	168	181	92	-1	-1	-1	0	0	0	315	495	336310	336490
GPJTFOU02F6G25	1	513	0	>scaffold02229 length=6896804	1	1	6896804	551	278	356	381	93	-1	-1	-1	7	381	1	1	380	5038636	5039010
GPJTFOU02F6HLZ	1	499	0	>scaffold01079 length=1866546	1	-1	1866546	170	86	137	154	88	-1	-1	-1	0	0	0	23	176	927807	927654
GPJTFOU02F6HOP	1	409	0	>scaffold03904 length=1360874	1	-1	1360874	494	249	366	401	91	-1	-1	-1	3	401	0	4	401	197190	196790
GPJTFOU02F6HVG	1	499	0	>scaffold01357 length=1924607	1	1	1924607	281	142	214	237	90	-1	-1	-1	2	237	0	265	499	1488986	1489222
GPJTFOU02F6IYB	1	512	0	>scaffold00926 length=982286	1	1	982286	363	183	327	375	87	-1	-1	-1	0	0	0	138	512	130179	130553
GPJTFOU02F6J6S	1	421	0	>scaffold02229 length=6896804	1	1	6896804	400	202	339	382	88	-1	-1	-1	2	382	0	3	383	3576451	3576831
GPJTFOU02F6JKP	1	521	0	>scaffold02330 length=281731	1	-1	281731	648	327	414	443	93	-1	-1	-1	0	0	0	1	443	35022	34580
GPJTFOU02F6KFU	1	450	0	>scaffold03487 length=1113252	1	-1	1113252	456	230	357	399	89	-1	-1	-1	9	399	2	1	397	523725	523334
GPJTFOU02F6KL8	1	477	0	>scaffold02951 length=1976791	1	-1	1976791	597	301	410	440	93	-1	-1	-1	6	440	1	30	467	1630353	1629918
GPJTFOU02F6KM1	1	496	0	>scaffold00858 length=677073	1	1	677073	379	191	239	254	94	-1	-1	-1	2	254	0	1	252	343211	343464
GPJTFOU02F6KTW	1	505	0	>scaffold00888 length=995291	1	1	995291	704	355	455	487	93	-1	-1	-1	1	487	0	1	486	580921	581407
GPJTFOU02F6KYM	1	447	0	>scaffold01144 length=2737893	1	1	2737893	513	259	358	391	91	-1	-1	-1	0	0	0	12	402	1551783	1552173
GPJTFOU02F6L2N	1	550	0	>scaffold02995 length=3168240	1	1	3168240	718	362	503	550	91	-1	-1	-1	0	0	0	1	550	1761041	1761590
GPJTFOU02F6M6S	1	507	0	>scaffold01261 length=425982	1	1	425982	470	237	431	492	87	-1	-1	-1	4	492	0	5	495	363138	363626
GPJTFOU02F6MR4	1	419	0	>scaffold00919 length=2735747	1	1	2735747	448	226	290	310	93	-1	-1	-1	1	310	0	1	310	825600	825908
GPJTFOU02F6MZX	1	483	0	>scaffold03578 length=973537	1	-1	973537	359	181	288	321	89	-1	-1	-1	2	321	0	21	339	207398	207078
GPJTFOU02F6NHN	1	271	0	>scaffold03127 length=112668	1	-1	112668	323	163	208	222	93	-1	-1	-1	2	222	0	1	222	107521	107302
GPJTFOU02F6NV4	1	511	0	>scaffold00476 length=174883	1	1	174883	375	189	315	353	89	-1	-1	-1	8	353	2	153	501	68029	68377
GPJTFOU02F6OID	1	474	0	>scaffold02364 length=430278	1	1	430278	797	402	456	474	96	-1	-1	-1	0	0	0	1	474	75415	75888
GPJTFOU02F6OJB	1	459	0	>scaffold00968 length=326539	1	1	326539	541	273	403	445	90	-1	-1	-1	1	445	0	8	452	2115	2558
GPJTFOU02F6OLM	1	478	0	>scaffold02023 length=1110094	1	-1	1110094	486	245	367	407	90	-1	-1	-1	3	407	0	75	478	584828	584422
GPJTFOU02F6OXV	1	272	0	>scaffold00164 length=847166	1	1	847166	305	154	239	266	89	-1	-1	-1	1	266	0	1	265	783848	784113
GPJTFOU02F6P5R	1	504	0	>scaffold00931 length=1164242	1	-1	1164242	63.9	32	87	104	83	-1	-1	-1	1	104	0	169	272	996300	996198
GPJTFOU02F6PAZ	1	457	0	>scaffold02978 length=1051677	1	1	1051677	460	232	295	314	93	-1	-1	-1	4	314	1	1	313	291240	291550
GPJTFOU02F6PZN	1	297	0	>scaffold00927 length=3283724	1	-1	3283724	165	83	122	135	90	-1	-1	-1	0	0	0	100	234	2745396	2745262
GPJTFOU02F6Q8E	1	480	0	>scaffold01443 length=579739	1	1	579739	218	110	140	150	93	-1	-1	-1	0	0	0	222	371	8790	8939
GPJTFOU02F6QFX	1	538	0	>scaffold01141 length=471323	1	1	471323	581	293	447	499	89	-1	-1	-1	7	499	1	1	499	130011	130502
GPJTFOU02F6R5Z	1	314	0	>scaffold02229 length=6896804	1	-1	6896804	361	182	224	238	94	-1	-1	-1	0	0	0	23	260	5917423	5917186
GPJTFOU02F6RYK	1	467	0	>scaffold01144 length=2737893	1	-1	2737893	749	378	439	458	95	-1	-1	-1	1	458	0	1	457	105929	105472
GPJTFOU02F6S7J	1	491	0	>scaffold00988 length=268328	1	-1	268328	297	150	198	214	92	-1	-1	-1	0	0	0	3	216	265554	265341
GPJTFOU02F6SF0	1	426	0	>scaffold01001 length=872483	1	-1	872483	468	236	299	316	94	-1	-1	-1	3	316	0	107	422	843949	843637
GPJTFOU02F6T0G	1	438	0	>scaffold03290 length=93480	1	1	93480	547	276	402	440	91	-1	-1	-1	3	440	0	1	438	10117	10555
GPJTFOU02F6TXS	1	476	0	>scaffold00055 length=639978	1	-1	639978	349	176	278	312	89	-1	-1	-1	0	0	0	135	446	254946	254635
GPJTFOU02F6U20	1	406	0	>scaffold01658 length=1846106	1	1	1846106	283	143	323	380	85	-1	-1	-1	11	380	2	35	406	677579	677955
GPJTFOU02F6UJI	1	500	0	>scaffold03356 length=5534371	1	-1	5534371	654	330	460	499	92	-1	-1	-1	7	499	1	1	498	5207282	5206790
GPJTFOU02F6UKX	1	407	0	>scaffold00765 length=949536	1	1	949536	513	259	355	387	91	-1	-1	-1	0	0	0	1	387	370914	371300
GPJTFOU02F6VT7	1	439	0	>scaffold01357 length=1924607	1	-1	1924607	785	396	426	436	97	-1	-1	-1	0	0	0	4	439	855349	854914
GPJTFOU02F6WKD	1	455	0	>scaffold00953 length=1831713	1	-1	1831713	115	58	97	110	88	-1	-1	-1	0	0	0	1	110	647774	647665
GPJTFOU02F6X83	1	515	0	>scaffold00999 length=676025	1	-1	676025	307	155	183	191	95	-1	-1	-1	1	191	0	151	340	323930	323740
GPJTFOU02F6XLF	1	442	0	>scaffold01001 length=872483	1	-1	872483	276	139	191	206	92	-1	-1	-1	3	206	1	239	442	492309	492105
GPJTFOU02F6Y1S	1	407	0	>scaffold01543 length=1845703	1	-1	1845703	133	67	215	263	81	-1	-1	-1	1	263	0	133	395	329194	328933
GPJTFOU02F6Y3F	1	470	0	>scaffold02135 length=565549	1	1	565549	696	351	442	468	94	-1	-1	-1	7	468	1	10	470	363206	363673
GPJTFOU02F700O	1	381	0	>scaffold03356 length=5534371	1	1	5534371	325	164	266	300	88	-1	-1	-1	0	0	0	3	302	2782825	2783124
GPJTFOU02F703K	1	496	0	>scaffold02219 length=754219	1	-1	754219	266	134	170	182	93	-1	-1	-1	0	0	0	1	182	356758	356577
GPJTFOU02F70CV	1	404	0	>scaffold00894 length=2799346	1	1	2799346	509	257	371	405	91	-1	-1	-1	3	405	0	1	404	1664829	1665231
GPJTFOU02F70IN	1	504	0	>scaffold00021 length=49532	1	-1	49532	174	88	335	416	80	-1	-1	-1	6	416	1	4	419	7354	6945
GPJTFOU02F70MR	1	448	0	>scaffold01142 length=1245376	1	1	1245376	254	128	161	172	93	-1	-1	-1	0	0	0	179	350	729673	729844
GPJTFOU02F70PT	1	514	0	>scaffold01153 length=1691381	1	1	1691381	464	234	456	523	87	-1	-1	-1	19	523	3	1	514	446023	446535
GPJTFOU02F70SR	1	467	0	>scaffold03504 length=477320	1	-1	477320	724	365	437	461	94	-1	-1	-1	0	0	0	7	467	162301	161841
GPJTFOU02F70ZM	1	416	0	>scaffold03882 length=1029886	1	-1	1029886	107	54	138	166	83	-1	-1	-1	0	0	0	242	407	489728	489563
GPJTFOU02F71JL	1	414	0	>scaffold01044 length=1435798	1	1	1435798	420	212	363	408	88	-1	-1	-1	4	408	0	1	406	869599	870004
GPJTFOU02F71LL	1	521	0	>scaffold03588 length=1653025	1	-1	1653025	396	200	313	345	90	-1	-1	-1	8	345	2	171	511	105230	104890
GPJTFOU02F73KB	1	432	0	>scaffold01053 length=485187	1	-1	485187	159	80	243	296	82	-1	-1	-1	1	296	0	100	394	151081	150786
GPJTFOU02F742G	1	394	0	>scaffold03967 length=1235123	1	-1	1235123	500	252	365	400	91	-1	-1	-1	7	400	1	1	394	541059	540661
GPJTFOU02F74S0	1	464	0	>scaffold01543 length=1845703	1	1	1845703	603	304	430	467	92	-1	-1	-1	10	467	2	1	464	292801	293260
GPJTFOU02F75FR	1	519	0	>scaffold02229 length=6896804	1	1	6896804	335	169	298	339	87	-1	-1	-1	4	339	1	185	519	2580066	2580404
GPJTFOU02F75JI	1	527	0	>scaffold00785 length=767056	1	-1	767056	801	404	498	528	94	-1	-1	-1	1	528	0	1	527	249309	248782
GPJTFOU02F75YD	1	489	0	>scaffold00919 length=2735747	1	-1	2735747	424	214	297	321	92	-1	-1	-1	4	321	1	160	479	335672	335355
GPJTFOU02F75Z0	1	550	0	>scaffold04100 length=1454188	1	-1	1454188	238	120	167	179	93	-1	-1	-1	4	179	2	206	384	379501	379327
GPJTFOU02F764T	1	403	0	>scaffold03312 length=335694	1	-1	335694	507	256	346	375	92	-1	-1	-1	2	375	0	29	403	160159	159787
GPJTFOU02F76C3	1	503	0	>scaffold03578 length=973537	1	1	973537	642	324	447	488	91	-1	-1	-1	0	0	0	9	496	778541	779028
GPJTFOU02F76KU	1	478	0	>scaffold00999 length=676025	1	-1	676025	291	147	209	227	92	-1	-1	-1	2	227	0	204	429	666058	665833
GPJTFOU02F76RC	1	486	0	>scaffold00929 length=598397	1	-1	598397	688	347	416	439	94	-1	-1	-1	0	0	0	42	480	375502	375064
GPJTFOU02F76Z0	1	432	0	>scaffold01274 length=1344562	1	1	1344562	375	189	264	289	91	-1	-1	-1	0	0	0	1	289	1038620	1038908
GPJTFOU02F776K	1	472	0	>scaffold00572 length=97988	1	1	97988	547	276	392	428	91	-1	-1	-1	2	428	0	45	472	64899	65324
GPJTFOU02F777J	1	466	0	>scaffold01107 length=899227	1	-1	899227	611	308	407	440	92	-1	-1	-1	0	0	0	27	466	873076	872637
GPJTFOU02F7814	1	401	0	>scaffold02995 length=3168240	1	-1	3168240	607	306	379	402	94	-1	-1	-1	1	402	0	1	401	147046	146645
GPJTFOU02F7AEL	1	523	0	>scaffold00542 length=3656332	1	-1	3656332	367	185	249	267	93	-1	-1	-1	5	267	1	260	523	1783084	1782820
GPJTFOU02F7AG5	1	432	0	>scaffold00055 length=639978	1	-1	639978	387	195	258	278	92	-1	-1	-1	2	278	0	1	278	392025	391750
GPJTFOU02F7AGV	1	423	0	>scaffold02541 length=202633	1	1	202633	513	259	305	319	95	-1	-1	-1	1	319	0	1	319	153640	153957
GPJTFOU02F7ANY	1	506	0	>scaffold00378 length=631430	1	1	631430	615	310	462	505	91	-1	-1	-1	12	505	2	3	506	256562	257055
GPJTFOU02F7B99	1	512	0	>scaffold01053 length=485187	1	1	485187	720	363	467	499	93	-1	-1	-1	2	499	0	2	500	251772	252268
GPJTFOU02F7BCA	1	489	0	>scaffold01044 length=1435798	1	1	1435798	523	264	438	490	89	-1	-1	-1	12	490	2	1	481	608960	609446
GPJTFOU02F7BEF	1	458	0	>scaffold01221 length=612908	1	1	612908	339	171	357	419	85	-1	-1	-1	0	0	0	1	419	574995	575413
GPJTFOU02F7CFN	1	491	0	>scaffold00888 length=995291	1	-1	995291	515	260	448	504	88	-1	-1	-1	15	504	2	1	491	281795	281294
GPJTFOU02F7CUU	1	152	0	>scaffold02265 length=336241	1	1	336241	200	101	138	149	92	-1	-1	-1	1	149	0	4	152	97567	97714
GPJTFOU02F7DWI	1	505	0	>scaffold03356 length=5534371	1	-1	5534371	371	187	271	295	91	-1	-1	-1	3	295	1	1	293	2403126	2402833
GPJTFOU02F7E5A	1	472	0	>scaffold03577 length=2002282	1	1	2002282	440	222	380	432	87	-1	-1	-1	3	432	0	22	450	657485	657916
GPJTFOU02F7E92	1	231	0	>scaffold01543 length=1845703	1	1	1845703	188	95	188	219	85	-1	-1	-1	0	0	0	9	227	1838365	1838583
GPJTFOU02F7EX0	1	494	0	>scaffold03264 length=621660	1	1	621660	605	305	448	493	90	-1	-1	-1	2	493	0	1	492	141974	142465
GPJTFOU02F7F86	1	507	0	>scaffold03356 length=5534371	1	-1	5534371	523	264	316	332	95	-1	-1	-1	1	332	0	176	507	4283433	4283103
GPJTFOU02F7FH9	1	517	0	>scaffold03356 length=5534371	1	-1	5534371	585	295	407	443	91	-1	-1	-1	1	443	0	76	517	1364038	1363596
GPJTFOU02F7GMC	1	414	0	>scaffold03078 length=624215	1	-1	624215	452	228	294	316	93	-1	-1	-1	0	0	0	1	316	602860	602545
GPJTFOU02F7GO9	1	429	0	>scaffold01774 length=109994	1	-1	109994	311	157	311	358	86	-1	-1	-1	12	358	3	20	368	16713	16359
GPJTFOU02F7HEM	1	482	0	>scaffold02653 length=2767813	1	-1	2767813	434	219	264	279	94	-1	-1	-1	0	0	0	1	279	2139080	2138802
GPJTFOU02F7IG1	1	411	0	>scaffold03904 length=1360874	1	-1	1360874	478	241	362	397	91	-1	-1	-1	4	397	1	4	397	197190	196795
GPJTFOU02F7IY3	1	483	0	>scaffold01144 length=2737893	1	1	2737893	287	145	311	365	85	-1	-1	-1	1	365	0	116	479	528005	528369
GPJTFOU02F7J4J	1	153	0	>scaffold03356 length=5534371	1	-1	5534371	165	83	136	151	90	-1	-1	-1	2	151	1	3	153	1449006	1448858
GPJTFOU02F7JAV	1	490	0	>scaffold01225 length=1648524	1	-1	1648524	672	339	457	496	92	-1	-1	-1	9	496	1	1	487	1148327	1147832
GPJTFOU02F7JS3	1	436	0	>scaffold01144 length=2737893	1	-1	2737893	226	114	151	162	93	-1	-1	-1	1	162	0	87	248	430614	430454
GPJTFOU02F7JZ2	1	403	0	>scaffold00322 length=30283	1	-1	30283	442	223	352	395	89	-1	-1	-1	0	0	0	1	395	2793	2399
GPJTFOU02F7K6X	1	402	0	>scaffold02633 length=1101566	1	-1	1101566	373	188	310	347	89	-1	-1	-1	14	347	4	1	336	276117	275774
GPJTFOU02F7MID	1	489	0	>scaffold01349 length=181300	1	1	181300	575	290	420	462	90	-1	-1	-1	1	462	0	14	474	17584	18045
GPJTFOU02F7MJM	1	484	0	>scaffold00785 length=767056	1	1	767056	210	106	295	353	83	-1	-1	-1	15	353	4	18	356	720833	721184
GPJTFOU02F7MR8	1	489	0	>scaffold03967 length=1235123	1	-1	1235123	147	74	221	270	81	-1	-1	-1	0	0	0	220	489	78458	78189
GPJTFOU02F7N7C	1	496	0	>scaffold02511 length=915030	1	1	915030	694	350	458	494	92	-1	-1	-1	0	0	0	1	494	68846	69339
GPJTFOU02F7NCK	1	436	0	>scaffold01000 length=833048	1	-1	833048	210	106	207	238	86	-1	-1	-1	2	238	0	154	390	365019	364783
GPJTFOU02F7O9F	1	503	0	>scaffold01037 length=1372050	1	-1	1372050	432	218	354	397	89	-1	-1	-1	3	397	0	1	394	1015810	1015414
GPJTFOU02F7OQN	1	434	0	>scaffold01357 length=1924607	1	1	1924607	325	164	307	350	87	-1	-1	-1	11	350	3	92	430	1456445	1456794
GPJTFOU02F7OU5	1	498	0	>scaffold00858 length=677073	1	1	677073	379	191	239	254	94	-1	-1	-1	2	254	0	1	252	343211	343464
GPJTFOU02F7OZY	1	446	0	>scaffold03904 length=1360874	1	-1	1360874	402	203	307	337	91	-1	-1	-1	6	337	1	116	446	471122	470786
GPJTFOU02F7P4N	1	500	0	>scaffold03611 length=3882770	1	-1	3882770	648	327	458	499	91	-1	-1	-1	2	499	0	1	499	1372426	1371930
GPJTFOU02F7PPM	1	487	0	>scaffold00894 length=2799346	1	1	2799346	783	395	465	487	95	-1	-1	-1	1	487	0	1	487	560173	560658
GPJTFOU02F7PXS	1	452	0	>scaffold02995 length=3168240	1	-1	3168240	462	233	400	455	87	-1	-1	-1	13	455	2	3	452	306819	306373
GPJTFOU02F7Q1T	1	501	0	>scaffold02978 length=1051677	1	1	1051677	297	150	216	238	90	-1	-1	-1	0	0	0	254	491	867630	867867
GPJTFOU02F7Q5X	1	270	0	>scaffold03080 length=2828020	1	1	2828020	182	92	221	260	85	-1	-1	-1	3	260	1	2	259	2811392	2811650
GPJTFOU02F7QQV	1	475	0	>scaffold00696 length=1757369	1	1	1757369	182	92	110	116	94	-1	-1	-1	0	0	0	126	241	28711	28826
GPJTFOU02F7QR1	1	318	0	>scaffold03356 length=5534371	1	-1	5534371	379	191	269	295	91	-1	-1	-1	0	0	0	1	295	3934921	3934627
GPJTFOU02F7R63	1	508	0	>scaffold01037 length=1372050	1	1	1372050	817	412	485	508	95	-1	-1	-1	1	508	0	1	507	400030	400537
GPJTFOU02F7R9D	1	490	0	>scaffold02653 length=2767813	1	-1	2767813	682	344	464	500	92	-1	-1	-1	13	500	2	1	487	426495	425996
GPJTFOU02F7RCD	1	521	0	>scaffold01119 length=545265	1	1	545265	192	97	163	185	88	-1	-1	-1	0	0	0	2	186	241621	241805
GPJTFOU02F7ROL	1	494	0	>scaffold02698 length=692200	1	1	692200	369	186	240	258	93	-1	-1	-1	0	0	0	1	258	264892	265149
GPJTFOU02F7T6Y	1	446	0	>scaffold03967 length=1235123	1	1	1235123	642	324	414	444	93	-1	-1	-1	0	0	0	1	444	242214	242657
GPJTFOU02F7TBL	1	456	0	>scaffold00542 length=3656332	1	-1	3656332	446	225	288	309	93	-1	-1	-1	0	0	0	148	456	2414176	2413868
GPJTFOU02F7TXI	1	476	0	>scaffold02229 length=6896804	1	-1	6896804	541	273	422	471	89	-1	-1	-1	3	471	0	9	476	4972378	4971908
GPJTFOU02F7U77	1	471	0	>scaffold03611 length=3882770	1	1	3882770	601	303	417	450	92	-1	-1	-1	5	450	1	5	451	3401984	3402431
GPJTFOU02F7U7H	1	484	0	>scaffold03356 length=5534371	1	-1	5534371	285	144	276	320	86	-1	-1	-1	0	0	0	100	419	33143	32824
GPJTFOU02F7UAT	1	526	0	>scaffold02229 length=6896804	1	-1	6896804	266	134	188	206	91	-1	-1	-1	0	0	0	220	425	1457885	1457680
GPJTFOU02F7V7H	1	400	0	>scaffold00542 length=3656332	1	-1	3656332	301	152	188	200	94	-1	-1	-1	0	0	0	201	400	917590	917391
GPJTFOU02F7V9P	1	433	0	>scaffold01274 length=1344562	1	1	1344562	311	157	214	232	92	-1	-1	-1	2	232	0	187	416	824838	825069
GPJTFOU02F7W7I	1	490	0	>scaffold03810 length=426718	1	1	426718	311	157	206	221	93	-1	-1	-1	1	221	0	1	221	271570	271789
GPJTFOU02F7WED	1	551	0	>scaffold01297 length=25737	1	-1	25737	593	299	430	473	90	-1	-1	-1	3	473	0	1	470	7023	6551
GPJTFOU02F7WNY	1	416	0	>scaffold01044 length=1435798	1	1	1435798	363	183	316	362	87	-1	-1	-1	15	362	4	55	416	332809	333155
GPJTFOU02F7X82	1	506	0	>scaffold01160 length=157536	1	1	157536	329	166	208	222	93	-1	-1	-1	0	0	0	280	501	74854	75075
GPJTFOU02F7XMM	1	426	0	>scaffold02511 length=915030	1	-1	915030	85.7	43	115	139	82	-1	-1	-1	0	0	0	7	145	423996	423858
GPJTFOU02F7YY6	1	460	0	>scaffold01225 length=1648524	1	1	1648524	565	285	415	453	91	-1	-1	-1	4	453	0	1	453	1644177	1644625
GPJTFOU02F7Z29	1	515	0	>scaffold00953 length=1831713	1	1	1831713	157	79	293	361	81	-1	-1	-1	5	361	1	96	455	916483	916839
GPJTFOU02F7ZAS	1	466	0	>scaffold01209 length=390319	1	1	390319	408	206	338	382	88	-1	-1	-1	0	0	0	85	466	227162	227543
GPJTFOU02F80OC	1	473	0	>scaffold01144 length=2737893	1	1	2737893	603	304	427	468	91	-1	-1	-1	0	0	0	1	468	1088069	1088536
GPJTFOU02F81F4	1	481	0	>scaffold02229 length=6896804	1	-1	6896804	254	128	194	217	89	-1	-1	-1	8	217	3	1	209	5009123	5008907
GPJTFOU02F81OY	1	377	0	>scaffold00926 length=982286	1	-1	982286	371	187	307	343	89	-1	-1	-1	3	343	0	30	369	77164	76822
GPJTFOU02F81Q8	1	451	0	>scaffold03166 length=850	1	1	850	248	125	276	321	85	-1	-1	-1	4	321	1	79	397	122	440
GPJTFOU02F81T7	1	529	0	>scaffold00995 length=1027965	1	1	1027965	803	405	499	529	94	-1	-1	-1	1	529	0	1	529	863572	864099
GPJTFOU02F81TY	1	433	0	>scaffold01658 length=1846106	1	-1	1846106	327	165	211	224	94	-1	-1	-1	3	224	1	178	398	805898	805675
GPJTFOU02F82EV	1	497	0	>scaffold01999 length=337209	1	-1	337209	458	231	427	489	87	-1	-1	-1	10	489	2	1	485	200575	200093
GPJTFOU02F82GI	1	464	0	>scaffold00598 length=204674	1	-1	204674	678	342	434	464	93	-1	-1	-1	3	464	0	1	464	77406	76946
GPJTFOU02F82LC	1	491	0	>scaffold01999 length=337209	1	-1	337209	591	298	445	491	90	-1	-1	-1	6	491	1	1	491	200774	200290
GPJTFOU02F839A	1	395	0	>scaffold04062 length=425825	1	-1	425825	587	296	366	388	94	-1	-1	-1	1	388	0	9	395	99861	99474
GPJTFOU02F84UW	1	397	0	>scaffold02229 length=6896804	1	1	6896804	507	256	360	394	91	-1	-1	-1	3	394	0	2	395	5342427	5342817
GPJTFOU02F850Z	1	457	0	>scaffold02205 length=241842	1	1	241842	89.7	45	159	197	80	-1	-1	-1	0	0	0	118	314	157806	158002
GPJTFOU02F85T1	1	367	0	>scaffold01274 length=1344562	1	1	1344562	355	179	224	239	93	-1	-1	-1	0	0	0	1	239	900882	901120
GPJTFOU02F85ZI	1	488	0	>scaffold00651 length=221147	1	-1	221147	509	257	423	473	89	-1	-1	-1	9	473	1	17	488	152168	151704
GPJTFOU02F860Q	1	442	0	>scaffold00696 length=1757369	1	1	1757369	335	169	231	251	92	-1	-1	-1	3	251	1	192	442	233131	233378
GPJTFOU02F8615	1	499	0	>scaffold00998 length=3210881	1	1	3210881	648	327	456	499	91	-1	-1	-1	0	0	0	1	499	401830	402328
GPJTFOU02F86CR	1	476	0	>scaffold01989 length=695831	1	1	695831	412	208	235	244	96	-1	-1	-1	0	0	0	1	244	292612	292855
GPJTFOU02F86F2	1	494	0	>scaffold00714 length=292226	1	1	292226	408	206	281	306	91	-1	-1	-1	0	0	0	1	306	4859	5164
GPJTFOU02F878H	1	386	0	>scaffold00934 length=998311	1	1	998311	496	250	335	361	92	-1	-1	-1	3	361	0	7	364	468498	468858
GPJTFOU02F87MT	1	472	0	>scaffold01305 length=468020	1	-1	468020	726	366	441	466	94	-1	-1	-1	0	0	0	2	467	78489	78024
GPJTFOU02F882F	1	349	0	>scaffold00858 length=677073	1	-1	677073	295	149	197	213	92	-1	-1	-1	0	0	0	133	345	121279	121067
GPJTFOU02F88J4	1	442	0	>scaffold03588 length=1653025	1	1	1653025	509	257	394	437	90	-1	-1	-1	2	437	0	6	442	1390714	1391148
GPJTFOU02F88JX	1	329	0	>scaffold01136 length=271682	1	-1	271682	307	155	280	318	88	-1	-1	-1	4	318	1	12	329	261185	260872
GPJTFOU02F88R9	1	480	0	>scaffold02047 length=2614554	1	1	2614554	468	236	367	409	89	-1	-1	-1	5	409	1	77	480	1249388	1249796
GPJTFOU02F8A92	1	515	0	>scaffold01227 length=1430339	1	-1	1430339	365	184	235	252	93	-1	-1	-1	0	0	0	264	515	540538	540287
GPJTFOU02F8AB8	1	519	0	>scaffold01144 length=2737893	1	-1	2737893	214	108	129	136	94	-1	-1	-1	0	0	0	280	415	322772	322637
GPJTFOU02F8BIP	1	407	0	>scaffold02622 length=112377	1	-1	112377	325	164	191	200	95	-1	-1	-1	0	0	0	83	282	47750	47551
GPJTFOU02F8BMY	1	439	0	>scaffold00927 length=3283724	1	1	3283724	670	338	392	409	95	-1	-1	-1	2	409	0	2	410	1531824	1532230
GPJTFOU02F8BT5	1	415	0	>scaffold03837 length=316555	1	-1	316555	170	86	170	196	86	-1	-1	-1	4	196	2	216	408	307965	307771
GPJTFOU02F8CUB	1	425	0	>scaffold01543 length=1845703	1	1	1845703	377	190	369	424	87	-1	-1	-1	11	424	2	10	425	172271	172691
GPJTFOU02F8DS2	1	409	0	>scaffold00540 length=1168198	1	-1	1168198	593	299	375	399	93	-1	-1	-1	1	399	0	5	402	628033	627635
GPJTFOU02F8EAT	1	428	0	>scaffold00995 length=1027965	1	-1	1027965	601	303	395	423	93	-1	-1	-1	2	423	0	1	423	77562	77142
GPJTFOU02F8FD1	1	482	0	>scaffold00931 length=1164242	1	1	1164242	186	94	232	278	83	-1	-1	-1	0	0	0	152	429	975226	975503
GPJTFOU02F8FJ5	1	492	0	>scaffold02229 length=6896804	1	1	6896804	670	338	442	474	93	-1	-1	-1	2	474	0	19	492	2778249	2778720
GPJTFOU02F8FMS	1	468	0	>scaffold02951 length=1976791	1	1	1976791	668	337	437	469	93	-1	-1	-1	1	469	0	1	468	1502551	1503019
GPJTFOU02F8G3X	1	477	0	>scaffold03837 length=316555	1	1	316555	700	353	444	473	93	-1	-1	-1	1	473	0	1	473	121263	121734
GPJTFOU02F8G9U	1	445	0	>scaffold02500 length=1080203	1	1	1080203	486	245	406	452	89	-1	-1	-1	22	452	4	2	432	1071554	1072004
GPJTFOU02F8GCT	1	437	0	>scaffold03443 length=336281	1	-1	336281	347	175	217	231	93	-1	-1	-1	0	0	0	26	256	156082	155852
GPJTFOU02F8GDK	1	514	0	>scaffold00707 length=434200	1	1	434200	609	307	474	521	90	-1	-1	-1	14	521	2	1	514	56344	56857
GPJTFOU02F8GHV	1	429	0	>scaffold00999 length=676025	1	1	676025	500	252	389	429	90	-1	-1	-1	8	429	1	1	422	265219	265646
GPJTFOU02F8HAO	1	514	0	>scaffold01037 length=1372050	1	1	1372050	206	104	113	116	97	-1	-1	-1	0	0	0	399	514	923367	923482
GPJTFOU02F8HOG	1	485	0	>scaffold02766 length=516673	1	1	516673	289	146	266	306	86	-1	-1	-1	0	0	0	1	306	53982	54287
GPJTFOU02F8I88	1	459	0	>scaffold01017 length=942342	1	1	942342	367	185	333	377	88	-1	-1	-1	4	377	1	86	459	126133	126508
GPJTFOU02F8ISW	1	484	0	>scaffold01107 length=899227	1	1	899227	456	230	408	463	88	-1	-1	-1	7	463	1	28	483	297224	297686
GPJTFOU02F8K6J	1	502	0	>scaffold01079 length=1866546	1	-1	1866546	458	231	445	505	88	-1	-1	-1	11	505	2	5	502	1093620	1093120
GPJTFOU02F8KH0	1	522	0	>scaffold02229 length=6896804	1	-1	6896804	383	193	271	293	92	-1	-1	-1	3	293	1	212	503	6007833	6007543
GPJTFOU02F8L23	1	454	0	>scaffold00542 length=3656332	1	-1	3656332	710	358	425	446	95	-1	-1	-1	1	446	0	3	447	894518	894073
GPJTFOU02F8L74	1	527	0	>scaffold03588 length=1653025	1	1	1653025	208	105	228	267	85	-1	-1	-1	9	267	3	49	309	1203921	1204184
GPJTFOU02F8LCO	1	405	0	>scaffold00550 length=110901	1	1	110901	159	80	169	196	86	-1	-1	-1	2	196	1	126	321	55027	55220
GPJTFOU02F8LXV	1	562	0	>scaffold00227 length=355388	1	-1	355388	256	129	179	193	92	-1	-1	-1	2	193	1	4	196	245211	245021
GPJTFOU02F8M7T	1	255	0	>scaffold01376 length=498507	1	1	498507	325	164	234	256	91	-1	-1	-1	1	256	0	1	255	390109	390364
GPJTFOU02F8MRR	1	481	0	>scaffold02229 length=6896804	1	-1	6896804	468	236	309	332	93	-1	-1	-1	1	332	0	148	479	5062668	5062338
GPJTFOU02F8MXW	1	466	0	>scaffold00164 length=847166	1	1	847166	254	128	355	428	82	-1	-1	-1	2	428	0	2	429	305684	306109
GPJTFOU02F8NF1	1	484	0	>scaffold02581 length=778172	1	1	778172	385	194	302	338	89	-1	-1	-1	0	0	0	2	339	196804	197141
GPJTFOU02F8NVF	1	493	0	>scaffold00164 length=847166	1	1	847166	129	65	315	395	79	-1	-1	-1	5	395	1	46	437	763628	764020
GPJTFOU02F8NX1	1	523	0	>scaffold01376 length=498507	1	-1	498507	387	195	448	525	85	-1	-1	-1	13	525	2	5	522	369818	369300
GPJTFOU02F8NZE	1	466	0	>scaffold00894 length=2799346	1	-1	2799346	525	265	425	467	91	-1	-1	-1	11	467	2	1	464	1077853	1077395
GPJTFOU02F8OF4	1	387	0	>scaffold00429 length=2602020	1	1	2602020	351	177	266	294	90	-1	-1	-1	5	294	1	1	293	1559726	1560015
GPJTFOU02F8OKB	1	487	0	>scaffold03356 length=5534371	1	-1	5534371	712	359	452	483	93	-1	-1	-1	0	0	0	5	487	4289692	4289210
GPJTFOU02F8OLF	1	457	0	>scaffold01274 length=1344562	1	-1	1344562	779	393	441	457	96	-1	-1	-1	0	0	0	1	457	872070	871614
GPJTFOU02F8OPG	1	402	0	>scaffold00995 length=1027965	1	-1	1027965	615	310	381	402	94	-1	-1	-1	2	402	0	1	402	876945	876546
GPJTFOU02F8OR0	1	384	0	>scaffold03886 length=912	1	-1	912	391	197	222	229	96	-1	-1	-1	1	229	0	156	384	511	284
GPJTFOU02F8PAH	1	473	0	>scaffold00998 length=3210881	1	-1	3210881	260	131	296	346	85	-1	-1	-1	5	346	1	55	398	43801	43459
GPJTFOU02F8QML	1	514	0	>scaffold03264 length=621660	1	1	621660	69.9	35	107	131	81	-1	-1	-1	0	0	0	115	245	344514	344644
GPJTFOU02F8R1F	1	534	0	>scaffold01815 length=37460	1	-1	37460	93.7	47	119	143	83	-1	-1	-1	0	0	0	196	338	4647	4505
GPJTFOU02F8R9M	1	431	0	>scaffold00894 length=2799346	1	-1	2799346	450	227	376	422	89	-1	-1	-1	4	422	0	1	419	2016909	2016489
GPJTFOU02F8RN1	1	479	0	>scaffold02352 length=912193	1	1	912193	371	187	256	279	91	-1	-1	-1	0	0	0	62	340	824645	824923
GPJTFOU02F8V5W	1	388	0	>scaffold01989 length=695831	1	-1	695831	280	141	147	149	98	-1	-1	-1	0	0	0	1	149	403743	403595
GPJTFOU02F8V84	1	454	0	>scaffold02951 length=1976791	1	1	1976791	549	277	398	437	91	-1	-1	-1	1	437	0	18	454	674524	674959
GPJTFOU02F8VAY	1	500	0	>scaffold00733 length=15949	1	-1	15949	115	58	158	190	83	-1	-1	-1	1	190	0	303	492	5146	4958
GPJTFOU02F8VKA	1	468	0	>scaffold00765 length=949536	1	-1	949536	605	305	427	466	91	-1	-1	-1	5	466	1	4	468	393971	393510
GPJTFOU02F8WLJ	1	321	0	>scaffold03639 length=648127	1	-1	648127	410	207	291	317	91	-1	-1	-1	9	317	2	5	321	165400	165093
GPJTFOU02F8WOY	1	464	0	>scaffold02265 length=336241	1	-1	336241	240	121	178	197	90	-1	-1	-1	0	0	0	92	288	187571	187375
GPJTFOU02F8YIR	1	385	0	>scaffold02500 length=1080203	1	1	1080203	553	279	353	377	93	-1	-1	-1	3	377	0	1	377	783084	783457
GPJTFOU02F8YXN	1	435	0	>scaffold00789 length=848548	1	-1	848548	127	64	119	137	86	-1	-1	-1	4	137	2	258	390	63998	63862
GPJTFOU02F8Z88	1	516	0	>scaffold00542 length=3656332	1	1	3656332	549	277	386	421	91	-1	-1	-1	1	421	0	96	516	2349794	2350213
GPJTFOU02F8ZTX	1	429	0	>scaffold03967 length=1235123	1	1	1235123	406	205	256	273	93	-1	-1	-1	0	0	0	1	273	694438	694710
GPJTFOU02F925L	1	517	0	>scaffold03050 length=147168	1	-1	147168	210	106	118	122	96	-1	-1	-1	0	0	0	394	515	90163	90042
GPJTFOU02F92EC	1	397	0	>scaffold00429 length=2602020	1	1	2602020	398	201	339	384	88	-1	-1	-1	2	384	0	4	387	207006	207387
GPJTFOU02F92ZC	1	474	0	>scaffold00585 length=259839	1	1	259839	537	271	364	391	93	-1	-1	-1	3	391	0	2	392	106802	107189
GPJTFOU02F938G	1	210	0	>scaffold01374 length=413753	1	1	413753	266	134	143	146	97	-1	-1	-1	0	0	0	65	210	402838	402983
GPJTFOU02F93S6	1	487	0	>scaffold00894 length=2799346	1	1	2799346	553	279	405	448	90	-1	-1	-1	13	448	2	1	443	1329762	1330201
GPJTFOU02F93UN	1	281	0	>scaffold00154 length=1705670	1	-1	1705670	264	133	244	281	86	-1	-1	-1	0	0	0	1	281	1563344	1563064
GPJTFOU02F943C	1	484	0	>scaffold00053 length=208890	1	1	208890	394	199	263	283	92	-1	-1	-1	1	283	0	201	483	86078	86359
GPJTFOU02F951H	1	474	0	>scaffold00429 length=2602020	1	1	2602020	464	234	294	314	93	-1	-1	-1	0	0	0	1	314	1724889	1725202
GPJTFOU02F95NQ	1	449	0	>scaffold02012 length=622641	1	1	622641	220	111	285	343	83	-1	-1	-1	0	0	0	29	371	90218	90560
GPJTFOU02F96E6	1	327	0	>scaffold03866 length=328236	1	-1	328236	202	102	166	186	89	-1	-1	-1	1	186	0	19	203	300092	299907
GPJTFOU02F96O9	1	509	0	>scaffold00995 length=1027965	1	-1	1027965	400	202	224	230	97	-1	-1	-1	1	230	0	266	495	74938	74710
GPJTFOU02F979S	1	350	0	>scaffold00154 length=1705670	1	1	1705670	180	91	185	214	86	-1	-1	-1	3	214	1	1	214	1702355	1702565
GPJTFOU02F97IE	1	483	0	>scaffold00029 length=542	1	1	542	412	208	229	236	97	-1	-1	-1	0	0	0	9	244	48	283
GPJTFOU02F97XD	1	400	0	>scaffold03904 length=1360874	1	-1	1360874	529	267	334	354	94	-1	-1	-1	3	354	0	5	355	523713	523360
GPJTFOU02F97YD	1	531	0	>scaffold03356 length=5534371	1	-1	5534371	527	266	463	523	88	-1	-1	-1	18	523	3	1	521	2356483	2355977
GPJTFOU02F98AN	1	496	0	>scaffold03356 length=5534371	1	-1	5534371	262	132	339	406	83	-1	-1	-1	4	406	0	84	486	4417568	4417164
GPJTFOU02F98XH	1	353	0	>scaffold00542 length=3656332	1	1	3656332	466	235	325	351	92	-1	-1	-1	3	351	0	1	349	536416	536765
GPJTFOU02F990M	1	445	0	>scaffold02511 length=915030	1	-1	915030	93.7	47	118	139	84	-1	-1	-1	2	139	1	264	400	423721	423583
GPJTFOU02F9A05	1	461	0	>scaffold02047 length=2614554	1	-1	2614554	559	282	411	450	91	-1	-1	-1	3	450	0	1	450	1318554	1318108
GPJTFOU02F9AKK	1	495	0	>scaffold01233 length=558177	1	1	558177	632	319	442	479	92	-1	-1	-1	3	479	0	15	491	173741	174218
GPJTFOU02F9ATI	1	502	0	>scaffold00894 length=2799346	1	-1	2799346	565	285	440	491	89	-1	-1	-1	8	491	1	16	498	2682459	2681969
GPJTFOU02F9AYZ	1	357	0	>scaffold03356 length=5534371	1	1	5534371	597	301	340	353	96	-1	-1	-1	0	0	0	1	353	5207353	5207705
GPJTFOU02F9AZG	1	492	0	>scaffold03356 length=5534371	1	1	5534371	278	140	168	176	95	-1	-1	-1	1	176	0	130	305	339397	339571
GPJTFOU02F9B1X	1	478	0	>scaffold01658 length=1846106	1	-1	1846106	476	240	334	363	92	-1	-1	-1	3	363	0	3	365	285392	285033
GPJTFOU02F9C8O	1	400	0	>scaffold03611 length=3882770	1	-1	3882770	638	322	386	402	96	-1	-1	-1	4	402	0	1	400	1802021	1801622
GPJTFOU02F9CIA	1	388	0	>scaffold03159 length=641937	1	-1	641937	436	220	327	358	91	-1	-1	-1	6	358	1	10	362	413252	412896
GPJTFOU02F9D1C	1	422	0	>scaffold03533 length=886405	1	1	886405	303	153	231	257	89	-1	-1	-1	0	0	0	146	402	355741	355997
GPJTFOU02F9D63	1	387	0	>scaffold02653 length=2767813	1	1	2767813	287	145	223	249	89	-1	-1	-1	10	249	4	144	387	2381304	2381547
GPJTFOU02F9DVD	1	463	0	>scaffold01239 length=215147	1	1	215147	192	97	124	133	93	-1	-1	-1	0	0	0	1	133	117558	117690
GPJTFOU02F9EGF	1	396	0	>scaffold00542 length=3656332	1	1	3656332	630	318	375	394	95	-1	-1	-1	0	0	0	1	394	705469	705862
GPJTFOU02F9EOT	1	499	0	>scaffold03356 length=5534371	1	-1	5534371	539	272	440	490	89	-1	-1	-1	7	490	1	13	499	5147606	5147121
GPJTFOU02F9EWS	1	496	0	>scaffold00542 length=3656332	1	1	3656332	444	224	415	478	86	-1	-1	-1	3	478	0	1	475	44114	44591
GPJTFOU02F9F8B	1	458	0	>scaffold01017 length=942342	1	1	942342	553	279	415	455	91	-1	-1	-1	4	455	0	1	453	500370	500822
GPJTFOU02F9FCP	1	499	0	>scaffold02229 length=6896804	1	1	6896804	688	347	463	500	92	-1	-1	-1	10	500	2	1	499	6384519	6385009
GPJTFOU02F9FFB	1	430	0	>scaffold01071 length=701786	1	-1	701786	230	116	144	152	94	-1	-1	-1	1	152	0	279	430	490744	490594
GPJTFOU02F9FVC	1	508	0	>scaffold03611 length=3882770	1	-1	3882770	565	285	428	472	90	-1	-1	-1	4	472	0	38	508	782239	781771
GPJTFOU02F9FWF	1	474	0	>scaffold01365 length=988222	1	1	988222	607	306	414	449	92	-1	-1	-1	7	449	1	32	474	668772	669219
GPJTFOU02F9G28	1	566	0	>scaffold03611 length=3882770	1	1	3882770	297	150	299	346	86	-1	-1	-1	7	346	2	221	563	190378	190719
GPJTFOU02F9H8W	1	476	0	>scaffold00294 length=42543	1	-1	42543	238	120	182	204	89	-1	-1	-1	9	204	4	42	245	18800	18606
GPJTFOU02F9HK0	1	448	0	>scaffold01485 length=1538	1	1	1538	240	121	335	405	82	-1	-1	-1	1	405	0	21	425	522	925
GPJTFOU02F9HLR	1	476	0	>scaffold00023 length=87171	1	1	87171	266	134	362	434	83	-1	-1	-1	3	434	0	44	474	25013	25446
GPJTFOU02F9HYP	1	464	0	>scaffold02229 length=6896804	1	-1	6896804	505	255	415	465	89	-1	-1	-1	10	465	2	4	464	984805	984347
GPJTFOU02F9JYP	1	374	0	>scaffold01154 length=991038	1	-1	991038	139	70	106	118	89	-1	-1	-1	0	0	0	253	370	571284	571167
GPJTFOU02F9KI2	1	487	0	>scaffold03223 length=176251	1	-1	176251	307	155	338	395	85	-1	-1	-1	3	395	0	23	417	138916	138525
GPJTFOU02F9KRV	1	454	0	>scaffold00953 length=1831713	1	1	1831713	601	303	419	455	92	-1	-1	-1	2	455	0	1	454	50272	50725
GPJTFOU02F9KT9	1	369	0	>scaffold01233 length=558177	1	1	558177	365	184	319	364	87	-1	-1	-1	0	0	0	1	364	244313	244676
GPJTFOU02F9L0X	1	430	0	>scaffold03577 length=2002282	1	1	2002282	355	179	272	301	90	-1	-1	-1	4	301	1	1	297	774892	775192
GPJTFOU02F9L6T	1	528	0	>scaffold01357 length=1924607	1	-1	1924607	480	242	408	462	88	-1	-1	-1	1	462	0	1	462	1847933	1847473
GPJTFOU02F9LY4	1	519	0	>scaffold01881 length=2469	1	-1	2469	129	65	101	113	89	-1	-1	-1	0	0	0	2	114	857	745
GPJTFOU02F9MHH	1	483	0	>scaffold00154 length=1705670	1	1	1705670	478	241	394	438	89	-1	-1	-1	9	438	2	1	437	64318	64747
GPJTFOU02F9N1D	1	450	0	>scaffold00699 length=323379	1	-1	323379	783	395	432	443	97	-1	-1	-1	1	443	0	1	443	208277	207836
GPJTFOU02F9NDG	1	445	0	>scaffold02229 length=6896804	1	1	6896804	460	232	308	332	92	-1	-1	-1	1	332	0	5	335	1458187	1458518
GPJTFOU02F9NFE	1	480	0	>scaffold00894 length=2799346	1	-1	2799346	809	408	462	480	96	-1	-1	-1	0	0	0	1	480	2264078	2263599
GPJTFOU02F9NIU	1	415	0	>scaffold00154 length=1705670	1	1	1705670	89.7	45	135	165	81	-1	-1	-1	0	0	0	83	247	1072447	1072611
GPJTFOU02F9NRZ	1	473	0	>scaffold01621 length=685	1	-1	685	182	92	211	248	85	-1	-1	-1	2	248	0	226	473	539	294
GPJTFOU02F9NZP	1	431	0	>scaffold02023 length=1110094	1	1	1110094	266	134	174	186	93	-1	-1	-1	1	186	0	169	354	60504	60688
GPJTFOU02F9OD9	1	519	0	>scaffold00696 length=1757369	1	1	1757369	571	288	465	516	90	-1	-1	-1	6	516	1	6	518	399768	400280
GPJTFOU02F9P0H	1	459	0	>scaffold01357 length=1924607	1	-1	1924607	553	279	417	459	90	-1	-1	-1	8	459	1	1	459	800549	800099
GPJTFOU02F9PPL	1	443	0	>scaffold01144 length=2737893	1	1	2737893	85.7	43	94	111	84	-1	-1	-1	0	0	0	11	121	1985392	1985502
GPJTFOU02F9Q53	1	513	0	>scaffold02229 length=6896804	1	-1	6896804	468	236	431	492	87	-1	-1	-1	13	492	2	29	513	1215208	1214723
GPJTFOU02F9QC2	1	446	0	>scaffold03487 length=1113252	1	1	1113252	448	226	387	430	90	-1	-1	-1	13	430	3	1	429	220463	220880
GPJTFOU02F9RAS	1	314	0	>scaffold03588 length=1653025	1	-1	1653025	438	221	298	317	94	-1	-1	-1	5	317	1	1	314	622085	621771
GPJTFOU02F9REM	1	510	0	>scaffold02229 length=6896804	1	1	6896804	444	224	419	480	87	-1	-1	-1	8	480	1	18	491	5205450	5205927
GPJTFOU02F9RO1	1	460	0	>scaffold01044 length=1435798	1	-1	1435798	252	127	208	234	88	-1	-1	-1	2	234	0	145	376	810216	809983
GPJTFOU02F9RVG	1	390	0	>scaffold02633 length=1101566	1	1	1101566	383	193	309	348	88	-1	-1	-1	6	348	1	32	379	647213	647554
GPJTFOU02F9S20	1	507	0	>scaffold00527 length=93198	1	1	93198	131	66	212	258	82	-1	-1	-1	2	258	0	10	266	92711	92967
GPJTFOU02F9S2Q	1	476	0	>scaffold03078 length=624215	1	1	624215	674	340	444	476	93	-1	-1	-1	2	476	0	1	474	182564	183039
GPJTFOU02F9SQL	1	371	0	>scaffold00926 length=982286	1	-1	982286	529	267	343	367	93	-1	-1	-1	1	367	0	2	368	853077	852712
GPJTFOU02F9SZL	1	508	0	>scaffold01153 length=1691381	1	-1	1691381	424	214	232	238	97	-1	-1	-1	0	0	0	124	361	395507	395270
GPJTFOU02F9TEP	1	364	0	>scaffold01225 length=1648524	1	1	1648524	496	250	325	350	92	-1	-1	-1	0	0	0	1	350	1644177	1644526
GPJTFOU02F9TUH	1	520	0	>scaffold01144 length=2737893	1	-1	2737893	472	238	389	436	89	-1	-1	-1	10	436	2	10	435	1224753	1224318
GPJTFOU02F9TZS	1	388	0	>scaffold02219 length=754219	1	1	754219	557	281	363	389	93	-1	-1	-1	1	389	0	1	388	183350	183738
GPJTFOU02F9U1N	1	535	0	>scaffold00793 length=2882171	1	1	2882171	289	146	201	219	91	-1	-1	-1	4	219	1	321	535	1431388	1431606
GPJTFOU02F9UQR	1	281	0	>scaffold00252 length=828816	1	-1	828816	414	209	255	269	94	-1	-1	-1	1	269	0	13	281	485887	485620
GPJTFOU02F9US1	1	459	0	>scaffold01357 length=1924607	1	1	1924607	353	178	253	278	91	-1	-1	-1	0	0	0	182	459	1652024	1652301
GPJTFOU02F9V0V	1	477	0	>scaffold00926 length=982286	1	-1	982286	414	209	267	285	93	-1	-1	-1	1	285	0	189	472	769789	769505
GPJTFOU02F9V2X	1	542	0	>scaffold01043 length=432924	1	1	432924	230	116	164	180	91	-1	-1	-1	0	0	0	306	485	398542	398721
GPJTFOU02F9W6E	1	508	0	>scaffold01251 length=299611	1	-1	299611	232	117	168	185	90	-1	-1	-1	0	0	0	51	235	290951	290767
GPJTFOU02F9W6L	1	441	0	>scaffold00696 length=1757369	1	1	1757369	327	165	231	251	92	-1	-1	-1	4	251	1	192	441	233131	233378
GPJTFOU02F9WBV	1	463	0	>scaffold03356 length=5534371	1	1	5534371	400	202	346	392	88	-1	-1	-1	4	392	1	72	463	1744417	1744804
GPJTFOU02F9X2B	1	480	0	>scaffold01019 length=187981	1	-1	187981	793	400	460	480	95	-1	-1	-1	0	0	0	1	480	117130	116651
GPJTFOU02F9XHP	1	458	0	>scaffold03331 length=1263	1	-1	1263	111	56	125	148	84	-1	-1	-1	0	0	0	292	439	1215	1068
GPJTFOU02F9XN8	1	481	0	>scaffold00858 length=677073	1	-1	677073	480	242	302	322	93	-1	-1	-1	0	0	0	155	476	350863	350542
GPJTFOU02F9XPH	1	487	0	>scaffold02188 length=127918	1	-1	127918	573	289	444	491	90	-1	-1	-1	16	491	3	10	484	101215	100725
GPJTFOU02F9XTD	1	514	0	>scaffold03733 length=299574	1	1	299574	521	263	466	524	88	-1	-1	-1	16	524	3	1	511	10677	11197
GPJTFOU02F9XVO	1	475	0	>scaffold01153 length=1691381	1	-1	1691381	365	184	288	322	89	-1	-1	-1	8	322	2	1	321	1670083	1669769
GPJTFOU02F9Y3G	1	493	0	>scaffold00227 length=355388	1	1	355388	404	204	410	474	86	-1	-1	-1	21	474	4	11	473	194470	194933
GPJTFOU02F9YCB	1	470	0	>scaffold01144 length=2737893	1	-1	2737893	577	291	368	390	94	-1	-1	-1	4	390	1	10	396	701183	700795
GPJTFOU02F9YEP	1	513	0	>scaffold00154 length=1705670	1	-1	1705670	747	377	480	512	93	-1	-1	-1	3	512	0	2	513	1597649	1597141
GPJTFOU02F9YMJ	1	449	0	>scaffold02229 length=6896804	1	1	6896804	305	154	193	206	93	-1	-1	-1	0	0	0	244	449	6243410	6243615
GPJTFOU02F9ZHH	1	492	0	>scaffold03611 length=3882770	1	-1	3882770	841	424	475	492	96	-1	-1	-1	0	0	0	1	492	1276305	1275814
GPJTFOU02F9ZWG	1	496	0	>scaffold01225 length=1648524	1	-1	1648524	680	343	449	483	92	-1	-1	-1	1	483	0	15	496	942018	941536
GPJTFOU02FE6U3	1	162	0	>scaffold00894 length=2799346	1	-1	2799346	252	127	155	163	95	-1	-1	-1	1	163	0	1	162	1471097	1470935
GPJTFOU02FF2DD	1	290	0	>scaffold02014 length=156105	1	-1	156105	414	209	264	281	93	-1	-1	-1	1	281	0	1	281	22515	22236
GPJTFOU02FF2HE	1	204	0	>scaffold00542 length=3656332	1	1	3656332	270	136	187	204	91	-1	-1	-1	0	0	0	1	204	47034	47237
GPJTFOU02FF2HY	1	227	0	>scaffold00789 length=848548	1	1	848548	315	159	210	227	92	-1	-1	-1	0	0	0	1	227	598785	599011
GPJTFOU02FFSYD	1	119	0	>scaffold00785 length=767056	1	-1	767056	208	105	114	117	97	-1	-1	-1	0	0	0	1	117	289738	289622
GPJTFOU02FG03D	1	481	0	>scaffold02995 length=3168240	1	-1	3168240	694	350	451	484	93	-1	-1	-1	3	484	0	1	481	3024530	3024047
GPJTFOU02FG0ZX	1	478	0	>scaffold02852 length=169398	1	-1	169398	377	190	348	397	87	-1	-1	-1	14	397	3	8	399	123010	122623
GPJTFOU02FG4DC	1	446	0	>scaffold02047 length=2614554	1	1	2614554	317	160	368	436	84	-1	-1	-1	1	436	0	8	442	352027	352462
GPJTFOU02FG7DY	1	463	0	>scaffold01274 length=1344562	1	-1	1344562	444	224	406	466	87	-1	-1	-1	3	466	0	1	463	565623	565158
GPJTFOU02FG99I	1	269	0	>scaffold00998 length=3210881	1	1	3210881	188	95	171	195	87	-1	-1	-1	6	195	3	6	200	519031	519219
GPJTFOU02FGE28	1	352	0	>scaffold02140 length=1096332	1	-1	1096332	276	139	154	159	96	-1	-1	-1	0	0	0	40	198	674498	674340
GPJTFOU02FGH7G	1	170	0	>scaffold03080 length=2828020	1	1	2828020	230	116	153	164	93	-1	-1	-1	1	164	0	1	163	2447883	2448046
GPJTFOU02FGI80	1	109	0	>scaffold01154 length=991038	1	1	991038	176	89	104	109	95	-1	-1	-1	0	0	0	1	109	368872	368980
GPJTFOU02FGLMY	1	288	0	>scaffold00189 length=73693	1	-1	73693	167	84	237	286	82	-1	-1	-1	4	286	1	3	288	13173	12892
GPJTFOU02FGODE	1	430	0	>scaffold03640 length=96983	1	1	96983	551	278	341	362	94	-1	-1	-1	0	0	0	1	362	40847	41208
GPJTFOU02FGUPO	1	491	0	>scaffold00929 length=598397	1	-1	598397	597	301	447	492	90	-1	-1	-1	9	492	1	2	491	420376	419892
GPJTFOU02FGVFX	1	239	0	>scaffold02229 length=6896804	1	1	6896804	387	195	228	239	95	-1	-1	-1	0	0	0	1	239	5814722	5814960
GPJTFOU02FGXRS	1	307	0	>scaffold01233 length=558177	1	1	558177	492	248	290	304	95	-1	-1	-1	0	0	0	4	307	436623	436926
GPJTFOU02FGYF0	1	155	0	>scaffold00998 length=3210881	1	-1	3210881	232	117	139	145	95	-1	-1	-1	1	145	0	1	145	1277155	1277012
GPJTFOU02FH0I7	1	504	0	>scaffold03080 length=2828020	1	-1	2828020	549	277	443	495	89	-1	-1	-1	5	495	1	1	491	1426687	1426194
GPJTFOU02FH220	1	506	0	>scaffold01024 length=584422	1	1	584422	765	386	471	498	94	-1	-1	-1	1	498	0	10	506	397142	397639
GPJTFOU02FH29Q	1	329	0	>scaffold00765 length=949536	1	-1	949536	525	265	308	321	95	-1	-1	-1	1	321	0	9	329	233071	232752
GPJTFOU02FH39Z	1	423	0	>scaffold01116 length=330635	1	-1	330635	121	61	187	224	83	-1	-1	-1	5	224	2	200	419	269576	269354
GPJTFOU02FH54F	1	466	0	>scaffold03331 length=1263	1	1	1263	107	54	148	178	83	-1	-1	-1	1	178	0	281	458	653	829
GPJTFOU02FH6CW	1	172	0	>scaffold00953 length=1831713	1	-1	1831713	256	129	159	169	94	-1	-1	-1	0	0	0	4	172	1050954	1050786
GPJTFOU02FH6QG	1	454	0	>scaffold02444 length=280798	1	1	280798	159	80	125	140	89	-1	-1	-1	0	0	0	144	283	261753	261892
GPJTFOU02FH6Y4	1	500	0	>scaffold00919 length=2735747	1	-1	2735747	712	359	456	487	93	-1	-1	-1	1	487	0	14	500	1420318	1419833
GPJTFOU02FH878	1	495	0	>scaffold00894 length=2799346	1	-1	2799346	274	138	284	328	86	-1	-1	-1	11	328	3	1	320	1328682	1328358
GPJTFOU02FH98T	1	510	0	>scaffold01443 length=579739	1	-1	579739	246	124	167	180	92	-1	-1	-1	1	180	0	1	180	401237	401059
GPJTFOU02FHAL0	1	432	0	>scaffold00843 length=236479	1	-1	236479	232	117	177	197	89	-1	-1	-1	0	0	0	212	408	118677	118481
GPJTFOU02FHANC	1	516	0	>scaffold02500 length=1080203	1	-1	1080203	270	136	231	259	89	-1	-1	-1	9	259	3	1	253	974393	974138
GPJTFOU02FHBO4	1	396	0	>scaffold00614 length=1267362	1	1	1267362	521	263	353	383	92	-1	-1	-1	0	0	0	3	385	827644	828026
GPJTFOU02FHDIW	1	513	0	>scaffold03810 length=426718	1	-1	426718	692	349	481	518	92	-1	-1	-1	9	518	1	1	512	398395	397881
GPJTFOU02FHDMQ	1	471	0	>scaffold03356 length=5534371	1	-1	5534371	274	138	219	244	89	-1	-1	-1	4	244	1	190	429	1559152	1558909
GPJTFOU02FHDNT	1	492	0	>scaffold02978 length=1051677	1	-1	1051677	422	213	307	336	91	-1	-1	-1	3	336	0	120	453	513820	513486
GPJTFOU02FHHIS	1	371	0	>scaffold01144 length=2737893	1	-1	2737893	426	215	306	335	91	-1	-1	-1	1	335	0	1	334	2690595	2690261
GPJTFOU02FHJ3X	1	357	0	>scaffold02978 length=1051677	1	-1	1051677	333	168	225	244	92	-1	-1	-1	0	0	0	92	335	137976	137733
GPJTFOU02FHJX2	1	378	0	>scaffold00999 length=676025	1	-1	676025	482	243	346	378	91	-1	-1	-1	3	378	0	1	378	242346	241972
GPJTFOU02FHM4T	1	475	0	>scaffold01148 length=304756	1	1	304756	305	154	353	416	84	-1	-1	-1	5	416	1	1	416	158607	159017
GPJTFOU02FHN50	1	523	0	>scaffold00602 length=460405	1	-1	460405	121	61	124	145	85	-1	-1	-1	0	0	0	115	259	207173	207029
GPJTFOU02FHN6M	1	460	0	>scaffold02995 length=3168240	1	-1	3168240	640	323	436	466	93	-1	-1	-1	7	466	1	1	460	1540891	1540427
GPJTFOU02FHNV2	1	521	0	>scaffold00577 length=284095	1	-1	284095	496	250	355	390	91	-1	-1	-1	0	0	0	2	391	161480	161091
GPJTFOU02FHNWS	1	294	0	>scaffold01141 length=471323	1	1	471323	387	195	245	259	94	-1	-1	-1	2	259	0	37	294	441536	441793
GPJTFOU02FHP32	1	412	0	>scaffold00988 length=268328	1	1	268328	593	299	383	411	93	-1	-1	-1	0	0	0	2	412	262169	262579
GPJTFOU02FHT91	1	412	0	>scaffold01110 length=1281200	1	-1	1281200	462	233	311	333	93	-1	-1	-1	3	333	0	81	412	262751	262421
GPJTFOU02FHTAR	1	519	0	>scaffold02951 length=1976791	1	-1	1976791	603	304	442	488	90	-1	-1	-1	0	0	0	32	519	57470	56983
GPJTFOU02FHTGS	1	508	0	>scaffold03356 length=5534371	1	1	5534371	603	304	458	507	90	-1	-1	-1	3	507	0	1	504	5335330	5335836
GPJTFOU02FHTYF	1	416	0	>scaffold02229 length=6896804	1	1	6896804	329	166	196	206	95	-1	-1	-1	0	0	0	204	409	5169996	5170201
GPJTFOU02FHWSK	1	255	0	>scaffold00931 length=1164242	1	1	1164242	226	114	141	150	94	-1	-1	-1	0	0	0	69	218	176723	176872
GPJTFOU02FHXOP	1	516	0	>scaffold01144 length=2737893	1	-1	2737893	214	108	129	136	94	-1	-1	-1	0	0	0	280	415	322772	322637
GPJTFOU02FHXSY	1	379	0	>scaffold01080 length=907570	1	-1	907570	174	88	277	340	81	-1	-1	-1	0	0	0	17	356	853222	852883
GPJTFOU02FI0C5	1	414	0	>scaffold02229 length=6896804	1	-1	6896804	202	102	123	130	94	-1	-1	-1	0	0	0	285	414	6033786	6033657
GPJTFOU02FI0JD	1	482	0	>scaffold01236 length=342950	1	1	342950	258	130	253	294	86	-1	-1	-1	0	0	0	70	363	300465	300758
GPJTFOU02FI13X	1	465	0	>scaffold01144 length=2737893	1	-1	2737893	234	118	177	194	91	-1	-1	-1	2	194	1	144	336	348939	348747
GPJTFOU02FI1VS	1	508	0	>scaffold03264 length=621660	1	-1	621660	337	170	224	242	92	-1	-1	-1	0	0	0	2	243	104207	103966
GPJTFOU02FI3LG	1	452	0	>scaffold03356 length=5534371	1	-1	5534371	357	180	255	280	91	-1	-1	-1	0	0	0	131	410	893857	893578
GPJTFOU02FI57I	1	511	0	>scaffold01774 length=109994	1	1	109994	220	111	185	211	87	-1	-1	-1	9	211	4	111	321	48030	48231
GPJTFOU02FI5V7	1	316	0	>scaffold00789 length=848548	1	1	848548	230	116	168	184	91	-1	-1	-1	1	184	0	115	298	728025	728207
GPJTFOU02FI5X9	1	423	0	>scaffold01044 length=1435798	1	1	1435798	389	196	243	256	94	-1	-1	-1	2	256	0	169	423	651490	651744
GPJTFOU02FI8HO	1	472	0	>scaffold01100 length=447190	1	1	447190	613	309	432	472	91	-1	-1	-1	2	472	0	1	472	384473	384942
GPJTFOU02FI8UV	1	420	0	>scaffold03080 length=2828020	1	-1	2828020	573	289	389	419	92	-1	-1	-1	5	419	1	5	420	1740652	1740236
GPJTFOU02FI9J1	1	507	0	>scaffold03726 length=419881	1	1	419881	170	86	230	278	82	-1	-1	-1	0	0	0	181	458	1500	1777
GPJTFOU02FIA04	1	208	0	>scaffold03588 length=1653025	1	1	1653025	232	117	135	141	95	-1	-1	-1	0	0	0	1	141	1142847	1142987
GPJTFOU02FIBKJ	1	428	0	>scaffold03080 length=2828020	1	-1	2828020	276	139	196	215	91	-1	-1	-1	0	0	0	1	215	203753	203539
GPJTFOU02FICGD	1	457	0	>scaffold03443 length=336281	1	1	336281	99.6	50	126	150	84	-1	-1	-1	1	150	0	67	216	26274	26422
GPJTFOU02FICML	1	410	0	>scaffold01227 length=1430339	1	1	1430339	543	274	376	410	91	-1	-1	-1	0	0	0	1	410	172201	172610
GPJTFOU02FICTF	1	442	0	>scaffold02207 length=528349	1	1	528349	613	309	416	445	93	-1	-1	-1	5	445	1	1	442	386078	386520
GPJTFOU02FICXI	1	510	0	>scaffold03746 length=642082	1	-1	642082	852	430	487	506	96	-1	-1	-1	0	0	0	1	506	221322	220817
GPJTFOU02FID65	1	520	0	>scaffold02581 length=778172	1	1	778172	127	64	185	223	82	-1	-1	-1	3	223	1	18	239	253728	253948
GPJTFOU02FIEDL	1	474	0	>scaffold02609 length=182727	1	1	182727	315	159	332	387	85	-1	-1	-1	2	387	0	88	474	53294	53678
GPJTFOU02FIGM7	1	439	0	>scaffold03356 length=5534371	1	1	5534371	555	280	399	436	91	-1	-1	-1	2	436	0	5	439	4442624	4443058
GPJTFOU02FIHD4	1	461	0	>scaffold03781 length=893	1	1	893	343	173	195	201	97	-1	-1	-1	1	201	0	1	200	345	545
GPJTFOU02FII34	1	427	0	>scaffold03588 length=1653025	1	-1	1653025	264	133	239	271	88	-1	-1	-1	5	271	1	4	274	1607544	1607279
GPJTFOU02FII6P	1	399	0	>scaffold01989 length=695831	1	1	695831	192	97	124	133	93	-1	-1	-1	0	0	0	34	166	141889	142021
GPJTFOU02FIIIZ	1	583	0	>scaffold03080 length=2828020	1	-1	2828020	565	285	405	440	92	-1	-1	-1	5	440	1	70	504	2356764	2356325
GPJTFOU02FIIT9	1	472	0	>scaffold02698 length=692200	1	-1	692200	666	336	427	455	93	-1	-1	-1	3	455	0	20	472	525571	525118
GPJTFOU02FIJ2I	1	469	0	>scaffold01225 length=1648524	1	1	1648524	597	301	340	353	96	-1	-1	-1	0	0	0	2	354	200406	200758
GPJTFOU02FIK26	1	495	0	>scaffold02219 length=754219	1	-1	754219	541	273	442	495	89	-1	-1	-1	5	495	1	3	495	661971	661480
GPJTFOU02FIM50	1	479	0	>scaffold01335 length=409833	1	1	409833	523	264	432	479	90	-1	-1	-1	8	479	1	5	477	101977	102453
GPJTFOU02FIM83	1	488	0	>scaffold01221 length=612908	1	-1	612908	615	310	444	486	91	-1	-1	-1	2	486	0	5	488	37404	36919
GPJTFOU02FIMB2	1	508	0	>scaffold03562 length=1091	1	-1	1091	416	210	232	238	97	-1	-1	-1	1	238	0	272	508	946	709
GPJTFOU02FINN4	1	465	0	>scaffold04062 length=425825	1	1	425825	672	339	432	463	93	-1	-1	-1	0	0	0	1	463	99958	100420
GPJTFOU02FINNJ	1	413	0	>scaffold03386 length=2262	1	-1	2262	125	63	117	135	86	-1	-1	-1	0	0	0	195	329	1625	1491
GPJTFOU02FIP0W	1	394	0	>scaffold04062 length=425825	1	1	425825	551	278	353	378	93	-1	-1	-1	0	0	0	17	394	223929	224306
GPJTFOU02FIP6F	1	207	0	>scaffold01590 length=749	1	1	749	141	71	95	103	92	-1	-1	-1	0	0	0	3	105	644	746
GPJTFOU02FIPGE	1	512	0	>scaffold04170 length=65324	1	-1	65324	238	120	187	208	89	-1	-1	-1	1	208	0	287	494	220	14
GPJTFOU02FIPIC	1	433	0	>scaffold00785 length=767056	1	-1	767056	210	106	207	238	86	-1	-1	-1	2	238	0	153	388	720286	720049
GPJTFOU02FIQ39	1	445	0	>scaffold00154 length=1705670	1	-1	1705670	252	127	207	233	88	-1	-1	-1	3	233	1	213	442	1557905	1557673
GPJTFOU02FIQU2	1	465	0	>scaffold02046 length=871672	1	-1	871672	373	188	399	460	86	-1	-1	-1	7	460	1	1	459	679551	679098
GPJTFOU02FISAA	1	533	0	>scaffold00542 length=3656332	1	-1	3656332	486	245	298	313	95	-1	-1	-1	2	313	0	207	518	2872999	2872688
GPJTFOU02FIUAQ	1	483	0	>scaffold01335 length=409833	1	-1	409833	644	325	439	476	92	-1	-1	-1	2	476	0	10	483	225416	224941
GPJTFOU02FIUAX	1	453	0	>scaffold00953 length=1831713	1	-1	1831713	670	338	425	453	93	-1	-1	-1	7	453	1	1	453	1377753	1377308
GPJTFOU02FIV3X	1	493	0	>scaffold01239 length=215147	1	1	215147	396	200	262	280	93	-1	-1	-1	2	280	0	215	493	120435	120713
GPJTFOU02FIVC1	1	474	1e-180	>scaffold01142 length=1245376	1	-1	1245376	438	221	338	371	91	-1	-1	-1	7	371	1	1	365	132223	131854
GPJTFOU02FIVLE	1	476	1e-180	>scaffold01028 length=582662	1	1	582662	89.7	45	153	189	80	-1	-1	-1	0	0	0	50	238	146689	146877
GPJTFOU02FIVRJ	1	441	1e-180	>scaffold01079 length=1866546	1	1	1866546	77.8	39	162	203	79	-1	-1	-1	0	0	0	33	235	1351510	1351712
GPJTFOU02FIW4B	1	374	1e-180	>scaffold03625 length=727471	1	-1	727471	291	147	183	195	93	-1	-1	-1	0	0	0	34	228	588291	588097
GPJTFOU02FIYCV	1	412	1e-180	>scaffold01144 length=2737893	1	-1	2737893	436	220	317	348	91	-1	-1	-1	1	348	0	66	412	1658784	1658437
GPJTFOU02FIYFA	1	443	1e-180	>scaffold00998 length=3210881	1	-1	3210881	311	157	274	312	87	-1	-1	-1	2	312	0	111	420	43801	43490
GPJTFOU02FIYKV	1	447	1e-180	>scaffold00508 length=192193	1	-1	192193	208	105	190	219	86	-1	-1	-1	12	219	5	241	447	167389	167171
GPJTFOU02FIYQZ	1	424	1e-180	>scaffold02653 length=2767813	1	1	2767813	418	211	375	426	88	-1	-1	-1	14	426	3	5	424	81043	81460
GPJTFOU02FJ0CS	1	513	1e-180	>scaffold00919 length=2735747	1	1	2735747	434	219	304	329	92	-1	-1	-1	5	329	1	1	324	2435832	2436160
GPJTFOU02FJ0PZ	1	517	1e-180	>scaffold00953 length=1831713	1	-1	1831713	712	359	476	515	92	-1	-1	-1	0	0	0	1	515	1784105	1783591
GPJTFOU02FJ0U2	1	428	1e-180	>scaffold03882 length=1029886	1	-1	1029886	521	263	362	395	91	-1	-1	-1	0	0	0	1	395	289695	289301
GPJTFOU02FJ13H	1	434	1e-180	>scaffold02229 length=6896804	1	-1	6896804	615	310	404	434	93	-1	-1	-1	1	434	0	1	434	5254320	5253888
GPJTFOU02FJ1DZ	1	512	1e-180	>scaffold01658 length=1846106	1	1	1846106	509	257	423	478	88	-1	-1	-1	14	478	2	36	512	759366	759830
GPJTFOU02FJ1S4	1	472	1e-180	>scaffold02229 length=6896804	1	1	6896804	547	276	416	459	90	-1	-1	-1	4	459	0	15	472	4161499	4161954
GPJTFOU02FJ2AF	1	485	1e-180	>scaffold03080 length=2828020	1	-1	2828020	349	176	393	462	85	-1	-1	-1	5	462	1	4	464	2720246	2719789
GPJTFOU02FJ2TI	1	496	1e-180	>scaffold01225 length=1648524	1	-1	1648524	315	159	419	503	83	-1	-1	-1	7	503	1	1	496	589002	588500
GPJTFOU02FJ30Y	1	425	1e-180	>scaffold02977 length=644727	1	1	644727	640	323	403	427	94	-1	-1	-1	2	427	0	1	425	413366	413792
GPJTFOU02FJ3FR	1	553	1e-180	>scaffold02004 length=180226	1	1	180226	155	78	148	170	87	-1	-1	-1	1	170	0	349	518	128102	128270
GPJTFOU02FJ3PL	1	491	1e-180	>scaffold03578 length=973537	1	1	973537	242	122	182	202	90	-1	-1	-1	0	0	0	19	220	644340	644541
GPJTFOU02FJ3Q7	1	521	1e-180	>scaffold02014 length=156105	1	1	156105	565	285	337	353	95	-1	-1	-1	1	353	0	169	521	81322	81673
GPJTFOU02FJ4KV	1	431	1e-180	>scaffold01176 length=49361	1	1	49361	476	240	383	425	90	-1	-1	-1	8	425	1	12	431	24919	25340
GPJTFOU02FJ5PX	1	329	1e-180	>scaffold00651 length=221147	1	1	221147	462	233	291	309	94	-1	-1	-1	1	309	0	10	317	73978	74286
GPJTFOU02FJ62Q	1	254	1e-180	>scaffold03418 length=2374	1	1	2374	309	156	219	240	91	-1	-1	-1	0	0	0	2	241	909	1148
GPJTFOU02FJ686	1	478	1e-180	>scaffold03588 length=1653025	1	-1	1653025	618	312	436	476	91	-1	-1	-1	1	476	0	1	475	135194	134719
GPJTFOU02FJ6KF	1	440	1e-180	>scaffold02352 length=912193	1	-1	912193	404	204	392	446	87	-1	-1	-1	14	446	3	1	440	791716	791279
GPJTFOU02FJ7U0	1	431	1e-180	>scaffold00998 length=3210881	1	-1	3210881	236	119	199	225	88	-1	-1	-1	3	225	1	210	431	2601961	2601737
GPJTFOU02FJ8B3	1	546	1e-180	>scaffold03175 length=688	1	-1	688	559	282	313	322	97	-1	-1	-1	1	322	0	1	322	546	226
GPJTFOU02FJ8MT	1	478	1e-180	>scaffold03356 length=5534371	1	1	5534371	238	120	190	212	89	-1	-1	-1	1	212	0	216	427	649076	649286
GPJTFOU02FJ9Q5	1	482	1e-180	>scaffold02653 length=2767813	1	1	2767813	502	253	350	380	92	-1	-1	-1	3	380	0	103	482	312115	312491
GPJTFOU02FJ9VK	1	423	1e-179	>scaffold00998 length=3210881	1	-1	3210881	529	267	386	423	91	-1	-1	-1	2	423	0	1	423	1004155	1003735
GPJTFOU02FJA0E	1	468	1e-179	>scaffold01001 length=872483	1	1	872483	176	89	152	171	88	-1	-1	-1	4	171	2	236	403	572117	572286
GPJTFOU02FJA9O	1	446	1e-179	>scaffold00542 length=3656332	1	1	3656332	533	269	400	440	90	-1	-1	-1	4	440	0	1	439	2422793	2423229
GPJTFOU02FJCEO	1	460	1e-179	>scaffold04062 length=425825	1	-1	425825	214	108	132	140	94	-1	-1	-1	0	0	0	141	280	299069	298930
GPJTFOU02FJD5Y	1	478	1e-179	>scaffold01227 length=1430339	1	-1	1430339	757	382	454	478	94	-1	-1	-1	0	0	0	1	478	1426279	1425802
GPJTFOU02FJE2G	1	430	1e-179	>scaffold04100 length=1454188	1	-1	1454188	139	70	121	139	87	-1	-1	-1	8	139	5	52	182	361690	361552
GPJTFOU02FJE82	1	488	1e-179	>scaffold01144 length=2737893	1	1	2737893	228	115	133	139	95	-1	-1	-1	0	0	0	346	484	1680998	1681136
GPJTFOU02FJF1L	1	190	1e-179	>scaffold00934 length=998311	1	-1	998311	276	139	179	191	93	-1	-1	-1	1	191	0	1	190	854654	854464
GPJTFOU02FJF5X	1	429	1e-179	>scaffold03121 length=1315	1	-1	1315	220	111	203	227	89	-1	-1	-1	5	227	2	76	299	377	153
GPJTFOU02FJGFY	1	491	1e-179	>scaffold00817 length=192435	1	1	192435	462	233	268	279	96	-1	-1	-1	3	279	1	1	279	183615	183890
GPJTFOU02FJH09	1	382	1e-179	>scaffold02229 length=6896804	1	-1	6896804	303	153	249	281	88	-1	-1	-1	0	0	0	1	281	4465113	4464833
GPJTFOU02FJIDM	1	501	1e-179	>scaffold00551 length=303867	1	1	303867	617	311	458	503	91	-1	-1	-1	3	503	0	1	501	239694	240195
GPJTFOU02FJIQJ	1	425	1e-179	>scaffold02931 length=530498	1	-1	530498	357	180	366	427	85	-1	-1	-1	2	427	0	1	425	103422	102996
GPJTFOU02FJL50	1	188	1e-179	>scaffold01107 length=899227	1	-1	899227	240	121	151	161	93	-1	-1	-1	0	0	0	1	161	813515	813355
GPJTFOU02FJLHX	1	383	1e-179	>scaffold02229 length=6896804	1	1	6896804	355	179	222	235	94	-1	-1	-1	1	235	0	149	383	6427017	6427250
GPJTFOU02FJLW5	1	452	1e-179	>scaffold01989 length=695831	1	1	695831	398	201	267	289	92	-1	-1	-1	0	0	0	1	289	57932	58220
GPJTFOU02FJMBN	1	170	1e-179	>scaffold01227 length=1430339	1	-1	1430339	240	121	151	161	93	-1	-1	-1	0	0	0	1	161	698338	698178
GPJTFOU02FJMZ1	1	330	1e-179	>scaffold03356 length=5534371	1	1	5534371	466	235	298	319	93	-1	-1	-1	0	0	0	12	330	4486306	4486624
GPJTFOU02FJN16	1	445	1e-179	>scaffold00785 length=767056	1	-1	767056	355	179	200	207	96	-1	-1	-1	0	0	0	232	438	284744	284538
GPJTFOU02FJNOW	1	362	1e-179	>scaffold01174 length=498432	1	-1	498432	147	74	158	186	84	-1	-1	-1	0	0	0	8	193	430855	430670
GPJTFOU02FJNS3	1	487	1e-179	>scaffold00785 length=767056	1	1	767056	341	172	260	288	90	-1	-1	-1	1	288	0	186	473	298181	298467
GPJTFOU02FJNVZ	1	433	1e-179	>scaffold01227 length=1430339	1	1	1430339	557	281	396	433	91	-1	-1	-1	1	433	0	1	433	1140377	1140808
GPJTFOU02FJOAV	1	501	1e-179	>scaffold02951 length=1976791	1	1	1976791	747	377	468	497	94	-1	-1	-1	1	497	0	1	496	939554	940050
GPJTFOU02FJOR7	1	440	1e-179	>scaffold03159 length=641937	1	-1	641937	200	101	323	397	81	-1	-1	-1	0	0	0	44	440	518488	518092
GPJTFOU02FJP5C	1	423	1e-179	>scaffold00870 length=583678	1	-1	583678	583	294	382	410	93	-1	-1	-1	1	410	0	4	413	201372	200964
GPJTFOU02FJPQC	1	405	1e-179	>scaffold00667 length=108220	1	1	108220	127	64	211	260	81	-1	-1	-1	0	0	0	6	265	95147	95406
GPJTFOU02FJQTO	1	529	1e-179	>scaffold02229 length=6896804	1	1	6896804	329	166	251	278	90	-1	-1	-1	1	278	0	247	524	6259537	6259813
GPJTFOU02FJQYW	1	514	1e-179	>scaffold00791 length=799574	1	1	799574	246	124	292	348	83	-1	-1	-1	0	0	0	106	453	434850	435197
GPJTFOU02FJRA3	1	201	1e-179	>scaffold01080 length=907570	1	1	907570	60	30	93	114	81	-1	-1	-1	0	0	0	28	141	388454	388567
GPJTFOU02FJREI	1	435	1e-179	>scaffold01543 length=1845703	1	-1	1845703	504	254	394	436	90	-1	-1	-1	11	436	2	1	435	273099	272674
GPJTFOU02FJRL5	1	496	1e-179	>scaffold03611 length=3882770	1	1	3882770	765	386	471	497	94	-1	-1	-1	3	497	0	1	495	2496747	2497242
GPJTFOU02FJRO3	1	271	1e-179	>scaffold03866 length=328236	1	1	328236	371	187	247	265	93	-1	-1	-1	4	265	1	1	263	157977	158239
GPJTFOU02FJRZS	1	439	1e-179	>scaffold00893 length=1238	1	1	1238	307	155	217	233	93	-1	-1	-1	6	233	2	204	435	685	912
GPJTFOU02FJSFA	1	195	1e-179	>scaffold00953 length=1831713	1	1	1831713	254	128	179	195	91	-1	-1	-1	2	195	1	1	193	1510904	1511098
GPJTFOU02FJSP5	1	450	1e-179	>scaffold01232 length=67109	1	-1	67109	159	80	232	281	82	-1	-1	-1	10	281	3	31	307	58130	57856
GPJTFOU02FJUMR	1	472	1e-179	>scaffold00542 length=3656332	1	-1	3656332	505	255	362	394	91	-1	-1	-1	4	394	1	61	453	979012	978622
GPJTFOU02FJV17	1	460	1e-179	>scaffold00919 length=2735747	1	1	2735747	289	146	186	198	93	-1	-1	-1	1	198	0	114	311	1730226	1730422
GPJTFOU02FJVT1	1	476	1e-179	>scaffold03904 length=1360874	1	1	1360874	389	196	320	359	89	-1	-1	-1	8	359	2	59	410	96767	97124
GPJTFOU02FJVUZ	1	425	1e-179	>scaffold01071 length=701786	1	1	701786	149	75	102	111	91	-1	-1	-1	0	0	0	130	240	507818	507928
GPJTFOU02FJWIN	1	193	1e-179	>scaffold02135 length=565549	1	1	565549	299	151	179	187	95	-1	-1	-1	1	187	0	1	187	47252	47437
GPJTFOU02FJXWM	1	402	1e-179	>scaffold00429 length=2602020	1	-1	2602020	200	101	247	293	84	-1	-1	-1	2	293	0	91	382	613395	613104
GPJTFOU02FJY07	1	453	1e-179	>scaffold03588 length=1653025	1	1	1653025	218	110	157	170	92	-1	-1	-1	2	170	1	134	302	1149163	1149331
GPJTFOU02FJY40	1	497	1e-179	>scaffold02229 length=6896804	1	1	6896804	807	407	474	495	95	-1	-1	-1	1	495	0	3	497	5511516	5512009
GPJTFOU02FJZGE	1	278	1e-179	>scaffold03356 length=5534371	1	-1	5534371	309	156	211	228	92	-1	-1	-1	1	228	0	26	252	3054948	3054721
GPJTFOU02FJZPQ	1	491	1e-179	>scaffold02229 length=6896804	1	1	6896804	517	261	391	429	91	-1	-1	-1	4	429	0	35	461	4014930	4015356
GPJTFOU02FK0PL	1	484	1e-179	>scaffold00929 length=598397	1	1	598397	549	277	421	467	90	-1	-1	-1	4	467	0	2	465	45732	46197
GPJTFOU02FK18T	1	535	1e-179	>scaffold00998 length=3210881	1	-1	3210881	763	385	502	537	93	-1	-1	-1	3	537	0	1	535	1500323	1499788
GPJTFOU02FK2KJ	1	435	1e-179	>scaffold00858 length=677073	1	1	677073	434	219	271	287	94	-1	-1	-1	1	287	0	1	286	133463	133749
GPJTFOU02FK2V7	1	518	1e-179	>scaffold00998 length=3210881	1	1	3210881	402	203	349	395	88	-1	-1	-1	17	395	4	1	386	431735	432121
GPJTFOU02FK3DZ	1	438	1e-179	>scaffold01357 length=1924607	1	1	1924607	500	252	391	436	89	-1	-1	-1	1	436	0	1	436	577050	577484
GPJTFOU02FK4TA	1	382	1e-179	>scaffold03080 length=2828020	1	1	2828020	178	90	114	122	93	-1	-1	-1	0	0	0	1	122	1514849	1514970
GPJTFOU02FK4TF	1	262	1e-179	>scaffold00998 length=3210881	1	-1	3210881	305	154	233	254	91	-1	-1	-1	4	254	1	1	253	2970669	2970419
GPJTFOU02FK5CE	1	436	1e-179	>scaffold00674 length=180373	1	-1	180373	268	135	210	235	89	-1	-1	-1	0	0	0	9	243	172307	172073
GPJTFOU02FK5TL	1	493	1e-179	>scaffold01153 length=1691381	1	1	1691381	595	300	450	496	90	-1	-1	-1	8	496	1	2	493	946145	946636
GPJTFOU02FK63L	1	453	1e-179	>scaffold01658 length=1846106	1	1	1846106	571	288	413	452	91	-1	-1	-1	2	452	0	1	452	611300	611749
GPJTFOU02FK69Z	1	477	1e-179	>scaffold00429 length=2602020	1	-1	2602020	355	179	322	365	88	-1	-1	-1	6	365	1	113	475	1040002	1039642
GPJTFOU02FK6SP	1	482	1e-179	>scaffold01416 length=756190	1	1	756190	543	274	437	485	90	-1	-1	-1	11	485	2	1	479	155859	156338
GPJTFOU02FK6V2	1	421	1e-179	>scaffold02995 length=3168240	1	1	3168240	385	194	236	250	94	-1	-1	-1	0	0	0	2	251	1795474	1795723
GPJTFOU02FK8QB	1	419	1e-179	>scaffold01141 length=471323	1	1	471323	450	227	360	403	89	-1	-1	-1	1	403	0	1	402	147174	147576
GPJTFOU02FK8RM	1	527	1e-179	>scaffold03886 length=912	1	1	912	428	216	241	248	97	-1	-1	-1	1	248	0	280	527	311	557
GPJTFOU02FK8WW	1	418	1e-179	>scaffold03132 length=432955	1	-1	432955	109	55	94	107	87	-1	-1	-1	0	0	0	186	292	405594	405488
GPJTFOU02FK90X	1	434	1e-179	>scaffold02995 length=3168240	1	1	3168240	246	124	154	164	93	-1	-1	-1	0	0	0	1	164	1330105	1330268
GPJTFOU02FK95N	1	477	1e-179	>scaffold00915 length=67091	1	1	67091	739	373	452	477	94	-1	-1	-1	1	477	0	1	477	326	801
GPJTFOU02FK9LT	1	401	1e-179	>scaffold00953 length=1831713	1	-1	1831713	488	246	360	398	90	-1	-1	-1	0	0	0	4	401	1050954	1050557
GPJTFOU02FKA0N	1	476	1e-179	>scaffold01144 length=2737893	1	1	2737893	285	144	216	240	90	-1	-1	-1	0	0	0	1	240	1825362	1825601
GPJTFOU02FKAPZ	1	496	1e-178	>scaffold01148 length=304756	1	-1	304756	345	174	378	444	85	-1	-1	-1	4	444	0	15	457	158863	158423
GPJTFOU02FKB6G	1	162	1e-178	>scaffold03356 length=5534371	1	1	5534371	196	99	135	147	91	-1	-1	-1	0	0	0	1	147	3465788	3465934
GPJTFOU02FKBQK	1	505	1e-178	>scaffold03578 length=973537	1	-1	973537	438	221	442	505	87	-1	-1	-1	23	505	4	11	502	84800	84306
GPJTFOU02FKCX4	1	392	1e-178	>scaffold01154 length=991038	1	-1	991038	361	182	270	298	90	-1	-1	-1	1	298	0	48	344	284606	284309
GPJTFOU02FKD75	1	452	1e-178	>scaffold02500 length=1080203	1	-1	1080203	668	337	425	453	93	-1	-1	-1	1	453	0	1	452	831064	830612
GPJTFOU02FKDIH	1	529	1e-178	>scaffold01989 length=695831	1	-1	695831	224	113	148	157	94	-1	-1	-1	2	157	1	371	525	544372	544216
GPJTFOU02FKDU2	1	389	1e-178	>scaffold03611 length=3882770	1	-1	3882770	509	257	345	373	92	-1	-1	-1	1	373	0	3	375	1383055	1382684
GPJTFOU02FKEOR	1	418	1e-178	>scaffold00941 length=749	1	-1	749	258	130	227	254	89	-1	-1	-1	4	254	1	169	418	749	496
GPJTFOU02FKEYG	1	503	1e-178	>scaffold03611 length=3882770	1	-1	3882770	238	120	147	156	94	-1	-1	-1	0	0	0	295	450	1913885	1913730
GPJTFOU02FKFJK	1	372	1e-178	>scaffold00791 length=799574	1	1	799574	83.8	42	99	118	83	-1	-1	-1	0	0	0	136	253	419805	419922
GPJTFOU02FKGFT	1	439	1e-178	>scaffold01337 length=870933	1	1	870933	507	256	372	404	92	-1	-1	-1	5	404	1	40	439	358553	358955
GPJTFOU02FKH05	1	510	1e-178	>scaffold02995 length=3168240	1	-1	3168240	246	124	255	295	86	-1	-1	-1	4	295	1	220	510	2525826	2525532
GPJTFOU02FKHKN	1	519	1e-178	>scaffold02951 length=1976791	1	-1	1976791	603	304	442	488	90	-1	-1	-1	0	0	0	32	519	57470	56983
GPJTFOU02FKHW2	1	268	1e-178	>scaffold02653 length=2767813	1	1	2767813	311	157	187	197	94	-1	-1	-1	0	0	0	23	219	738088	738284
GPJTFOU02FKHY6	1	416	1e-178	>scaffold01142 length=1245376	1	-1	1245376	460	232	339	372	91	-1	-1	-1	2	372	0	3	373	901340	900970
GPJTFOU02FKI65	1	478	1e-178	>scaffold00785 length=767056	1	-1	767056	321	162	395	471	83	-1	-1	-1	5	471	1	4	474	499534	499069
GPJTFOU02FKIGP	1	117	1e-178	>scaffold01037 length=1372050	1	1	1372050	176	89	107	113	94	-1	-1	-1	0	0	0	2	114	183502	183614
GPJTFOU02FKIQ1	1	109	1e-178	>scaffold01144 length=2737893	1	1	2737893	170	86	98	102	96	-1	-1	-1	0	0	0	1	102	2178127	2178228
GPJTFOU02FKJ9W	1	434	1e-178	>scaffold01066 length=1146172	1	1	1146172	551	278	378	408	92	-1	-1	-1	5	408	1	1	407	18636	19039
GPJTFOU02FKJDD	1	337	1e-178	>scaffold00596 length=1232	1	1	1232	363	183	294	331	88	-1	-1	-1	0	0	0	1	331	231	561
GPJTFOU02FKJHA	1	419	1e-178	>scaffold02581 length=778172	1	1	778172	446	225	367	413	88	-1	-1	-1	6	413	1	5	417	708277	708683
GPJTFOU02FKJKN	1	429	1e-178	>scaffold00953 length=1831713	1	-1	1831713	103	52	152	184	82	-1	-1	-1	1	184	0	202	385	647883	647701
GPJTFOU02FKJMK	1	509	1e-178	>scaffold01066 length=1146172	1	-1	1146172	400	202	246	260	94	-1	-1	-1	3	260	1	5	264	543858	543602
GPJTFOU02FKN7U	1	458	1e-178	>scaffold01225 length=1648524	1	1	1648524	363	183	282	312	90	-1	-1	-1	6	312	1	64	371	131678	131987
GPJTFOU02FKNSS	1	532	1e-178	>scaffold02229 length=6896804	1	-1	6896804	428	216	350	390	89	-1	-1	-1	6	390	1	147	530	6144322	6143933
GPJTFOU02FKOLH	1	489	1e-178	>scaffold01066 length=1146172	1	1	1146172	321	162	317	362	87	-1	-1	-1	5	362	1	119	478	523320	523678
GPJTFOU02FKOTA	1	441	1e-178	>scaffold00678 length=31511	1	-1	31511	462	233	389	441	88	-1	-1	-1	0	0	0	1	441	21358	20918
GPJTFOU02FKPIU	1	452	1e-178	>scaffold00542 length=3656332	1	-1	3656332	462	233	327	355	92	-1	-1	-1	5	355	1	99	448	1332511	1332157
GPJTFOU02FKPWP	1	488	1e-178	>scaffold01044 length=1435798	1	-1	1435798	696	351	448	478	93	-1	-1	-1	3	478	0	1	477	421963	421488
GPJTFOU02FKQNN	1	481	1e-178	>scaffold00953 length=1831713	1	-1	1831713	165	83	149	171	87	-1	-1	-1	0	0	0	3	173	913986	913816
GPJTFOU02FKR19	1	439	1e-178	>scaffold00252 length=828816	1	-1	828816	278	140	374	445	84	-1	-1	-1	9	445	2	2	439	23587	23145
GPJTFOU02FKR1A	1	180	1e-178	>scaffold02995 length=3168240	1	1	3168240	198	100	160	176	90	-1	-1	-1	3	176	1	1	176	1119506	1119678
GPJTFOU02FKR8L	1	249	1e-178	>scaffold00927 length=3283724	1	1	3283724	333	168	204	216	94	-1	-1	-1	0	0	0	1	216	2503841	2504056
GPJTFOU02FKRC2	1	457	1e-178	>scaffold01153 length=1691381	1	-1	1691381	363	183	264	291	90	-1	-1	-1	0	0	0	64	354	865344	865054
GPJTFOU02FKRY8	1	505	1e-178	>scaffold00252 length=828816	1	-1	828816	410	207	258	275	93	-1	-1	-1	0	0	0	1	275	82803	82529
GPJTFOU02FKS96	1	492	1e-178	>scaffold01079 length=1866546	1	-1	1866546	430	217	327	363	90	-1	-1	-1	3	363	0	1	363	115835	115476
GPJTFOU02FKT2N	1	523	1e-178	>scaffold03904 length=1360874	1	1	1360874	476	240	327	352	92	-1	-1	-1	3	352	0	173	523	792211	792560
GPJTFOU02FKUFX	1	494	1e-178	>scaffold02995 length=3168240	1	-1	3168240	226	114	315	382	82	-1	-1	-1	0	0	0	27	408	1507793	1507412
GPJTFOU02FKUHB	1	522	1e-178	>scaffold00894 length=2799346	1	1	2799346	365	184	236	252	93	-1	-1	-1	1	252	0	1	251	486470	486721
GPJTFOU02FKUVG	1	491	1e-178	>scaffold01019 length=187981	1	-1	187981	448	226	326	358	91	-1	-1	-1	1	358	0	1	357	166339	165982
GPJTFOU02FKW0Z	1	477	1e-178	>scaffold00320 length=361467	1	1	361467	75.8	38	86	102	84	-1	-1	-1	0	0	0	328	429	160146	160247
GPJTFOU02FKWAJ	1	433	1e-178	>scaffold00953 length=1831713	1	1	1831713	410	207	381	432	88	-1	-1	-1	9	432	2	3	433	751089	751512
GPJTFOU02FKWBX	1	514	1e-178	>scaffold00154 length=1705670	1	-1	1705670	743	375	478	510	93	-1	-1	-1	3	510	0	2	511	1597649	1597143
GPJTFOU02FKWVM	1	385	1e-178	>scaffold00995 length=1027965	1	-1	1027965	553	279	352	375	93	-1	-1	-1	1	375	0	1	374	258100	257726
GPJTFOU02FKX7D	1	338	1e-178	>scaffold01144 length=2737893	1	-1	2737893	317	160	231	248	93	-1	-1	-1	5	248	2	77	323	688909	688666
GPJTFOU02FKYJZ	1	353	1e-178	>scaffold01225 length=1648524	1	-1	1648524	379	191	250	267	93	-1	-1	-1	2	267	0	1	266	23166	22901
GPJTFOU02FKZBG	1	418	1e-178	>scaffold00999 length=676025	1	-1	676025	507	256	367	404	90	-1	-1	-1	0	0	0	9	412	659026	658623
GPJTFOU02FL08I	1	489	1e-178	>scaffold03588 length=1653025	1	-1	1653025	525	265	417	464	89	-1	-1	-1	4	464	0	3	464	327685	327224
GPJTFOU02FL0YK	1	501	1e-178	>scaffold00542 length=3656332	1	-1	3656332	601	303	434	477	90	-1	-1	-1	8	477	1	8	481	1202281	1201810
GPJTFOU02FL2MT	1	157	1e-178	>scaffold02046 length=871672	1	1	871672	119	60	122	140	87	-1	-1	-1	2	140	1	5	143	199526	199664
GPJTFOU02FL2P3	1	153	1e-178	>scaffold02229 length=6896804	1	1	6896804	268	135	147	151	97	-1	-1	-1	0	0	0	3	153	955586	955736
GPJTFOU02FL3RS	1	268	1e-178	>scaffold03082 length=1748	1	1	1748	71.9	36	111	136	81	-1	-1	-1	0	0	0	34	169	1414	1549
GPJTFOU02FL4DL	1	548	1e-178	>scaffold00998 length=3210881	1	-1	3210881	541	273	406	447	90	-1	-1	-1	10	447	2	108	546	3098824	3098380
GPJTFOU02FL4I4	1	468	1e-178	>scaffold00560 length=155901	1	1	155901	509	257	368	405	90	-1	-1	-1	0	0	0	64	468	116072	116476
GPJTFOU02FL4KZ	1	525	1e-178	>scaffold02995 length=3168240	1	-1	3168240	268	135	241	277	87	-1	-1	-1	12	277	4	249	513	3036144	3035868
GPJTFOU02FL4L3	1	234	1e-178	>scaffold01241 length=64658	1	1	64658	216	109	133	141	94	-1	-1	-1	0	0	0	93	233	22259	22399
GPJTFOU02FL5DD	1	433	1e-178	>scaffold02995 length=3168240	1	1	3168240	472	238	366	405	90	-1	-1	-1	9	405	2	1	398	1368219	1368621
GPJTFOU02FL5N7	1	512	1e-178	>scaffold02633 length=1101566	1	1	1101566	660	333	468	509	91	-1	-1	-1	3	509	0	1	508	30823	31329
GPJTFOU02FL6G7	1	446	1e-178	>scaffold00154 length=1705670	1	-1	1705670	236	119	184	205	89	-1	-1	-1	3	205	1	212	413	1557905	1557701
GPJTFOU02FL6XQ	1	290	1e-178	>scaffold01227 length=1430339	1	-1	1430339	226	114	194	220	88	-1	-1	-1	3	220	1	1	217	1079501	1079282
GPJTFOU02FL76R	1	506	1e-178	>scaffold00998 length=3210881	1	-1	3210881	611	308	411	444	92	-1	-1	-1	1	444	0	7	450	13760	13318
GPJTFOU02FL7L4	1	486	1e-178	>scaffold01349 length=181300	1	1	181300	416	210	316	349	90	-1	-1	-1	3	349	0	138	484	37182	37529
GPJTFOU02FL8BE	1	528	1e-178	>scaffold00252 length=828816	1	-1	828816	575	290	403	438	92	-1	-1	-1	2	438	0	92	528	744039	743603
GPJTFOU02FL8FW	1	241	1e-177	>scaffold01357 length=1924607	1	-1	1924607	299	151	187	199	93	-1	-1	-1	0	0	0	1	199	544688	544490
GPJTFOU02FL90J	1	489	1e-177	>scaffold00793 length=2882171	1	-1	2882171	276	139	185	199	92	-1	-1	-1	1	199	0	1	198	779901	779703
GPJTFOU02FL9EO	1	444	1e-177	>scaffold01017 length=942342	1	1	942342	537	271	404	443	91	-1	-1	-1	4	443	0	1	441	500370	500810
GPJTFOU02FLAOS	1	507	1e-177	>scaffold03588 length=1653025	1	1	1653025	630	318	462	505	91	-1	-1	-1	5	505	0	1	502	563649	564151
GPJTFOU02FLAYB	1	489	1e-177	>scaffold04158 length=993451	1	1	993451	278	140	179	192	93	-1	-1	-1	0	0	0	213	404	429952	430143
GPJTFOU02FLB0V	1	506	1e-177	>scaffold01227 length=1430339	1	1	1430339	109	55	146	174	83	-1	-1	-1	3	174	1	78	249	247279	247451
GPJTFOU02FLB8S	1	491	1e-177	>scaffold03080 length=2828020	1	-1	2828020	85.7	43	104	123	84	-1	-1	-1	1	123	0	254	376	2789123	2789002
GPJTFOU02FLBPT	1	471	1e-177	>scaffold03578 length=973537	1	-1	973537	192	97	142	157	90	-1	-1	-1	0	0	0	22	178	910738	910582
GPJTFOU02FLBRS	1	403	1e-177	>scaffold01124 length=712979	1	-1	712979	668	337	376	389	96	-1	-1	-1	0	0	0	1	389	164319	163931
GPJTFOU02FLC62	1	451	1e-177	>scaffold01936 length=96223	1	1	96223	387	195	279	306	91	-1	-1	-1	12	306	3	20	325	37285	37578
GPJTFOU02FLCAN	1	445	1e-177	>scaffold02135 length=565549	1	-1	565549	511	258	388	430	90	-1	-1	-1	6	430	1	1	430	189789	189366
GPJTFOU02FLCP8	1	448	1e-177	>scaffold00288 length=44354	1	1	44354	341	172	224	240	93	-1	-1	-1	1	240	0	210	448	2352	2591
GPJTFOU02FLD3O	1	510	1e-177	>scaffold01333 length=589717	1	-1	589717	696	351	454	487	93	-1	-1	-1	1	487	0	4	490	87890	87405
GPJTFOU02FLDJI	1	532	1e-177	>scaffold01543 length=1845703	1	-1	1845703	533	269	465	529	87	-1	-1	-1	1	529	0	1	529	1133667	1133140
GPJTFOU02FLE9W	1	424	1e-177	>scaffold01037 length=1372050	1	-1	1372050	638	322	397	422	94	-1	-1	-1	0	0	0	2	423	1050657	1050236
GPJTFOU02FLF2M	1	521	1e-177	>scaffold02207 length=528349	1	-1	528349	517	261	393	433	90	-1	-1	-1	13	433	3	5	427	407977	407548
GPJTFOU02FLFOM	1	414	1e-177	>scaffold02581 length=778172	1	-1	778172	240	121	131	133	98	-1	-1	-1	1	133	0	119	251	137907	137776
GPJTFOU02FLG38	1	483	1e-177	>scaffold02500 length=1080203	1	1	1080203	624	315	448	492	91	-1	-1	-1	9	492	1	1	483	783630	784121
GPJTFOU02FLGDB	1	436	1e-177	>scaffold03264 length=621660	1	-1	621660	448	226	335	370	90	-1	-1	-1	11	370	2	44	404	562649	562282
GPJTFOU02FLI35	1	493	1e-177	>scaffold00429 length=2602020	1	1	2602020	149	75	189	227	83	-1	-1	-1	0	0	0	21	247	618632	618858
GPJTFOU02FLJ4E	1	473	1e-177	>scaffold00438 length=579692	1	-1	579692	670	338	441	474	93	-1	-1	-1	1	474	0	1	473	146064	145591
GPJTFOU02FLJR6	1	492	1e-177	>scaffold01004 length=301627	1	-1	301627	599	302	387	414	93	-1	-1	-1	1	414	0	75	488	61879	61467
GPJTFOU02FLJZJ	1	292	1e-177	>scaffold00290 length=12370	1	1	12370	133	67	191	230	83	-1	-1	-1	3	230	1	29	258	9161	9387
GPJTFOU02FLKSU	1	282	1e-177	>scaffold00557 length=578260	1	-1	578260	377	190	260	282	92	-1	-1	-1	1	282	0	1	282	281380	281100
GPJTFOU02FLLL4	1	452	1e-177	>scaffold01274 length=1344562	1	1	1344562	517	261	372	407	91	-1	-1	-1	9	407	2	45	442	315403	315809
GPJTFOU02FLLZI	1	535	1e-177	>scaffold01080 length=907570	1	1	907570	706	356	491	534	91	-1	-1	-1	4	534	0	1	533	225062	225592
GPJTFOU02FLMU0	1	489	1e-177	>scaffold02229 length=6896804	1	-1	6896804	353	178	257	280	91	-1	-1	-1	5	280	1	214	489	3541030	3540752
GPJTFOU02FLNBS	1	477	1e-177	>scaffold02307 length=928	1	1	928	188	95	340	419	81	-1	-1	-1	2	419	0	8	424	32	450
GPJTFOU02FLNMF	1	497	1e-176	>scaffold02023 length=1110094	1	-1	1110094	684	345	461	497	92	-1	-1	-1	2	497	0	1	497	1052994	1052500
GPJTFOU02FLNW4	1	320	1e-176	>scaffold02364 length=430278	1	-1	430278	276	139	271	315	86	-1	-1	-1	10	315	3	6	319	54452	54147
GPJTFOU02FLOX6	1	515	1e-176	>scaffold00378 length=631430	1	-1	631430	587	296	351	368	95	-1	-1	-1	1	368	0	62	428	593551	593184
GPJTFOU02FLQC0	1	527	1e-176	>scaffold02046 length=871672	1	-1	871672	729	368	489	528	92	-1	-1	-1	1	528	0	1	527	298418	297891
GPJTFOU02FLQMA	1	432	1e-176	>scaffold02047 length=2614554	1	-1	2614554	624	315	371	387	95	-1	-1	-1	2	387	0	1	386	1816003	1815618
GPJTFOU02FLR47	1	451	1e-176	>scaffold01590 length=749	1	1	749	188	95	225	267	84	-1	-1	-1	1	267	0	22	287	1	267
GPJTFOU02FLR9C	1	484	1e-176	>scaffold03918 length=408218	1	-1	408218	363	183	273	298	91	-1	-1	-1	5	298	1	184	480	162753	162460
GPJTFOU02FLR9G	1	487	1e-176	>scaffold02012 length=622641	1	1	622641	107	54	184	225	81	-1	-1	-1	3	225	1	91	314	219792	220014
GPJTFOU02FLRVL	1	380	1e-176	>scaffold03578 length=973537	1	1	973537	351	177	273	303	90	-1	-1	-1	4	303	1	1	303	807346	807644
GPJTFOU02FLS1Q	1	509	1e-176	>scaffold00919 length=2735747	1	1	2735747	258	130	349	417	83	-1	-1	-1	5	417	1	93	505	1320654	1321069
GPJTFOU02FLS6Y	1	519	1e-176	>scaffold02698 length=692200	1	1	692200	280	141	168	177	94	-1	-1	-1	0	0	0	143	319	295741	295917
GPJTFOU02FLU8P	1	519	1e-176	>scaffold03080 length=2828020	1	-1	2828020	563	284	443	494	89	-1	-1	-1	4	494	0	1	490	1426687	1426194
GPJTFOU02FLVE6	1	319	1e-176	>scaffold00793 length=2882171	1	-1	2882171	476	240	291	308	94	-1	-1	-1	0	0	0	3	310	823259	822952
GPJTFOU02FLVIX	1	388	1e-176	>scaffold02995 length=3168240	1	1	3168240	379	191	267	290	92	-1	-1	-1	3	290	1	1	290	2298908	2299194
GPJTFOU02FLWFO	1	481	1e-176	>scaffold02653 length=2767813	1	1	2767813	430	217	301	329	91	-1	-1	-1	0	0	0	1	329	192515	192843
GPJTFOU02FLX3M	1	494	1e-176	>scaffold01485 length=1538	1	1	1538	238	120	360	440	81	-1	-1	-1	0	0	0	7	446	668	1107
GPJTFOU02FLX3S	1	517	1e-176	>scaffold02601 length=639447	1	-1	639447	333	168	274	308	88	-1	-1	-1	1	308	0	5	312	218003	217697
GPJTFOU02FLXSG	1	257	1e-176	>scaffold00674 length=180373	1	1	180373	222	112	192	215	89	-1	-1	-1	4	215	1	21	234	106109	106320
GPJTFOU02FLY97	1	477	1e-176	>scaffold00934 length=998311	1	1	998311	250	126	167	179	93	-1	-1	-1	5	179	2	1	174	798504	798682
GPJTFOU02FLZ4A	1	515	1e-176	>scaffold01017 length=942342	1	1	942342	369	186	213	222	95	-1	-1	-1	0	0	0	66	287	229822	230043
GPJTFOU02FLZFV	1	458	1e-176	>scaffold00252 length=828816	1	1	828816	416	210	276	298	92	-1	-1	-1	0	0	0	161	458	811814	812111
GPJTFOU02FLZU4	1	455	1e-176	>scaffold02633 length=1101566	1	-1	1101566	712	359	431	455	94	-1	-1	-1	0	0	0	1	455	46917	46463
GPJTFOU02FM0E1	1	380	1e-176	>scaffold02229 length=6896804	1	-1	6896804	492	248	330	352	93	-1	-1	-1	4	352	1	31	380	6128201	6127852
GPJTFOU02FM0MR	1	491	1e-176	>scaffold03050 length=147168	1	-1	147168	107	54	162	198	81	-1	-1	-1	0	0	0	33	230	11506	11309
GPJTFOU02FM16D	1	463	1e-176	>scaffold00953 length=1831713	1	1	1831713	686	346	431	458	94	-1	-1	-1	1	458	0	1	457	371411	371868
GPJTFOU02FM1IF	1	472	1e-176	>scaffold00998 length=3210881	1	1	3210881	793	400	451	468	96	-1	-1	-1	0	0	0	1	468	2435646	2436113
GPJTFOU02FM1YL	1	459	1e-176	>scaffold01225 length=1648524	1	1	1648524	202	102	174	198	87	-1	-1	-1	0	0	0	31	228	1285660	1285857
GPJTFOU02FM1ZA	1	452	1e-176	>scaffold02901 length=180816	1	1	180816	339	171	236	255	92	-1	-1	-1	2	255	0	1	254	44627	44880
GPJTFOU02FM1ZY	1	440	1e-176	>scaffold01124 length=712979	1	1	712979	502	253	354	384	92	-1	-1	-1	4	384	1	40	421	503496	503877
GPJTFOU02FM206	1	422	1e-176	>scaffold01017 length=942342	1	1	942342	505	255	373	411	90	-1	-1	-1	1	411	0	12	421	504395	504805
GPJTFOU02FM233	1	521	1e-176	>scaffold00923 length=717839	1	-1	717839	200	101	152	165	92	-1	-1	-1	3	165	1	357	520	106129	105967
GPJTFOU02FM24Z	1	497	1e-176	>scaffold03639 length=648127	1	1	648127	533	269	390	429	90	-1	-1	-1	1	429	0	1	428	364616	365044
GPJTFOU02FM26K	1	496	1e-176	>scaffold00793 length=2882171	1	1	2882171	668	337	454	492	92	-1	-1	-1	2	492	0	3	492	760329	760820
GPJTFOU02FM2FS	1	432	1e-176	>scaffold00929 length=598397	1	-1	598397	186	94	118	126	93	-1	-1	-1	0	0	0	6	131	480084	479959
GPJTFOU02FM2GT	1	501	1e-176	>scaffold01079 length=1866546	1	1	1866546	595	300	435	478	91	-1	-1	-1	4	478	0	1	475	785437	785913
GPJTFOU02FM2YD	1	540	1e-176	>scaffold02207 length=528349	1	-1	528349	466	235	337	367	91	-1	-1	-1	8	367	2	181	540	374895	374530
GPJTFOU02FM4CQ	1	482	1e-176	>scaffold00696 length=1757369	1	-1	1757369	765	386	465	489	95	-1	-1	-1	8	489	1	1	482	915785	915298
GPJTFOU02FM4GL	1	517	1e-176	>scaffold02633 length=1101566	1	-1	1101566	504	254	422	471	89	-1	-1	-1	9	471	1	5	468	19389	18921
GPJTFOU02FM4TN	1	432	1e-176	>scaffold02023 length=1110094	1	-1	1110094	89.7	45	105	125	84	-1	-1	-1	0	0	0	172	296	492313	492189
GPJTFOU02FM5GT	1	478	1e-176	>scaffold02047 length=2614554	1	-1	2614554	274	138	168	178	94	-1	-1	-1	0	0	0	175	352	1259515	1259338
GPJTFOU02FM5MS	1	479	1e-176	>scaffold02229 length=6896804	1	1	6896804	472	238	342	372	91	-1	-1	-1	6	372	1	112	479	1520264	1520633
GPJTFOU02FM7UO	1	465	1e-176	>scaffold02886 length=1501	1	-1	1501	174	88	367	460	79	-1	-1	-1	0	0	0	1	460	616	157
GPJTFOU02FM7X0	1	524	1e-176	>scaffold00614 length=1267362	1	-1	1267362	392	198	364	414	87	-1	-1	-1	9	414	2	17	424	450980	450570
GPJTFOU02FM8KE	1	388	1e-176	>scaffold01219 length=167558	1	-1	167558	113	57	151	180	83	-1	-1	-1	3	180	1	155	334	37838	37662
GPJTFOU02FMAP8	1	484	1e-176	>scaffold00540 length=1168198	1	1	1168198	299	151	178	187	95	-1	-1	-1	0	0	0	5	191	699729	699915
GPJTFOU02FMAST	1	530	1e-176	>scaffold03904 length=1360874	1	-1	1360874	341	172	332	379	87	-1	-1	-1	6	379	1	22	398	693710	693336
GPJTFOU02FMC8I	1	376	1e-176	>scaffold02047 length=2614554	1	1	2614554	137	69	110	123	89	-1	-1	-1	3	123	2	69	191	352085	352204
GPJTFOU02FMCS8	1	491	1e-176	>scaffold01079 length=1866546	1	-1	1866546	325	164	236	260	90	-1	-1	-1	0	0	0	30	289	518481	518222
GPJTFOU02FMCWA	1	487	1e-176	>scaffold00674 length=180373	1	-1	180373	357	180	338	388	87	-1	-1	-1	7	388	1	104	487	177128	176744
GPJTFOU02FMD19	1	465	1e-176	>scaffold00328 length=190946	1	1	190946	248	125	323	386	83	-1	-1	-1	6	386	1	11	395	124845	125225
GPJTFOU02FMD5S	1	505	1e-176	>scaffold01416 length=756190	1	1	756190	720	363	474	507	93	-1	-1	-1	3	507	0	1	505	426367	426872
GPJTFOU02FMDO7	1	383	1e-176	>scaffold00444 length=902037	1	1	902037	609	307	363	379	95	-1	-1	-1	2	379	0	2	380	262772	263148
GPJTFOU02FMDX4	1	496	1e-176	>scaffold01053 length=485187	1	-1	485187	672	339	459	498	92	-1	-1	-1	2	498	0	1	496	419282	418785
GPJTFOU02FMEPC	1	467	1e-176	>scaffold00581 length=906502	1	1	906502	182	92	313	384	81	-1	-1	-1	2	384	0	78	460	436491	436873
GPJTFOU02FMER2	1	441	1e-176	>scaffold03356 length=5534371	1	1	5534371	357	180	333	383	86	-1	-1	-1	2	383	0	5	385	4851885	4852267
GPJTFOU02FMG8P	1	485	1e-175	>scaffold02633 length=1101566	1	-1	1101566	688	347	447	479	93	-1	-1	-1	1	479	0	1	479	780022	779545
GPJTFOU02FMH7L	1	470	1e-175	>scaffold00252 length=828816	1	-1	828816	496	250	347	378	91	-1	-1	-1	1	378	0	92	468	744039	743662
GPJTFOU02FMHUK	1	467	1e-175	>scaffold01227 length=1430339	1	-1	1430339	563	284	403	439	91	-1	-1	-1	4	439	0	1	435	988985	988547
GPJTFOU02FMI0L	1	502	1e-175	>scaffold01333 length=589717	1	1	589717	256	129	228	261	87	-1	-1	-1	0	0	0	14	274	35247	35507
GPJTFOU02FMID3	1	470	1e-175	>scaffold01174 length=498432	1	-1	498432	408	206	260	276	94	-1	-1	-1	4	276	1	4	279	318317	318046
GPJTFOU02FMIKP	1	470	1e-175	>scaffold00378 length=631430	1	-1	631430	712	359	444	471	94	-1	-1	-1	1	471	0	1	470	488370	487900
GPJTFOU02FMIOW	1	475	1e-175	>scaffold04100 length=1454188	1	-1	1454188	321	162	201	214	93	-1	-1	-1	0	0	0	1	214	1229525	1229312
GPJTFOU02FMJ6A	1	476	1e-175	>scaffold00048 length=139130	1	-1	139130	95.6	48	176	216	81	-1	-1	-1	2	216	0	175	389	105603	105389
GPJTFOU02FMJVN	1	536	1e-175	>scaffold00919 length=2735747	1	1	2735747	230	116	125	128	97	-1	-1	-1	0	0	0	299	426	1601385	1601512
GPJTFOU02FML05	1	494	1e-175	>scaffold03577 length=2002282	1	1	2002282	230	116	199	224	88	-1	-1	-1	2	224	0	259	480	199827	200050
GPJTFOU02FML4W	1	498	1e-175	>scaffold00055 length=639978	1	-1	639978	664	335	464	498	93	-1	-1	-1	8	498	1	1	498	481656	481167
GPJTFOU02FMLAX	1	385	1e-175	>scaffold01144 length=2737893	1	1	2737893	347	175	293	327	89	-1	-1	-1	4	327	1	62	385	1870941	1871266
GPJTFOU02FMLDM	1	462	1e-175	>scaffold02653 length=2767813	1	1	2767813	379	191	247	265	93	-1	-1	-1	3	265	1	139	400	145819	146083
GPJTFOU02FMLKB	1	519	1e-175	>scaffold02951 length=1976791	1	-1	1976791	603	304	442	488	90	-1	-1	-1	0	0	0	32	519	57470	56983
GPJTFOU02FMLKY	1	472	1e-175	>scaffold01658 length=1846106	1	1	1846106	628	317	436	472	92	-1	-1	-1	4	472	0	1	472	704642	705109
GPJTFOU02FMLSH	1	433	1e-175	>scaffold03625 length=727471	1	1	727471	509	257	379	420	90	-1	-1	-1	6	420	1	1	420	512133	512546
GPJTFOU02FMLVM	1	467	1e-175	>scaffold01100 length=447190	1	1	447190	654	330	437	468	93	-1	-1	-1	6	468	1	1	467	143646	144108
GPJTFOU02FMMBM	1	536	1e-175	>scaffold02355 length=30410	1	-1	30410	69.9	35	92	111	82	-1	-1	-1	0	0	0	313	423	23277	23167
GPJTFOU02FMNJ4	1	521	1e-175	>scaffold03132 length=432955	1	1	432955	523	264	450	504	89	-1	-1	-1	6	504	1	19	521	208884	209382
GPJTFOU02FMNXO	1	462	1e-175	>scaffold02977 length=644727	1	-1	644727	424	214	337	378	89	-1	-1	-1	0	0	0	7	384	87095	86718
GPJTFOU02FMOHX	1	328	1e-175	>scaffold01357 length=1924607	1	-1	1924607	305	154	213	232	91	-1	-1	-1	8	232	3	16	239	646521	646290
GPJTFOU02FMOP5	1	307	1e-175	>scaffold01233 length=558177	1	1	558177	492	248	290	304	95	-1	-1	-1	0	0	0	4	307	436623	436926
GPJTFOU02FMOWO	1	456	1e-175	>scaffold01196 length=326832	1	1	326832	642	324	424	456	92	-1	-1	-1	1	456	0	1	456	233206	233660
GPJTFOU02FMPCL	1	438	1e-175	>scaffold03080 length=2828020	1	1	2828020	174	88	195	225	86	-1	-1	-1	13	225	5	4	217	2049305	2049527
GPJTFOU02FMPI1	1	320	1e-175	>scaffold00089 length=337873	1	1	337873	331	167	238	263	90	-1	-1	-1	9	263	3	1	263	116090	116343
GPJTFOU02FMPR2	1	447	1e-175	>scaffold00542 length=3656332	1	1	3656332	488	246	392	438	89	-1	-1	-1	2	438	0	1	437	127405	127841
GPJTFOU02FMQ01	1	546	1e-175	>scaffold04100 length=1454188	1	1	1454188	638	322	478	528	90	-1	-1	-1	4	528	0	1	528	1107335	1107858
GPJTFOU02FMQ72	1	440	1e-175	>scaffold02047 length=2614554	1	-1	2614554	462	233	335	369	90	-1	-1	-1	0	0	0	69	437	1479502	1479134
GPJTFOU02FMQNN	1	459	1e-175	>scaffold02229 length=6896804	1	-1	6896804	694	350	430	456	94	-1	-1	-1	3	456	0	1	456	5340512	5340060
GPJTFOU02FMR63	1	470	1e-175	>scaffold00154 length=1705670	1	-1	1705670	145	73	145	169	85	-1	-1	-1	0	0	0	24	192	1379522	1379354
GPJTFOU02FMRT5	1	403	1e-175	>scaffold01153 length=1691381	1	-1	1691381	373	188	335	380	88	-1	-1	-1	13	380	3	11	386	161183	160813
GPJTFOU02FMS0D	1	418	1e-175	>scaffold03625 length=727471	1	1	727471	268	135	216	243	88	-1	-1	-1	0	0	0	1	243	516322	516564
GPJTFOU02FMTQH	1	464	1e-175	>scaffold03588 length=1653025	1	-1	1653025	579	292	422	464	90	-1	-1	-1	1	464	0	1	464	1409126	1408664
GPJTFOU02FMU2Q	1	504	1e-175	>scaffold01148 length=304756	1	1	304756	373	188	297	332	89	-1	-1	-1	6	332	1	152	481	61457	61784
GPJTFOU02FMUJ1	1	528	1e-175	>scaffold01153 length=1691381	1	1	1691381	603	304	479	529	90	-1	-1	-1	10	529	1	1	523	1359768	1360292
GPJTFOU02FMUPL	1	519	1e-175	>scaffold03306 length=442698	1	1	442698	335	169	349	403	86	-1	-1	-1	7	403	1	54	451	116434	116834
GPJTFOU02FMUY2	1	523	1e-175	>scaffold01888 length=597	1	-1	597	353	178	206	210	98	-1	-1	-1	4	210	1	296	505	206	1
GPJTFOU02FMXLJ	1	217	1e-175	>scaffold02951 length=1976791	1	1	1976791	262	132	168	180	93	-1	-1	-1	0	0	0	1	180	361484	361663
GPJTFOU02FMXQ7	1	427	1e-175	>scaffold03533 length=886405	1	-1	886405	573	289	393	427	92	-1	-1	-1	3	427	0	1	427	294670	294247
GPJTFOU02FMXQA	1	486	1e-175	>scaffold02307 length=928	1	-1	928	155	78	214	258	82	-1	-1	-1	1	258	0	161	417	262	5
GPJTFOU02FMXS9	1	447	1e-175	>scaffold00540 length=1168198	1	1	1168198	200	101	164	185	88	-1	-1	-1	0	0	0	2	186	162838	163022
GPJTFOU02FMXZR	1	535	1e-175	>scaffold01196 length=326832	1	1	326832	341	172	211	224	94	-1	-1	-1	0	0	0	3	226	20818	21041
GPJTFOU02FMYNX	1	443	1e-175	>scaffold01000 length=833048	1	1	833048	389	196	267	290	92	-1	-1	-1	3	290	1	128	414	277774	278063
GPJTFOU02FMZTG	1	357	1e-175	>scaffold02931 length=530498	1	1	530498	252	127	157	167	94	-1	-1	-1	0	0	0	12	178	400547	400713
GPJTFOU02FMZYJ	1	440	1e-175	>scaffold01227 length=1430339	1	-1	1430339	222	112	174	194	89	-1	-1	-1	3	194	1	1	191	1079501	1079308
GPJTFOU02FN0D0	1	492	1e-175	>scaffold04158 length=993451	1	1	993451	729	368	461	492	93	-1	-1	-1	0	0	0	1	492	798520	799011
GPJTFOU02FN144	1	454	1e-175	>scaffold01142 length=1245376	1	-1	1245376	498	251	341	368	92	-1	-1	-1	6	368	1	1	362	596521	596154
GPJTFOU02FN1L2	1	434	1e-175	>scaffold03639 length=648127	1	-1	648127	476	240	392	432	90	-1	-1	-1	18	432	4	5	434	165400	164985
GPJTFOU02FN1PU	1	428	1e-175	>scaffold03368 length=42157	1	-1	42157	434	219	336	375	89	-1	-1	-1	0	0	0	50	424	27586	27212
GPJTFOU02FN21F	1	451	1e-175	>scaffold01416 length=756190	1	-1	756190	367	185	387	451	85	-1	-1	-1	5	451	1	1	451	630693	630248
GPJTFOU02FN247	1	502	1e-175	>scaffold01658 length=1846106	1	1	1846106	724	365	474	511	92	-1	-1	-1	12	511	2	1	499	366318	366828
GPJTFOU02FN2BQ	1	493	1e-175	>scaffold03356 length=5534371	1	-1	5534371	615	310	445	488	91	-1	-1	-1	4	488	0	1	488	2050679	2050196
GPJTFOU02FN2GQ	1	411	1e-175	>scaffold00614 length=1267362	1	1	1267362	599	302	383	407	94	-1	-1	-1	6	407	1	4	407	749461	749864
GPJTFOU02FN2TJ	1	502	1e-175	>scaffold01227 length=1430339	1	-1	1430339	170	86	225	269	83	-1	-1	-1	8	269	2	7	268	247336	247069
GPJTFOU02FN35P	1	473	1e-175	>scaffold00581 length=906502	1	-1	906502	404	204	362	414	87	-1	-1	-1	3	414	0	8	418	53107	52694
GPJTFOU02FN372	1	412	1e-175	>scaffold02135 length=565549	1	1	565549	476	240	285	300	95	-1	-1	-1	0	0	0	74	373	150706	151005
GPJTFOU02FN4EA	1	390	1e-175	>scaffold02653 length=2767813	1	-1	2767813	212	107	190	214	88	-1	-1	-1	4	214	1	175	387	2570108	2569898
GPJTFOU02FN64X	1	450	1e-175	>scaffold02047 length=2614554	1	1	2614554	690	348	418	440	95	-1	-1	-1	1	440	0	11	449	1019965	1020404
GPJTFOU02FN6BT	1	386	1e-175	>scaffold03810 length=426718	1	-1	426718	551	278	369	396	93	-1	-1	-1	10	396	2	1	386	151034	150639
GPJTFOU02FN6DA	1	449	1e-174	>scaffold01225 length=1648524	1	1	1648524	605	305	414	449	92	-1	-1	-1	1	449	0	1	449	1644177	1644624
GPJTFOU02FN88G	1	478	1e-174	>scaffold02766 length=516673	1	-1	516673	434	219	276	295	93	-1	-1	-1	0	0	0	1	295	466649	466355
GPJTFOU02FN8LP	1	463	1e-174	>scaffold01144 length=2737893	1	1	2737893	751	379	442	463	95	-1	-1	-1	0	0	0	1	463	2045632	2046094
GPJTFOU02FN8T3	1	234	1e-174	>scaffold02945 length=61295	1	1	61295	204	103	145	159	91	-1	-1	-1	0	0	0	1	159	56209	56367
GPJTFOU02FN9CU	1	428	1e-174	>scaffold00927 length=3283724	1	-1	3283724	595	300	396	428	92	-1	-1	-1	0	0	0	1	428	984319	983892
GPJTFOU02FN9HU	1	426	1e-174	>scaffold02653 length=2767813	1	-1	2767813	507	256	377	416	90	-1	-1	-1	6	416	1	1	416	1340049	1339640
GPJTFOU02FN9IQ	1	482	1e-174	>scaffold01080 length=907570	1	-1	907570	480	242	332	362	91	-1	-1	-1	0	0	0	2	363	620205	619844
GPJTFOU02FNALM	1	509	1e-174	>scaffold01251 length=299611	1	1	299611	670	338	465	506	91	-1	-1	-1	1	506	0	1	506	175779	176283
GPJTFOU02FNAQ6	1	427	1e-174	>scaffold02229 length=6896804	1	-1	6896804	398	201	349	398	87	-1	-1	-1	9	398	2	1	398	4249822	4249434
GPJTFOU02FNAR3	1	505	1e-174	>scaffold00252 length=828816	1	1	828816	252	127	271	319	84	-1	-1	-1	0	0	0	40	358	631202	631520
GPJTFOU02FNATB	1	525	1e-174	>scaffold00551 length=303867	1	-1	303867	214	108	207	235	88	-1	-1	-1	5	235	2	278	512	215703	215474
GPJTFOU02FNBKC	1	503	1e-174	>scaffold02047 length=2614554	1	-1	2614554	448	226	403	458	87	-1	-1	-1	8	458	1	1	452	1403134	1402679
GPJTFOU02FNBQP	1	483	1e-174	>scaffold02653 length=2767813	1	1	2767813	502	253	350	380	92	-1	-1	-1	3	380	0	104	483	312115	312491
GPJTFOU02FNC5V	1	512	1e-174	>scaffold00429 length=2602020	1	1	2602020	280	141	352	417	84	-1	-1	-1	4	417	0	2	416	1195197	1195611
GPJTFOU02FNCJD	1	499	1e-174	>scaffold01227 length=1430339	1	1	1430339	107	54	120	142	84	-1	-1	-1	0	0	0	23	164	247025	247166
GPJTFOU02FNCLS	1	228	1e-174	>scaffold04100 length=1454188	1	-1	1454188	153	77	112	123	91	-1	-1	-1	3	123	2	106	228	415292	415173
GPJTFOU02FND4P	1	436	1e-174	>scaffold02047 length=2614554	1	1	2614554	107	54	131	156	83	-1	-1	-1	3	156	1	140	292	126039	126194
GPJTFOU02FNDIX	1	497	1e-174	>scaffold01071 length=701786	1	1	701786	422	213	375	425	88	-1	-1	-1	3	425	0	74	497	675354	675776
GPJTFOU02FNF2P	1	409	1e-174	>scaffold03356 length=5534371	1	1	5534371	248	125	152	161	94	-1	-1	-1	0	0	0	249	409	2624071	2624231
GPJTFOU02FNGBS	1	495	1e-174	>scaffold02023 length=1110094	1	-1	1110094	494	249	418	472	88	-1	-1	-1	3	472	0	25	495	291056	290587
GPJTFOU02FNGDM	1	440	1e-174	>scaffold00476 length=174883	1	1	174883	371	187	335	383	87	-1	-1	-1	1	383	0	5	386	166804	167186
GPJTFOU02FNGKJ	1	488	1e-174	>scaffold00931 length=1164242	1	1	1164242	460	232	373	416	89	-1	-1	-1	3	416	0	73	487	167116	167529
GPJTFOU02FNGNL	1	527	1e-174	>scaffold04158 length=993451	1	-1	993451	369	186	216	226	95	-1	-1	-1	0	0	0	1	226	671726	671501
GPJTFOU02FNGT8	1	443	1e-174	>scaffold02229 length=6896804	1	1	6896804	410	207	367	416	88	-1	-1	-1	17	416	4	1	412	1339748	1340150
GPJTFOU02FNH2Q	1	516	1e-174	>scaffold03866 length=328236	1	-1	328236	718	362	444	470	94	-1	-1	-1	1	470	0	1	469	98605	98136
GPJTFOU02FNHA8	1	479	1e-174	>scaffold00233 length=246776	1	1	246776	281	142	202	222	90	-1	-1	-1	0	0	0	131	352	112391	112612
GPJTFOU02FNHGU	1	520	1e-174	>scaffold01658 length=1846106	1	-1	1846106	115	58	103	118	87	-1	-1	-1	0	0	0	299	416	864881	864764
GPJTFOU02FNHQ0	1	528	1e-174	>scaffold03577 length=2002282	1	-1	2002282	737	372	489	528	92	-1	-1	-1	0	0	0	1	528	254473	253946
GPJTFOU02FNHZW	1	437	1e-174	>scaffold00926 length=982286	1	-1	982286	591	298	400	434	92	-1	-1	-1	0	0	0	4	437	580407	579974
GPJTFOU02FNI4I	1	499	1e-174	>scaffold03967 length=1235123	1	-1	1235123	307	155	318	370	85	-1	-1	-1	3	370	0	1	368	621828	621460
GPJTFOU02FNI8O	1	487	1e-174	>scaffold00995 length=1027965	1	1	1027965	502	253	409	457	89	-1	-1	-1	3	457	0	28	483	255153	255607
GPJTFOU02FNIZ6	1	488	1e-174	>scaffold02018 length=598899	1	-1	598899	266	134	293	339	86	-1	-1	-1	9	339	2	151	484	332436	332102
GPJTFOU02FNJZ2	1	470	1e-174	>scaffold03588 length=1653025	1	-1	1653025	327	165	233	254	91	-1	-1	-1	5	254	1	221	470	186601	186349
GPJTFOU02FNKHO	1	486	1e-174	>scaffold01110 length=1281200	1	1	1281200	297	150	330	383	86	-1	-1	-1	9	383	2	88	463	97044	97424
GPJTFOU02FNKNA	1	523	1e-174	>scaffold03781 length=893	1	1	893	650	328	359	368	97	-1	-1	-1	1	368	0	156	523	216	582
GPJTFOU02FNKRW	1	272	1e-174	>scaffold02951 length=1976791	1	-1	1976791	194	98	134	146	91	-1	-1	-1	0	0	0	1	146	527950	527805
GPJTFOU02FNM5G	1	411	1e-174	>scaffold00919 length=2735747	1	-1	2735747	361	182	209	218	95	-1	-1	-1	0	0	0	171	388	322490	322273
GPJTFOU02FNMCS	1	348	1e-173	>scaffold02653 length=2767813	1	1	2767813	196	99	220	256	85	-1	-1	-1	7	256	2	2	251	2448838	2449092
GPJTFOU02FNMRW	1	458	1e-173	>scaffold02046 length=871672	1	-1	871672	321	162	285	325	87	-1	-1	-1	2	325	0	1	325	820409	820087
GPJTFOU02FNNEZ	1	448	1e-173	>scaffold01357 length=1924607	1	1	1924607	660	333	414	441	93	-1	-1	-1	0	0	0	1	441	1909407	1909847
GPJTFOU02FNO2J	1	500	1e-173	>scaffold01071 length=701786	1	-1	701786	412	208	289	313	92	-1	-1	-1	6	313	1	1	312	574353	574046
GPJTFOU02FNO6Q	1	484	1e-173	>scaffold01543 length=1845703	1	1	1845703	589	297	431	473	91	-1	-1	-1	2	473	0	7	478	2324	2795
GPJTFOU02FNPPF	1	451	1e-173	>scaffold00602 length=460405	1	1	460405	141	71	107	119	89	-1	-1	-1	0	0	0	211	329	308122	308240
GPJTFOU02FNPUA	1	470	1e-173	>scaffold02229 length=6896804	1	-1	6896804	484	244	425	474	89	-1	-1	-1	16	474	3	1	470	1891622	1891161
GPJTFOU02FNQ88	1	526	1e-173	>scaffold02920 length=259512	1	1	259512	509	257	316	336	94	-1	-1	-1	6	336	1	186	521	179306	179635
GPJTFOU02FNQC3	1	516	1e-173	>scaffold01144 length=2737893	1	1	2737893	692	349	482	518	93	-1	-1	-1	10	518	1	1	516	1828788	1829297
GPJTFOU02FNQVX	1	356	1e-173	>scaffold03806 length=453733	1	1	453733	280	141	292	341	85	-1	-1	-1	1	341	0	13	352	38419	38759
GPJTFOU02FNR6S	1	497	1e-173	>scaffold00998 length=3210881	1	-1	3210881	426	215	426	495	86	-1	-1	-1	1	495	0	1	494	1249127	1248633
GPJTFOU02FNR6Z	1	477	1e-173	>scaffold02229 length=6896804	1	-1	6896804	347	175	282	317	88	-1	-1	-1	3	317	0	1	314	3656394	3656078
GPJTFOU02FNRKJ	1	506	1e-173	>scaffold00696 length=1757369	1	-1	1757369	389	196	279	304	91	-1	-1	-1	2	304	0	28	331	1063846	1063545
GPJTFOU02FNS75	1	481	1e-173	>scaffold03264 length=621660	1	1	621660	430	217	297	320	92	-1	-1	-1	4	320	1	161	480	577519	577834
GPJTFOU02FNSFG	1	475	1e-173	>scaffold01590 length=749	1	1	749	182	92	247	299	82	-1	-1	-1	6	299	2	77	375	305	597
GPJTFOU02FNSO9	1	476	1e-173	>scaffold01079 length=1866546	1	1	1866546	488	246	419	474	88	-1	-1	-1	2	474	0	1	474	1270762	1271233
GPJTFOU02FNTAT	1	492	1e-173	>scaffold00542 length=3656332	1	-1	3656332	448	226	325	358	90	-1	-1	-1	0	0	0	9	366	47789	47432
GPJTFOU02FNUWL	1	417	1e-173	>scaffold00930 length=802004	1	1	802004	468	236	374	416	89	-1	-1	-1	3	416	0	2	417	427382	427794
GPJTFOU02FNVFR	1	517	1e-173	>scaffold00931 length=1164242	1	1	1164242	569	287	413	450	91	-1	-1	-1	5	450	1	63	511	426302	426747
GPJTFOU02FNVX9	1	527	1e-173	>scaffold02047 length=2614554	1	1	2614554	533	269	377	413	91	-1	-1	-1	0	0	0	110	522	1283427	1283839
GPJTFOU02FNWSH	1	533	1e-173	>scaffold00930 length=802004	1	1	802004	418	211	334	375	89	-1	-1	-1	0	0	0	1	375	483767	484141
GPJTFOU02FNXC4	1	511	1e-173	>scaffold02601 length=639447	1	-1	639447	708	357	477	513	92	-1	-1	-1	3	513	0	1	511	513916	513405
GPJTFOU02FNXZY	1	430	1e-173	>scaffold01144 length=2737893	1	-1	2737893	214	108	129	136	94	-1	-1	-1	0	0	0	280	415	322772	322637
GPJTFOU02FNY2O	1	473	1e-173	>scaffold01043 length=432924	1	-1	432924	438	221	359	399	89	-1	-1	-1	7	399	1	72	469	231570	231178
GPJTFOU02FNYIQ	1	476	1e-173	>scaffold00930 length=802004	1	1	802004	620	313	428	463	92	-1	-1	-1	5	463	1	11	468	359776	360238
GPJTFOU02FNYIX	1	318	1e-173	>scaffold02653 length=2767813	1	1	2767813	291	147	174	183	95	-1	-1	-1	0	0	0	5	187	2126754	2126936
GPJTFOU02FNZ9I	1	477	1e-173	>scaffold00894 length=2799346	1	1	2799346	347	175	232	251	92	-1	-1	-1	0	0	0	102	352	2399667	2399917
GPJTFOU02FNZK4	1	505	1e-173	>scaffold03577 length=2002282	1	-1	2002282	268	135	349	418	83	-1	-1	-1	8	418	1	88	502	1264391	1263979
GPJTFOU02FNZNM	1	496	1e-173	>scaffold00227 length=355388	1	1	355388	79.8	40	109	132	82	-1	-1	-1	0	0	0	245	376	272668	272799
GPJTFOU02FO02M	1	468	1e-173	>scaffold03611 length=3882770	1	1	3882770	523	264	368	400	92	-1	-1	-1	7	400	1	75	468	1662753	1663151
GPJTFOU02FO0GS	1	445	1e-173	>scaffold00927 length=3283724	1	1	3283724	676	341	395	412	95	-1	-1	-1	2	412	0	2	413	1531824	1532233
GPJTFOU02FO1AE	1	375	1e-173	>scaffold01227 length=1430339	1	-1	1430339	432	218	326	353	92	-1	-1	-1	8	353	2	5	356	439366	439021
GPJTFOU02FO1D3	1	271	1e-173	>scaffold03639 length=648127	1	1	648127	200	101	179	200	89	-1	-1	-1	5	200	2	4	198	71135	71334
GPJTFOU02FO1MC	1	392	1e-173	>scaffold00894 length=2799346	1	-1	2799346	416	210	351	393	89	-1	-1	-1	5	393	1	1	389	2016909	2016518
GPJTFOU02FO1RC	1	480	1e-173	>scaffold00164 length=847166	1	1	847166	99.6	50	88	102	86	-1	-1	-1	9	102	8	226	327	51469	51561
GPJTFOU02FO1W4	1	463	1e-173	>scaffold00930 length=802004	1	-1	802004	563	284	399	436	91	-1	-1	-1	1	436	0	1	435	671305	670870
GPJTFOU02FO20Y	1	511	1e-173	>scaffold00614 length=1267362	1	-1	1267362	430	217	372	418	88	-1	-1	-1	13	418	3	103	511	300718	300305
GPJTFOU02FO28I	1	484	1e-173	>scaffold00793 length=2882171	1	1	2882171	559	282	379	410	92	-1	-1	-1	1	410	0	65	474	1499092	1499500
GPJTFOU02FO2TE	1	361	1e-173	>scaffold02500 length=1080203	1	-1	1080203	440	222	317	346	91	-1	-1	-1	2	346	0	16	361	147180	146837
GPJTFOU02FO2V0	1	484	1e-173	>scaffold01658 length=1846106	1	-1	1846106	369	186	264	290	91	-1	-1	-1	0	0	0	1	290	1459354	1459065
GPJTFOU02FO34M	1	463	1e-173	>scaffold01154 length=991038	1	-1	991038	450	227	405	463	87	-1	-1	-1	1	463	0	1	463	11237	10776
GPJTFOU02FO47F	1	492	1e-173	>scaffold00542 length=3656332	1	1	3656332	515	260	436	492	88	-1	-1	-1	12	492	2	1	492	1232178	1232657
GPJTFOU02FO4CX	1	304	1e-173	>scaffold01144 length=2737893	1	1	2737893	202	102	167	186	89	-1	-1	-1	2	186	1	7	192	2181483	2181666
GPJTFOU02FO4D5	1	403	1e-173	>scaffold01144 length=2737893	1	-1	2737893	500	252	363	399	90	-1	-1	-1	2	399	0	1	397	2690595	2690197
GPJTFOU02FO4FO	1	531	1e-173	>scaffold03264 length=621660	1	1	621660	640	323	486	536	90	-1	-1	-1	12	536	2	1	528	44129	44660
GPJTFOU02FO4G6	1	373	1e-173	>scaffold02500 length=1080203	1	1	1080203	412	208	273	291	93	-1	-1	-1	4	291	1	21	308	450300	450589
GPJTFOU02FO4K8	1	510	1e-173	>scaffold00926 length=982286	1	1	982286	650	328	458	496	92	-1	-1	-1	4	496	0	1	495	852701	853193
GPJTFOU02FO4KT	1	498	1e-173	>scaffold00154 length=1705670	1	-1	1705670	743	375	470	501	93	-1	-1	-1	3	501	0	1	498	1415941	1415441
GPJTFOU02FO4VI	1	407	1e-173	>scaffold02766 length=516673	1	1	516673	303	153	198	213	92	-1	-1	-1	0	0	0	1	213	61011	61223
[truncated: 11,372 more rows]
