# Supplementary material for: Partial sequencing of the bottle gourd genome reveals markers useful for phylogenetic analysis and breeding
Source: BMC Genomics. 2011 Sep 27;12:467. doi: 10.1186/1471-2164-12-467 (PMC3188536; doi:10.1186/1471-2164-12-467)
Supplement: Additional file 3 — Bottle gourd SSR markers developed. Sequences and characteristics of the microsatellite markers developed from bottle gourd contig/singleton sequences. [file 1471-2164-12-467-S3.XLS]

## Sheet: Sheet1
Additional file 3. Bottle gourd SSR markers developed.
Marker name	F primer	R primer	Product size	SSR sequences	Source contigs/singletons
LSR001	CGGAGGGGTTCTTTATGTTGT	GAGTGACGTGGAGTTGCTTCTA	162	CTTTTCCTTTTCCTTTTCCTTTTCCTTTTC	contig02871
LSR002	ACTCAATCCAACCCACGAATAG	TGGCATTTGAACGCTAAGTTG	189	TTTCTTTTTCTTTTTCTTTTTCTTTTTCTTT	contig01664
LSR003	TACTACCAGTGTCCGCTTTTCC	GAAGGTTGAGGAGAGTTTGCAG	128	CCCCTCCCCTCCCCTCCCCTCCCCTC	contig01795
LSR004	AAGCCAAGAATACAAGTCCCCT	CCACGTTCATGTAAGAAAATGAGAG	392	TTTATTTTATTTTATTTTATTTTATTTT	contig02748
LSR005	TAAGAGGTTTAGGTAGCCTGCG	CATGGCTGAGAAGTTGATTCTG	376	ATATATATATATATATATATATAT	contig03386
LSR006	TCATCTTCTCCGGTTAGTGTGA	TATATTTTGGCGGCTATGTGG	377	ATATATATATATATATATATATAT	contig03516
LSR007	GGTCGAATGTATGGATTGGTTT	CCTCGGATTCTTCAAAAGTTCA	173	ATATATATATATATATATATATATAT	contig01566
LSR008	AATGTCGTAAAGGCGAGTTGAT	AGCTTAGTCGGTGGTGTCTCTC	274	TTATTATTATTATTATTATTATTATTATTATTATTATTATTAT	contig03057
LSR009	GTAACTTGCTGTAGTCTCCCCA	ATTCTATCGCGGCTCATTTT	381	ATATATATATATATATATATATATATATAT	contig03349
LSR010	GGGTTCCTTCCCTTTCTTTCTA	GGCTGAAACTTGGAGTATTTGG	249	CTTCTTCTTCTTCTTCTTCTTCTTCTTCTTCTTCTTCTTCTTCTTCT	contig01976
LSR011	TTCGCCTCAGTCCATCTAGTTT	ATGTCGTACCTTTTCCCCTTTT	218	ATTATTATTATTATTATTATTATTATTATTATTATTATTATTATTAT	GPJTFOU02F4U2A
LSR012	TGCCTATAAAACAAAAGGGAGC	AAGGGTAAAACAAATGGAGTGG	270	GAGAGAGAGAGAGAGAGAGAGAGAGAGAGAGA	GPJTFOU02IQMQ7
LSR013	GGTTGAAGCAAAATGAGCTACC	AACTACTCTCGTGACTCCCACC	194	GAGAGAGAGAGAGAGAGAGAGAGAGAGAGAGA	GPJTFOU02GVJBU
LSR014	CTTAAACCCACCTTTCCTCAAC	GTTTTCTTCCTTTCGTCCTTCT	331	GAGAGAGAGAGAGAGAGAGAGAGAGAGAGAGAGA	GPJTFOU02H9CYK
LSR015	CTTACCTTCACAAAACCCCATC	ACTCTGTTTCGACTCTGCTTCC	183	CTTCTTCTTCTTCTTCTTCTTCTTCTTCTTCTTCTTCTTCTTCTTCTTCTTC	GPJTFOU02GJ448
LSR016	TCGCTCTCTCTTCTGTAGCCTT	CCACATGGATTGTTGGGTAGTT	115	AAAAAAAAAAAAAAAAAAAA	GPJTFOU02JJ620
LSR017	TTACCGTTGAGTTTTGAAGGAC	TTCTAACTTGTGAGGGGATTGA	184	AAAAAAAAAAAAAAAAAAAAA	GPJTFOU02I5B54
LSR018	TTATCGCATAGCAGCAGGTTTA	GATGGGAAGTTGTATGGCTACC	112	TTTTTTTTTTTTTTTTTTTTT	GPJTFOU02GMDAU
LSR019	TGGGAAGCTGAGTGTAGAGATG	GCCTAAGAGGTTATGGGTATGG	141	TTTTTTTTTTTTTTTTTTTTT	GPJTFOU02IISOA
LSR020	AACTGAAACCATTAACGAAGGC	AATAAGCAGCAACCATGTCAAC	153	GGGGGGGGGGGGGGGGGGGGG	GPJTFOU02HFPES
LSR021	CCTTGACACCCAAATGTTGT	TTTGAATCTCGCCATGAAG	144	AAAAAAAAAAAAAAAAAAAAAA	GPJTFOU02FQ0IY
LSR022	TTTGAATCTCGCCATGAAG	CTACCCTGTTTTGCAGCTACG	205	AAAAAAAAAAAAAAAAAAAAAAAA	GPJTFOU02I72FM
LSR023	GCTGTTTTCTTGTCTCCTTGGT	GGGCTCTTGATGTCTCCAATAA	190	AAAAAAAAAAAAAAAAAAAAAAAAA	GPJTFOU02I4GWK
LSR024	ATCCCCGTGTGAACAAAGAATA	GCATGGTGACTTGTATGAGGAA	239	AAAAAAAAAAAAAAAAAAAAAAAAAA	GPJTFOU02GJLTD
LSR025	GGAATCGAAGTTGTTGATTTGG	TTCTTTCGGCCTCATAGTTGTT	286	ATATATATATATATATATAT	GPJTFOU02HWKKF
LSR026	ATACGGGCAAATGAAGTTGTAG	CATAGATGTGCAAAAGATGCTC	114	CTCTCTCTCTCTCTCTCTCT	GPJTFOU02JVOMZ
LSR027	GCTTTCCCTTCATGTATATCTGG	CACTCAAGAGAGTTTGGTAAGGTTC	349	ATATATATATATATATATAT	GPJTFOU02GDN67
LSR028	GTGTCCCGAACTAAGATGTCGT	TGGCTATACTTCCATGAGCAAA	355	TCTCTCTCTCTCTCTCTCTC	GPJTFOU02I57IW
LSR029	ACTTTGATTGTGCCCACTTTCT	GTGCAGTGATAAGTTTGGTTGG	390	CTCTCTCTCTCTCTCTCTCT	GPJTFOU02HV43P
LSR030	GGAGACAAAACCAACAACGAA	GAAAATGCAGACAAAGAAAGCC	294	ATATATATATATATATATAT	GPJTFOU02FRPQT
LSR031	AACAGAAACAAAAGAGTGGGGA	AATCGCTGGTGCTCATTAAGTC	202	GAGAGAGAGAGAGAGAGAGA	GPJTFOU02IYRTL
LSR032	CCCATTATTAGCATCCTCACAC	GGCATCCTATTCTATCCCAGTT	109	GAGAGAGAGAGAGAGAGAGA	GPJTFOU02ICG1M
LSR033	GAGCGGAGGTGAGAATGTAAGT	CTCAGCCACAACAAACAGAGAG	175	ATATATATATATATATATAT	GPJTFOU02JXXMD
LSR034	GGCCAACCGAATAAAGAAAAGTG	TTGGGAAGCGCCACCATA	133	TATATATATATATATATATA	GPJTFOU02IWIQD
LSR035	TCTCAATGGGGAAAGGAGG	AGCTACATCCAAGCTAAATCGG	256	TCTCTCTCTCTCTCTCTCTC	GPJTFOU02JESAN
LSR036	CGTGAGACCCTTATCATCTATCCT	CCCTTTAGTTTTGGTTTCTCTATCG	130	ATATATATATATATATATAT	GPJTFOU02IMREB
LSR037	TATGCAATAGGGGCATCACTAA	TCACTGGACAATCAATCTTTGC	112	ATATATATATATATATATAT	GPJTFOU02GG91D
LSR038	CTCCTCAAGAAAATCCACTTCC	CCAGGTAATTCTCCTCCATGTC	229	ATTATTATTATTATTATTATTATTATTATT	GPJTFOU02JW8T8
LSR039	TGTATTGGGAATTACTTTGGGC	GCACCTTGAAAGCTCCCTT	163	AATAATAATAATAATAATAATAATAATAAT	GPJTFOU02I3LO4
LSR040	TTCCATCCAGACCAAACCTATC	CAAAGGCCATAGACAAACACAA	187	TTCTTCTTCTTCTTCTTCTTCTTCTTCTTC	GPJTFOU02H0IBH
LSR041	AAGGGAAAGAAAGAAGGCAAAG	CAGGATACAACGACTAACTTCGG	399	TTCTTCTTCTTCTTCTTCTTCTTCTTCTTC	GPJTFOU02G50YZ
LSR042	AATTGGGGTTCTTGGAGTTCTT	CATTAGCAGAGAGGGGTCAAAC	348	TCTTCTTCTTCTTCTTCTTCTTCTTCTTCTT	GPJTFOU02HAMY4
LSR043	GATATTGGACTGAAGGTGGCTC	GCTATTGGTGGTGAAATGATGA	254	CTTCTTCTTCTTCTTCTTCTTCTTCTTCTTC	GPJTFOU02IZ35R
LSR044	AAAATCAAGAGCGAGAATCGAG	CATTCAGGTCAAAACTCATGGA	398	TTATTATTATTATTATTATTATTATTATTAT	GPJTFOU02GKBJ9
LSR045	TATTGCCCCAAACTCTTCTCTC	ATGGACAAAACTTCATAACGCC	308	TTATTATTATTATTATTATTATTATTATTAT	GPJTFOU02IEK10
LSR046	AAACGAGGCAGGATGAATATGT	TCCAGAGAAGAAAAGATGGCTT	368	TATATATATATATATATATAT	GPJTFOU02GH0ZU
LSR047	CAATAGAGTAGGGTGGGGCATA	TAAAATAGTGGGAGAGCAAGGG	130	TCTCTCTCTCTCTCTCTCTCT	GPJTFOU02JI8XS
LSR048	AGCTTGCCATTGTTATCTTGCT	TTACTATTCAGCAGCGTCATGG	347	ATATATATATATATATATATA	GPJTFOU02GT7RH
LSR049	TCCTCTCCAATTCAAAGCCTAA	ATGCTTCCCACAACCTACAAAC	135	TCTCTCTCTCTCTCTCTCTCT	GPJTFOU02GO8IR
LSR050	TCCTTCCTTCTTTGACTCCTTTC	CCTAGTTGCACACCATCATTTC	172	TATATATATATATATATATAT	GPJTFOU02FMWOT
LSR051	ACTGAGCATCGCTTGTATGTTC	AAAGCACACCACACCTATTTTG	191	ATATATATATATATATATATA	GPJTFOU02GB46U
LSR052	GAAGTTTGAGAAGGGGTTTCAG	TTCTTCCCTATCCATCATCACC	213	AGAGAGAGAGAGAGAGAGAGA	GPJTFOU02HH8TR
LSR053	CCCAGAAAACAGAAGAAGGAAA	TCGAACTCGCCAAATGTAGTAA	233	TATATATATATATATATATAT	GPJTFOU02FOLYN
LSR054	TGATTGAGTTCATGTGGGAGAA	GCAGCTTTCACTTTTGTAGAGAGAT	164	ATATATATATATATATATATA	GPJTFOU02I0QKJ
LSR055	AGCTAGGCTCCTCCTACCAAAC	ATTCGACGGGGAAGTAGAAAA	137	AATAATAATAATAATAATAATAATAATAATAA	GPJTFOU02IOG68
LSR056	TAATAATGCCACTGCACATGGT	AGATGAATCCCAATATCCCAGA	160	CTTCTTCTTCTTCTTCTTCTTCTTCTTCTTCT	GPJTFOU02GNOMU
LSR057	GAGGTTGTGCAAATGTGGAAT	TGATGCTGACTTTCTTGTTGCT	365	ATATATATATATATATATATAT	GPJTFOU02G79UD
LSR058	TCGTGCTAGGGTACTCATCTATTTT	CTTGCTCAACCTGACACCTTC	310	ATATATATATATATATATATAT	GPJTFOU02JMTRW
LSR059	GAATATCGTGCTAGGGTACTCATCT	AAATACATCTTCCTTGGGCATC	180	ATATATATATATATATATATAT	GPJTFOU02IHXWT
LSR060	TACCGGAATCAAACACTCCAT	TTCTATCTTCCTCTCTCTCTCTCTCTC	314	AGAGAGAGAGAGAGAGAGAGAG	GPJTFOU02IAYAJ
LSR061	TGTTTATATTGGCAGGAGGAGG	GGCAGGGAATTTTCATAGAGTG	251	ATAATAATAATAATAATAATAATAATAATAATA	GPJTFOU02JTWQ3
LSR062	AACCCTTTTCCCATTCTTCTTC	GTCCACCTCTCTCCCCTACTTT	148	TTCTTCTTCTTCTTCTTCTTCTTCTTCTTCTTC	GPJTFOU02GDTCK
LSR063	AAGAGAGGGGCAGGAAGTAAAT	AGAAAACACACAGTACGCCTCC	176	ATTATTATTATTATTATTATTATTATTATTATTA	GPJTFOU02I9IVX
LSR064	TAAAATGCCACACGTCTCCTT	TTGGGGTTACGAACTACAGAAA	230	ATAATAATAATAATAATAATAATAATAATAATAA	GPJTFOU02IPS4Z
LSR065	TTCCCCATCCATACATTTCTTC	CCCTCTCTTCTCCATTTTCTCA	343	TTCTTCTTCTTCTTCTTCTTCTTCTTCTTCTTCT	GPJTFOU02FXOV1
LSR066	TCGGGTTTCTTACCCCAAAT	GGGCGGAGAGATTACCTTACTT	130	ATATATATATATATATATATATA	GPJTFOU02I5I89
LSR067	TAACTGCATCCTCAAGAACCAA	TTTCCTCACAAGTATAGGGTTTCC	281	AGAGAGAGAGAGAGAGAGAGAGA	GPJTFOU02H0TWQ
LSR068	AAGAATAACTTGGTGCATCCTG	CTAATGTATTGGCCTGTCTTCG	192	AGAGAGAGAGAGAGAGAGAGAGA	GPJTFOU02HZGAQ
LSR069	TCAAGTGGACAAGTGGACAAGT	AGATGATGAATATGGGAGGGC	267	TATATATATATATATATATATAT	GPJTFOU02HAEQA
LSR070	GACGGCTGTGTCTTTCCAATA	GGTGAGAATGATGTAGAAGGAAGC	103	ATATATATATATATATATATATA	GPJTFOU02HC1BW
LSR071	AGACTGTGGATGAAGTGCTCTG	GAAGGTGGTAATCAATGCAACA	330	TATATATATATATATATATATAT	GPJTFOU02GUUPQ
LSR072	TGCACACCACAATTACTTCCTC	CTTCGGTTGTTCGATCCTTATC	250	AGAGAGAGAGAGAGAGAGAGAGA	GPJTFOU02GYUZE
LSR073	CGATTGCACAACACCTTTACA	AACTCAATGCTCCAAATAACCC	172	TATATATATATATATATATATAT	GPJTFOU02F957F
LSR074	TATCAACTCCAGAAGACGGGTT	TGGTAAACGTAGGGATACAAAGAAG	191	TATATATATATATATATATATAT	GPJTFOU02IZWZ8
LSR075	GTCGTCTCGGGCATGTGG	TGGAATGAACTAGCAAGGAAGGTC	153	ATATATATATATATATATATATA	GPJTFOU02JEXBW
LSR076	TGCTGAAGACCTCCCAATTTAT	GCAACTACGCTGGAAAGAGTGT	188	ATATATATATATATATATATATA	GPJTFOU02HH1M8
LSR077	GACAGATCCTTCTGGGACTTTT	TTCTGCAATAGAGTACGTTGGC	262	TCTCTCTCTCTCTCTCTCTCTCT	GPJTFOU02HJMEU
LSR078	GGCGGAATACAAGAAAGATACC	CATGTGAAAAGGGAACAGAGAA	293	AATAATAATAATAATAATAATAATAATAATAATAA	GPJTFOU02IEWEV
LSR079	GTACATACCCCATCAAAAGGGA	GTACGGGTTGAGGTTGAATTGT	138	ATTATTATTATTATTATTATTATTATTATTATTAT	GPJTFOU02H2DLG
LSR080	CCATTTTCTACCTCTCAACTTTCC	CGTAAATCTCCCACCCTCG	372	ATATATATATATATATATATATAT	GPJTFOU02HOKP0
LSR081	GGCACTCATCCTGCTTTTAG	CTTAATCGTCAAAGGAATAGCC	145	CTCTCTCTCTCTCTCTCTCTCTCT	GPJTFOU02I9U1V
LSR082	AAGAAAAGTAGTGGGCCTGGAT	TACAGGGACGTGCTAACGGTAT	360	AGAGAGAGAGAGAGAGAGAGAGAG	GPJTFOU02HE8NS
LSR083	CTTTCCTTCTTGCCTTCAAATC	CCATGCTATACCTGCTTGTCTTT	113	ATATATATATATATATATATATAT	GPJTFOU02F9U7U
LSR084	CTTAAACAGCCGCCAGAGAGT	GTGAGTGGAATGGAGTGACGTA	303	ATATATATATATATATATATATAT	GPJTFOU02GCXVC
LSR085	TGCTCCCATTTGAAGTAGTGAA	GTACGGGTTGTAGGTTAGAATTGTT	275	ATTATTATTATTATTATTATTATTATTATTATTATT	GPJTFOU02H9L33
LSR086	CTGAGGTCAATTTCAGGAAGGT	GCAAAGATTGGGATGTGGTAAT	209	TTATTATTATTATTATTATTATTATTATTATTATTA	GPJTFOU02IP8EB
LSR087	AACATTGACAGGTTGAGGGC	GATTGATGGAACAGCCAAAGAT	174	TTATTATTATTATTATTATTATTATTATTATTATTA	GPJTFOU02JK52O
LSR088	CCAACTATCACCCCTACAATCA	GGACAGAACCTAAAAGAAAGAAGAG	329	ATAATAATAATAATAATAATAATAATAATAATAATAA	GPJTFOU02FI4UN
LSR089	ACCAATGTGATGAGAAGAAGCA	TGGAACTGGGAAGATCCTAAAA	109	TCTCTCTCTCTCTCTCTCTCTCTCT	GPJTFOU02II806
LSR090	CCTAACCTGAACCCTAGCTGTA	CATTGTTTGTTGCCTCCATA	118	AGAGAGAGAGAGAGAGAGAGAGAGA	GPJTFOU02H6Q94
LSR091	GCTTGAAATCTGAGGCTGGTAG	TTCATGGTAAAAGGGAAGGAGA	360	TCTCTCTCTCTCTCTCTCTCTCTCT	GPJTFOU02FLVZV
LSR092	CACATCTTTGGAAGCCATATCC	CTTACCCAGAGTTTTCATTGGG	287	TCTTCTTCTTCTTCTTCTTCTTCTTCTTCTTCTTCTTC	GPJTFOU02H01FG
LSR093	GGTGTTAGATGAATGTCCCCAT	TAAGGCAAAGCGTCAAGTACAA	371	TTCTTCTTCTTCTTCTTCTTCTTCTTCTTCTTCTTCTT	GPJTFOU02G58YM
LSR094	TCCCATCAAAATCACTCACAGA	GTGTTAAAAGGAAACCAGCCAG	177	GAGAGAGAGAGAGAGAGAGAGAGAGA	GPJTFOU02GK7WV
LSR095	AATTTTGGGCTTATTGGGAGAG	ACAAACTACAGACGGCCCCTAC	113	CTCTCTCTCTCTCTCTCTCTCTCTCT	GPJTFOU02JDTXR
LSR096	GTCTTCCTGAGAGCTTTTGCAT	CCCTCTTCTCCTTCGATCTTCT	340	AGAGAGAGAGAGAGAGAGAGAGAGAG	GPJTFOU02GFJ8P
LSR097	CCTGTAATCCAAATCAAATCCC	CAAGAGGGAAGGAGGTGAAAT	183	TTCTTCTTCTTCTTCTTCTTCTTCTTCTTCTTCTTCTTC	GPJTFOU02JYRXL
LSR098	AATCGAGAAAATGGACTGAAGG	ACAACAAGAGGGCATAAAGTGA	202	AATAATAATAATAATAATAATAATAATAATAATAATAAT	GPJTFOU02FUBNK
LSR099	CTTCTTTCTTCCCAATCTTCCA	CGGTTGTTGGTGGTCGTAG	153	TTCTTCTTCTTCTTCTTCTTCTTCTTCTTCTTCTTCTTC	GPJTFOU02GM4OB
LSR100	TTAACAGCATCACTGCCAAAAC	CCTTAAACTACGTTCGGTTCCA	133	ATAATAATAATAATAATAATAATAATAATAATAATAATAA	GPJTFOU02JPCRC
LSR101	GGAAAGACAATGGAAGGGTATG	CAAAGTAAAAGGGGTTTGGTGA	297	ATATATATATATATATATATATATATA	GPJTFOU02GFHUC
LSR102	AACCTCTCGTCATTACTACCGC	GTGACTAAAAGCGTGTGAGTGG	289	AATAATAATAATAATAATAATAATAATAATAATAATAATAA	GPJTFOU02H0A6X
LSR103	ATTGACATTTGAGAACCCCAAC	CCACTACTTATTTGCATGGCCT	101	ATAATAATAATAATAATAATAATAATAATAATAATAATAAT	GPJTFOU02GB1JR
LSR104	CCCCATGAAACCCTTATTTGT	CGTCGAGCTTGTGCATTTAT	156	GAGAGAGAGAGAGAGAGAGAGAGAGAGA	GPJTFOU02JYY0N
LSR105	GCTTCGCTTTCATCCTTTATTC	GTGGGTTGTCATTACTATGGATTG	225	TTCTTCTTCTTCTTCTTCTTCTTCTTCTTCTTCTTCTTCTTC	GPJTFOU02JQ4GD
LSR106	GTATAAAATTGACGTGGCCGAT	TATTTGTAAGCCTCTCCACCCA	397	AGAGAGAGAGAGAGAGAGAGAGAGAGAGA	GPJTFOU02G0G8Z
LSR107	TAGTTGAAGAGAGCACATGGGA	CTCAAAATAGCCCAACCCTAAA	127	AGAGAGAGAGAGAGAGAGAGAGAGAGAGA	GPJTFOU02FVBHA
LSR108	AGCTCTGGGAAGAGGAAGAGTA	GCAGACAGAAGAAGAAAGTTAGAGA	159	AGAGAGAGAGAGAGAGAGAGAGAGAGAGAG	GPJTFOU02HMCSH
LSR109	TGGGGTAGAAATTGAAGAGGAG	TTGGATCAGCTTGGGTTTTACT	241	GAGAGAGAGAGAGAGAGAGAGAGAGAGAGA	GPJTFOU02JGYVF
LSR110	ATAGCTTGAGGGCATTATTGGA	CATGGCTGCTAACTCTGGACTA	311	ATATATATATATATATATATATATATATAT	GPJTFOU02JS3AZ
LSR111	CGTTTGAGATGTGTGCATGTAG	TTAAGAGACTGGTTGGAGTTGAGA	204	ATTAATTAATTAATTAATTAATTA	GPJTFOU02FLDCR
LSR112	CTCTCTATATGTCTAATTCCTCGCC	CAAATTCACAGTTGTTGTCACG	201	TTCTTTCTTTCTTTCTTTCTTTCT	GPJTFOU02H1RXA
LSR113	CGAAATAAACATCATCCACAGC	CCATCTTCTTCGAGCCTAAAGT	332	GAGAGGGAGAGGGAGAGGGAGAGGGAGAGGGAGAGG	GPJTFOU02FLT06
LSR114	GACAAGAGCTATATCATTGGCACA	ACACTCCATCGCGTTAAGAAAT	175	ATAAAAATAAAAATAAAAATAAAAATAAAAATAAAA	GPJTFOU02FWRCX
LSR115	GGAAGGAGGAAGTTGAGAATGA	TGACACCCATTTGTATTGAACG	188	GATTGATTGATTGATTGATTGATTG	GPJTFOU02GXMP8
LSR116	GGAGGAGGATCATTACGTGACT	CATGTGGAGTTTGTATCTTGGG	297	TTTATTTATTTATTTATTTATTTAT	GPJTFOU02FYLWD
LSR117	ATTTGTCGCTCTCTTCCCATT	GCAGGATCAGCTAGACGAGGTA	223	CTTCCTTCCTTCCTTCCTTCCTTCC	GPJTFOU02I5YOI
LSR118	CAACTAGCGGTTGCTCATCTC	TGAAATTAGGTCAATGGAAGCC	219	AAATAAATAAATAAATAAATAAATAA	GPJTFOU02ISB40
LSR119	AACAAACGACACCCAAATAACC	GCAACTCTGTAGAAATAATGGTTCG	140	AATAAATAAATAAATAAATAAATAAA	GPJTFOU02GWMSD
LSR120	ATGGCCCCTCCTAATACCTTTA	AGGTTGGTTTGAAGTTGTGGAT	192	AAATAAATAAATAAATAAATAAATAA	GPJTFOU02F8LXV
LSR121	TACCTTCACCCAACTCGCTATT	GTGTGTGTTTGATCGGCTGTT	330	AATAAATAAATAAATAAATAAATAAA	GPJTFOU02GHZ56
LSR122	GGTGAAAATGAGGAAAGATTGG	TGGTAAAGATCAGGATTGACGA	331	TGGAGTTGGAGTTGGAGTTGGAGTTGGAGTTGGAGTTGG	GPJTFOU02IWQ2T
LSR123	GGGCTTCGTTGCTCTTTT	AGGGATATGTCTTGGCTCCTA	117	TTATTATTATTATTATTATT	GPJTFOU02IABEE
LSR124	CCTGACTCCATATCCTCCACAT	ACCTAGTTGAGATGTCCGGGT	335	TTATTATTATTATTATTATT	GPJTFOU02F1D1M
LSR125	TCTTTTCCATACCAAACACCAC	ATACATATTCGGTCTCGTGCTC	212	AATAATAATAATAATAATAA	GPJTFOU02GBYAJ
LSR126	GCATCTTGTCTCTGCAACATTT	AATCCTACGCTTCTCTGATCGT	336	TTATTATTATTATTATTATT	GPJTFOU02GYNNL
LSR127	CCTCGTTATCTTCCAAGCAAT	TCCAAGAAAGGTTAGAAATCCC	392	TTCTTCTTCTTCTTCTTCTT	GPJTFOU02HU2AB
LSR128	GGATGATGAATCTAGGGAGTGC	TACGTGGGTACAAAACCCTTTC	233	ATAATAATAATAATAATAAT	GPJTFOU02G87MY
LSR129	TGTCTGCTTATCCATCGTCTTG	GCTACCCACCAATACCCTCTCT	328	TTCTTCTTCTTCTTCTTCTT	GPJTFOU02I450R
LSR130	AGGCATTCCAACATTAGCACTT	GAAAGGAGTTATATGCGTGGCT	237	TTATTATTATTATTATTATT	GPJTFOU02FXQQF
LSR131	TTTGAAGTCGTAGCGTCATTTG	TTCTGTCGGCATTGTCTGTATC	331	GAAGAAGAAGAAGAAGAAGA	GPJTFOU02FRT12
LSR132	TTCATCATCGTCCATCAGTTCT	CCTTGCATTCTCTCCTCTCAAT	394	CAACAACAACAACAACAACA	GPJTFOU02GN76O
LSR133	TTTGTTCTATTCCCCTCTTCCA	TCGATTACGACGACTTTCTTGA	395	CACCACCACCACCACCACCA	GPJTFOU02HFL38
LSR134	AACAACCATACCCCTTTTAGCC	CCCAAAACAATAAAGAAGCCAC	205	TTCTTCTTCTTCTTCTTCTT	GPJTFOU02FTO66
LSR135	CCACAGCTCTCATGTACTTTGC	CATGCCTTCACCAACAGAAAT	188	TTATTATTATTATTATTATT	GPJTFOU02FVJWI
LSR136	GAAAATCAGGCTCAAAACCATC	TTCATGCTGCTGTATTGGAAAC	194	GAAGAAGAAGAAGAAGAAGA	GPJTFOU02HXS9W
LSR137	GGCGTGGGTCAAAACTATCTAT	CATAACACCAACCATGCACC	105	TAATAATAATAATAATAATA	GPJTFOU02HFNH1
LSR138	AAGAAGCAAGAGACCAACCTGA	GAATTGGAAGACCAAGCAGAGT	255	AGAAGAAGAAGAAGAAGAAG	GPJTFOU02JL2ME
LSR139	GACATTACAGCCTACGAAATTGAC	CTCGCATTACACTCACTTGGAG	233	AAGAAGAAGAAGAAGAAGAA	GPJTFOU02G4XR6
LSR140	TATCCAAGTCGAGATTGAACGA	GAAATTGAAATGGGTCTGAAGC	261	AATAATAATAATAATAATAA	GPJTFOU02JDCUY
LSR141	GAGGGGCAGTATCATCAACATT	GCTTCATCATCTTAATCGAGGG	239	AGAAGAAGAAGAAGAAGAAG	GPJTFOU02HUZF5
LSR142	CAACCAACAACTATGGAATGGA	TGGTATCTGTGAAGTCTCGGC	272	CTTCTTCTTCTTCTTCTTCT	GPJTFOU02GHDJ7
LSR143	TATGCTGTTATTCAGCTCGCTC	CATCGTTTATTGTCATTCAGGC	313	TTCTTCTTCTTCTTCTTCTT	GPJTFOU02GXOMR
LSR144	GACACACCGATTGACTGCTTAC	ACAGGAAACTCCGCTTCATAGA	189	TCTTCTTCTTCTTCTTCTTC	GPJTFOU02FTYF1
LSR145	CGATATGAGCGTCACTTTGGTA	AAATCCATGTGTTCGAGGAAGT	119	TCTTCTTCTTCTTCTTCTTC	GPJTFOU02G6CV5
LSR146	TTCTCCCACGACTATTTGTTGA	CCTCTTTCCAATGTGTGTGGTA	233	AATAATAATAATAATAATAA	GPJTFOU02IVAD2
LSR147	TCAGGAAGTGGAGACAACACC	GGGAAAAGACTGCACCATCA	376	TTCTTCTTCTTCTTCTTCTT	GPJTFOU02HUMKE
LSR148	CCCTGGTGATCTCATTCTCATT	TTGAACAACACAGTCCATTTCC	283	TTCTTCTTCTTCTTCTTCTT	GPJTFOU02IKIU8
LSR149	GAGGCAAAGTTCTCAGGAAGAT	GGGCTTGGCTTTTGTAAGTTT	328	TCGTCGTCGTCGTCGTCGTC	GPJTFOU02IDCZI
LSR150	CTCACTCGTTGATCCCCAGTA	TTGCCGTCTTCTTCCATTTCT	387	AAGAAGAAGAAGAAGAAGAA	GPJTFOU02G2S4L
LSR151	CGCCCAAAGAAAATTCAAAC	GACAAACTGACAATGAAGCAGG	179	AATAATAATAATAATAATAA	GPJTFOU02IVL3X
LSR152	GCCGATCAAGGTACAGAAACC	CACCTGACGAACAAAACCAATA	175	TTCTTCTTCTTCTTCTTCTT	GPJTFOU02JDTCC
LSR153	CAGTTCGATTGTGCGATGTAG	CTTCTTCTTCTTCTACCGATTCCA	133	AAGAAGAAGAAGAAGAAGAA	GPJTFOU02I9LKA
LSR154	TATAAGCACAAGGAGCAGCAAA	TATAGTGTCGTCGGAACCAGAA	168	CTCCTCCTCCTCCTCCTCCT	GPJTFOU02FRZF7
LSR155	CTTCTACTGCCAAAATCGAAGC	GGTGAGGATGAGTTGGATGATT	186	GTCGTCGTCGTCGTCGTCGT	GPJTFOU02I31LR
LSR156	GCTCTCGATTCTAACCAAAACC	TCATTCTACCTCTCCAATTCCA	309	AGAAGAAGAAGAAGAAGAAG	GPJTFOU02I8QHX
LSR157	CAACTACCCCATCGCATTTATT	TTATCAATTTACCAACGTGCCC	279	TTATTATTATTATTATTATT	GPJTFOU02HNL4V
LSR158	TGCACACTACCAAAGCTCAAAG	CTCCTCGCACTGGATACAAAAC	348	TATTATTATTATTATTATTA	GPJTFOU02H2SUU
LSR159	AAGAAGCAAGAGACCAACCTGA	GAATTGGAAGACCAAGCAGAGT	255	AGAAGAAGAAGAAGAAGAAG	GPJTFOU02IESYL
LSR160	ATCACTCTCCCCAAGTTCCATA	CTGCATAACTCCACCACACAAC	139	AATAATAATAATAATAATAA	GPJTFOU02GRTU9
LSR161	TATCCAAGTCGAGATTGAACGA	GAAATTGAAATGGGTCTGAAGC	258	AATAATAATAATAATAATAA	GPJTFOU02F4A4T
LSR162	TGTATGCCCTTGTGTATCCTTT	TGCAACACCCTGAAAACAA	144	AAGAAGAAGAAGAAGAAGAA	GPJTFOU02IRMW2
LSR163	AAGAATGCTCCTTCAGTACCCA	GAAGCTAGTCCAGGCAACAACT	288	TTCTTCTTCTTCTTCTTCTT	GPJTFOU02IGUXW
LSR164	TGGGTCTCAAAGGTTCAAATTC	AGTATTCTTCGTTGGGGCCT	277	TATTATTATTATTATTATTA	GPJTFOU02IIBVR
LSR165	CGTTACTGAAAACAAGCTGACG	TATTAGTTGGAGGCTGGAGCA	130	AATAATAATAATAATAATAA	GPJTFOU02FLAV9
LSR166	ACATTTTCACTAGCAGAAGGGG	GTGCCCATGTATAGGAAGCAA	350	TTATTATTATTATTATTATT	GPJTFOU02GKGUG
LSR167	CTTACGAAGTCCCTGGATCAGT	TGGTCATGTTACCTTAGCTCTTTG	198	TTATTATTATTATTATTATT	GPJTFOU02F2T74
LSR168	GGTTCAAGCAATTCCCATTATC	CACACGATCAGAAACCTCAAAC	330	TCTTCTTCTTCTTCTTCTTC	GPJTFOU02IMQ8W
LSR169	GGTTATAGCTTTTGCGTGGCTA	TTATTCTCGTCCTCCTCCTCAA	305	GAAGAAGAAGAAGAAGAAGA	GPJTFOU02G04Z9
LSR170	CTTGGTGGCTTTTATTTCCTGT	AACAACAATCGAGAGCAAGAGA	219	TTATTATTATTATTATTATT	GPJTFOU02FNVJU
LSR171	GAGGCAAAGTTCTCAGGAAGAT	GGGCTTGGCTTTTGTAAGTTT	318	TCGTCGTCGTCGTCGTCGTC	GPJTFOU02GM5XZ
LSR172	CGATTGTGCGATGTGAATAAAC	CTTCTTCTTCTTCTACCGATTCCA	127	AAGAAGAAGAAGAAGAAGAA	GPJTFOU02I4K82
LSR173	CTCTACCCTAAGCCCCTTGAAT	GATCAAATCCACACTGACCAGA	298	TTCTTCTTCTTCTTCTTCTT	GPJTFOU02II3VO
LSR174	GTTGGTGATGTTGTTCCAAATG	AGGCATATTGTGGTTTGAGCTT	322	CAGCAGCAGCAGCAGCAGCA	GPJTFOU02GGH6D
LSR175	TTATCGCATAGCAGCAGGTTTA	GATGGGAAGTTGTATGGCTACC	112	AATAATAATAATAATAATAA	GPJTFOU02GMDAU
LSR176	GAAAGAAGGCGAGGAGTGTAGA	GAAAAGGAAAGTTGGGGTGTTT	397	GTGGTGGTGGTGGTGGTGGT	GPJTFOU02GY1VX
LSR177	AGATTAGTGGCCGAAGTTATTG	TGTATAGGACTCATTAGAGGTTGGA	293	TTATTATTATTATTATTATT	GPJTFOU02IA26T
LSR178	CTTCTACTGCCAAAATCGAAGC	GGTGAGGATGAGTTGGATGATT	186	GTCGTCGTCGTCGTCGTCGT	GPJTFOU02IEGQS
LSR179	CAATACCCTTTGGGACTTTGG	GGGTGTCCTTTTCTAGTGTGCT	133	AATAATAATAATAATAATAA	GPJTFOU02H6HQ5
LSR180	TGGATTTGTTGTGATGTGTGTG	GTCTTGGAGTCGTGTCTGCC	227	AAGAAGAAGAAGAAGAAGAA	GPJTFOU02F53M4
LSR181	TTTGGGCTCTGACATTAGATGA	ACACCTTTGGGAGATAACAAGC	338	TTCTTCTTCTTCTTCTTCTT	GPJTFOU02I86PG
LSR182	AAGTGTGTGTTCTATTCAGCCG	CTAAGAAAAGCCCAAAGTTCCA	171	TTATTATTATTATTATTATT	GPJTFOU02GT8R3
LSR183	TTCATCATCGTCCATCAGTTCT	ACGAATCTCAGCTACCCATTTC	285	CAACAACAACAACAACAACA	GPJTFOU02IDCTY
LSR184	TCACCCTCCTTCACTCACTTTT	ATCTTGGGTAATTTCGTTGTGG	113	TCTTCTTCTTCTTCTTCTTC	GPJTFOU02FM3IK
LSR185	AGCTTCCTAAACTTCTCGCCTT	CGCAGTATATCCAAACAAACGA	297	TCTTCTTCTTCTTCTTCTTC	GPJTFOU02GQA9F
LSR186	CGATTGTGCGATGTGAATAAAC	CTTCTTCTTCTTCTACCGATTCCA	129	AAGAAGAAGAAGAAGAAGAA	GPJTFOU02IJY0D
LSR187	CTGGGTCTAAGTTCCTTTCCCT	ATCGGAGAAGAGGTGGATATGA	183	TTCTTCTTCTTCTTCTTCTT	GPJTFOU02GKIAX
LSR188	CAGGAAATGTTATGAGGAAGGC	TGCAGAGAGAGGAGAGAACAAA	263	TTTCTTTCTTTCTTTCTTTCTTTCTTT	GPJTFOU02H4P0F
LSR189	CTCCAAGGAAGAAGAAGAAACC	AATACTGCCACATCATCAGCTC	360	AATTAATTAATTAATTAATTAATTAAT	GPJTFOU02GJSOP
LSR190	GGAGAGAAGAGTTTGGGGTTTT	TGTGTTGGAGCAAAATATGAGG	315	ATTAGATATTAGATATTAGATATTAGATATTAGATATTAGATATTAGA	GPJTFOU02H5SZ6
LSR191	TTGGAAGCACAAATCGTATCAG	TGTGTGAACCAGAAAAGAATGC	215	AATAATAATAATAATAATAAT	GPJTFOU02HW0GJ
LSR192	GGAAGAAGAATTAGGCATCGCT	AAGATCAAACCAGATCGGAGAA	338	TTATTATTATTATTATTATTA	GPJTFOU02G7T31
LSR193	TTATGGGTGAAAAGGGTGAGAC	GTAAAGGAGTGGCAACGATGAG	198	CCACCACCACCACCACCACCA	GPJTFOU02F3YOR
LSR194	AATTCGGAGTCTATGGTGTATGC	GTGATTGAGAAGAATGGGAAGC	333	TTCTTCTTCTTCTTCTTCTTC	GPJTFOU02FUIGB
LSR195	AGAACCACCCCAATTTCCTTT	GCAACTTCCCAGGAGCTAAAAT	194	GCCGCCGCCGCCGCCGCCGCC	GPJTFOU02ISSFD
LSR196	CATTCTGGTCCCTAACTTCCAG	TCCGTTTTCTGTGATTTACTCG	148	GTCGTCGTCGTCGTCGTCGTC	GPJTFOU02IPVK3
LSR197	GGAAGAAGAATTAGGCATCGCT	AAGATCAAACCAGATCGGAGAA	338	TTATTATTATTATTATTATTA	GPJTFOU02GKBYH
LSR198	TACAGCTACGGATCTCCTCCTT	GAAAATTACGTTTTGGGGACAG	383	CTCCTCCTCCTCCTCCTCCTC	GPJTFOU02JDOEC
LSR199	AACCCTACTTTTCACCAGGGAT	CGACAGTTGACGATACATCCAA	177	ATTATTATTATTATTATTATT	GPJTFOU02G86IX
LSR200	ATCACTGGAAATTGGTCCTTTG	ATTATGGTCGGTCAACTCTGGT	237	TGGTGGTGGTGGTGGTGGTGG	GPJTFOU02JKOU8
LSR201	GACTAACGTCGAAATCCACTCC	GTGTCAATCTCCTCCCTGTCTC	168	ATAATAATAATAATAATAATA	GPJTFOU02HZR0N
LSR202	AACTAGAAATGGGCTTCAACCA	AAGAACTCGCAAGGTGAGAAAG	179	ATCATCATCATCATCATCATC	GPJTFOU02GJC62
LSR203	AGGGTTTCGAGTTTTCATACCA	GAGTGATTTGATTGCTTCAGGA	256	TAATAATAATAATAATAATAA	GPJTFOU02F6GHL
LSR204	TTAAGAGAGAGAGACACGCACG	CTAATTTCCCAATCATCTTCGC	181	CGGCGGCGGCGGCGGCGGCGG	GPJTFOU02H85JO
LSR205	GGCGCGAGGATACTTCAG	CCGTAGAATCAAAACTGGTTCC	132	TTATTATTATTATTATTATTA	GPJTFOU02GD3ZO
LSR206	TGCCTGGTTACACCTATCTTTG	AGCTTATTGGAATGGGAAAGTG	316	ATTATTATTATTATTATTATT	GPJTFOU02H4M8L
LSR207	GGAGGAGGGAAGAGGAGATG	AGGTAAAGCAACAACCCCATAA	307	AAGAAGAAGAAGAAGAAGAAG	GPJTFOU02GHWJX
LSR208	CTTGACCAAACATATTGGCATC	TTCTCCTTTTACCCTTTTGTGC	203	ACTACTACTACTACTACTACT	GPJTFOU02JJPBE
LSR209	AACTCCCCTGAACGCAAAG	AGAACCCCACTTCAATAAGCAA	280	AAGAAGAAGAAGAAGAAGAAG	GPJTFOU02JJTUS
LSR210	TCCTCCTTCAGTCTCCATCTTC	ATGTTGTTCATTCTCATCGGG	249	CTCCTCCTCCTCCTCCTCCTC	GPJTFOU02GSJKN
LSR211	TGCCTGGTTACACCTATCTTTG	CCTATCTCCATACAGCTCCTTCA	190	ATTATTATTATTATTATTATT	GPJTFOU02F1WHD
LSR212	AGCTAAGAGGGGATGAGTTCAAT	GATATGTGTGTGTGGGGTCTTG	173	AATAATAATAATAATAATAAT	GPJTFOU02JEHEA
LSR213	TGAGCTAAACCTACTCCCAAGTTT	CCATGTAGAACAAGACACCTCG	243	AATAATAATAATAATAATAAT	GPJTFOU02I9RZG
LSR214	TGCCTGGTTACACCTATCTTTGT	CCAATACATTAAGGAAAGCCCA	395	ATTATTATTATTATTATTATT	GPJTFOU02HYVNW
LSR215	CCCCTTTTCATTTGGTTTGT	TGTACTTGTTGCACGAGCG	254	CTTCTTCTTCTTCTTCTTCTT	GPJTFOU02FVG0T
LSR216	GAGATCAAAGCGAAACACAAGA	GTCCTCCATTTCCTAATTCGTC	143	CTTCTTCTTCTTCTTCTTCTT	GPJTFOU02GPVKI
LSR217	GTCGCCACCGTTGAGTTT	AACCTTAATCCGGCTAGGAAAG	381	CCGCCGCCGCCGCCGCCGCCG	GPJTFOU02HWZOA
LSR218	TTATGTCTCGATAGCTCCCGTT	TCCAGTCTCGTACAGTGGTTTG	297	TAATAATAATAATAATAATAA	GPJTFOU02IV81O
LSR219	ATTGAGTGCTCCTTGTTTGACC	TTAAGGTGTCTTTCATTGCCCT	388	AATAATAATAATAATAATAAT	GPJTFOU02FMR17
LSR220	GTGGCTGAAAGTTATTGGGTTG	TCCAAACGTAGCTCTATCTTCACA	287	AATAATAATAATAATAATAAT	GPJTFOU02H7VB8
LSR221	AAAACTCTCCGATTTCCGTTCT	ACGGTCCACTAACTTCTCCGTT	128	GTCGTCGTCGTCGTCGTCGTC	GPJTFOU02GKLYC
LSR222	CAAAGTCCAACCCAATTTTAGC	ACCGTTGTTCCAAGCTCTACAC	305	TAATTAATTAATTAATTAATTAATTAAT	GPJTFOU02GW3EV
LSR223	GCCTAATTTCACCCAATCGTTA	GATTCAAACTTGCTTCAGGAGG	111	TCACTCACTCACTCACTCACTCACTCAC	GPJTFOU02FLS6Y
LSR224	TGACTAATCTAACTGGAAGCATGG	TTTGGTTTGTTTGTAGTGCTGG	282	AAAACAAAACAAAACAAAACAAAACAAAACAAAACA	GPJTFOU02JOWMP
LSR225	CATCACCACCACCACAACC	GCCACCAAAATCAGCTCTATG	304	CCACCACCACCACCACCACCAC	GPJTFOU02FK3E1
LSR226	CTGGAAACCCTAGAGCAGAGAA	GCAGGTCATGTGCGTGATA	295	GAAGAAGAAGAAGAAGAAGAAG	GPJTFOU02H69H2
LSR227	GCTCATCCAACCAAATCTTGTC	GGTTCAATTTTCACAACCACCT	286	ACAACAACAACAACAACAACAA	GPJTFOU02IA1YK
LSR228	ATCATCAACCGTCCACCTAAAC	TTTCATACCTTTTGGATCTGGG	243	AAGAAGAAGAAGAAGAAGAAGA	GPJTFOU02G8RXU
LSR229	TACCTTAAACCAGACACGCACA	CACCTTGTCATTTGGTGATGAA	152	ACAACAACAACAACAACAACAA	GPJTFOU02G7ZR3
LSR230	TATGCAATGTTGTGCTCATCC	CTTGCTTGGTATGGTTTAATCG	248	ACAACAACAACAACAACAACAA	GPJTFOU02JWKXV
LSR231	CGATATGAGCGTCACTTTGGTA	AAATCCATGTGTTCGAGGAAGT	119	CTTCTTCTTCTTCTTCTTCTTC	GPJTFOU02G6CV5
LSR232	GATTAAAGGACCACATGGGATT	GCAAGATCGGTTAGTTTTGAAG	197	TATTATTATTATTATTATTATT	GPJTFOU02G0VRW
LSR233	AGAAGTGGGAGATTGAACATGC	GTTGGTATGTGAACCTTGAGGC	355	ATAATAATAATAATAATAATAA	GPJTFOU02GO6ZI
LSR234	CAGAGGACGGATGGAAGAATAG	CGTTTAAGAGCGAGGACTTTTG	240	AAGAAGAAGAAGAAGAAGAAGA	GPJTFOU02FVB7G
LSR235	ATTGCGAGCGACTATTAAGCAT	TTTGGTTGGGAGTTTGAGAAGT	353	TAATAATAATAATAATAATAAT	GPJTFOU02IQIN5
LSR236	GGGTATTTTGTGGGTTTAATGG	CAAACATGGGTATGTGAAGGAA	233	AGAAGAAGAAGAAGAAGAAGAA	GPJTFOU02JA9BF
LSR237	CGTAGGTGTGAAAACCGAATG	CTGTACTGCTGCTTGTGGTAGG	364	ATAATAATAATAATAATAATAA	GPJTFOU02G2JWX
LSR238	ATTCCACATACCTCCTCAGTGT	TGTGCATGTAGCCTTTGTACTT	291	AATAATAATAATAATAATAATA	GPJTFOU02JIFU6
LSR239	TCCACCAACTCTCACTTTCCTT	GCATATCCCCAAAACGAACTAA	322	ATAATAATAATAATAATAATAA	GPJTFOU02GQ7KV
LSR240	TTGACGAGAAGGGAAGAAGAAG	CAGAGAATTGTGGTTATGGCAG	279	GAAGAAGAAGAAGAAGAAGAAG	GPJTFOU02FWY2U
LSR241	CAGCATATCTAGCCAAAAGGGT	TACGGTTAGTGGGTCTTCCATT	154	AGAAGAAGAAGAAGAAGAAGAA	GPJTFOU02GWHVS
LSR242	GCATACACGATACACCATGTGA	TGGTTGAATTTTAGGCGGTT	153	AATAATAATAATAATAATAATA	GPJTFOU02IW5SA
LSR243	CGTAGGTGTGAAAACCGAATG	TCAGAAGCCTAGAGAGTAGGAACC	236	ATAATAATAATAATAATAATAA	GPJTFOU02F6DG1
LSR244	CTCGGGACGGGTACGGGA	TGTAAAGGAAGCTCCAACGCACG	112	TATTATTATTATTATTATTATT	GPJTFOU02GIK8A
LSR245	TCTTTTCCACACTCTCTCTTACTCTTC	GTCGAATCTTTGAATTGTGACG	170	TTCTTTCTTTCTTTCTTTCTTTCTTTCTTT	GPJTFOU02G55NX
LSR246	TTGTGAAAGAGAAAAGAGCGGT	GCGGCTAGAAAATTGAAGGATA	277	AAAATAAAATAAAATAAAATAAAATAAAATAAAATAAA	GPJTFOU02H18CO
LSR247	TGAGAGATGAGATGTAAGAGCAGATAG	TGAGCAAACATTCCTAAGAGGG	288	TTATTATTATTATTATTATTATT	GPJTFOU02GI7H6
LSR248	AAAGTGGAGGAAGGAGAGAAAA	AACTCGGGTCAATACAAGTAGGA	279	AATAATAATAATAATAATAATAA	GPJTFOU02I7YHX
LSR249	GGTCCAAACTTGAATGACCAAA	CCCCTGTGTGCCTTAGTTAAAA	273	TTATTATTATTATTATTATTATT	GPJTFOU02GESXE
LSR250	AAGACAAATTAAGGAGGGGAGG	TAAGACGAGCGTAATGGTTGAC	297	TTCTTCTTCTTCTTCTTCTTCTT	GPJTFOU02HWBJ9
LSR251	TGGAAGAATTGGGTTTAGTTGG	ACCAGAGCATGAACTTTGAACA	123	TTCTTCTTCTTCTTCTTCTTCTT	GPJTFOU02IHPOW
LSR252	GAAATGGAAAAGGTGGATAGGA	TTGAAGTCTCCCTACGTCCC	219	TTATTATTATTATTATTATTATT	GPJTFOU02GFMJX
LSR253	ACCCAACATTCTCATCTTTGGA	CCCCACCAACTGTGTTCTACTT	314	AATAATAATAATAATAATAATAA	GPJTFOU02FTVHU
LSR254	TTCCACTTCCAATGAGAGGATT	AATGATCCACAGCAACAACAAC	208	AGAAGAAGAAGAAGAAGAAGAAG	GPJTFOU02G1NEU
LSR255	TGAGAGATGAGATGTAAGAGCAGATAG	TGAGCAAACATTCCTAAGAGGG	288	TTATTATTATTATTATTATTATT	GPJTFOU02H0SF8
LSR256	TCCTTCTTCTTTGTCCTTTTGC	CTATTGGATCTCGCTCTTGCTT	283	TTATTATTATTATTATTATTATT	GPJTFOU02HNNIN
LSR257	TACTGTTCAAATGGTCCTGTCG	CCCCTATTTCGTTTCACAAGTC	187	GATGATGATGATGATGATGATGA	GPJTFOU02F9K7N
LSR258	TGATATTCTGTCGTCTGGATGC	ACCGCATTATACTTGTAGCCGT	199	AATAATAATAATAATAATAATAA	GPJTFOU02FK6V2
LSR259	TACTGTTCAAATGGTCCTGTCG	CCCCTATTTCGTTTCACAAGTC	187	GATGATGATGATGATGATGATGA	GPJTFOU02JBETJ
LSR260	TTCTTTCTCCTTCGCTGTCTTC	GGGATGATGATATTCGGAGCTA	346	TCTTCTTCTTCTTCTTCTTCTTC	GPJTFOU02GJ7EQ
LSR261	TGCTTGGCTGATTCTTTTGTC	TTTCATCCTCACAGCTTTCTCA	128	CTTCTTCTTCTTCTTCTTCTTCT	GPJTFOU02GBLF1
LSR262	TCGCAGGAATCACATCTTCTAA	CATACACTCACCTCCCTGTTCA	328	TTATTATTATTATTATTATTATT	GPJTFOU02I537F
LSR263	ACGTTTCCCAATAAACCCTCTT	AACGAACATACCTCAACCCATC	197	TCTTCTTCTTCTTCTTCTTCTTC	GPJTFOU02FQ5KI
LSR264	AGTTGGCGACGATTATGTGAT	CTATGTAGGGAGAAGATGCACG	323	CCTCCTCCTCCTCCTCCTCCTCC	GPJTFOU02IF2HS
LSR265	TGCTTGGCTGATTCTTTTGTC	TTTCATCCTCACAGCTTTCTCA	128	CTTCTTCTTCTTCTTCTTCTTCT	GPJTFOU02F2MOH
LSR266	CGCGCACACAAACATATACCTA	TATCCCCTCCTCCTACCTGTCT	176	TTATTATTATTATTATTATTATT	GPJTFOU02HSA1Y
LSR267	GGTCCTGATATTCTATGTCTACCCA	GTGTTCACTGCCTGCTTCATTA	195	GATGATGATGATGATGATGATGA	GPJTFOU02F5EO9
LSR268	ACGTTTCCCAATAAACCCTCTT	AACGAACATACCTCAACCCATC	199	TCTTCTTCTTCTTCTTCTTCTTC	GPJTFOU02IBJ7R
LSR269	CTCGATTATTCTGTCTGTGGAGA	GCATGATTTTGCAGTGAAGAC	161	TTCTTCTTCTTCTTCTTCTTCTT	GPJTFOU02G2FPD
LSR270	TTGAGCAGTAGCCTCATTTCAC	ATGATTAGTTCTTCTGGGAGGG	263	AATAATAATAATAATAATAATAA	GPJTFOU02GAW5K
LSR271	CCACCCCATTTCATACACAATA	CATTCAACCTAAGAGCGAGTGA	385	AATAATAATAATAATAATAATAA	GPJTFOU02G5ND2
LSR272	TGGAGGGTTTGAAGGAATTAGA	AAAGAGGAAGCAAAGTCATGGA	248	TTATTATTATTATTATTATTATT	GPJTFOU02F1E7K
LSR273	CTTCTCTCTCCCTTCACTCCAA	GAAGTCGTCTCTTGGCTTATCG	191	CTTCTTCTTCTTCTTCTTCTTCT	GPJTFOU02HGZVF
LSR274	GGAACTTAATGAACACAAAGCTGG	AAGGAACGAACTAGAACTGCCTC	246	TTATTATTATTATTATTATTATT	GPJTFOU02IEP1K
LSR275	TTCCACTTCCAATGAGAGGATT	AATGATCCACAGCAACAACAAC	208	AGAAGAAGAAGAAGAAGAAGAAG	GPJTFOU02FTMQA
LSR276	AAAGCAACAGAAGAGTTCCCAC	GTGTAAGCTGAGGCACATCAAG	207	AATAATAATAATAATAATAATAA	GPJTFOU02I18AV
LSR277	GAAAGGGTAGAATTGGGAATCA	ATCATCTCTGCAAAACTGCAAC	224	CTTCTTCTTCTTCTTCTTCTTCT	GPJTFOU02G71S7
LSR278	CTTTGCTCTCTCACCGTCAATA	AAATTGGATCTTCGGTTTGC	176	TTATTATTATTATTATTATTATT	GPJTFOU02HPP3M
LSR279	GAGAGAGAAGAATGTGCGTGTG	AACTGGAGTGAAGGCTGTTTGT	187	TTTATTTATTTATTTATTTATTTATTTATTT	GPJTFOU02I8IJD
LSR280	CATTGTTTACCCCACCCAGAT	TGTCAAAATCACGAACTGAACG	273	TATGTATGTATGTATGTATGTATGTATGTAT	GPJTFOU02IAJTO
LSR281	CAGCAACGTCATTACCACTATCA	TCTGCTAAACTCTGGAGGAAGTC	102	GCAGCAGCAGCAGCAGCAGCAGCA	GPJTFOU02G2THR
LSR282	AATTTTATGGACCTCATTCCCC	TTTACCAAACCCAATTCTAGCC	399	CATCATCATCATCATCATCATCAT	GPJTFOU02IXY01
LSR283	CACCGATGAAGTTAGAGGCTG	TGTGTAAGCGAAGAAGCTGAGT	316	CTTCTTCTTCTTCTTCTTCTTCTT	GPJTFOU02I22OW
LSR284	GCTCATCCAACCAAATCTTGTC	GGTTCAATTTTCACAACCACCT	286	AATAATAATAATAATAATAATAAT	GPJTFOU02IA1YK
LSR285	AAAACCCTCAATCCTCTCCTTC	GATCAAGTGAAAAGGCCAAGAG	214	AATAATAATAATAATAATAATAAT	GPJTFOU02GCM9N
LSR286	CCTGTAATCCAAATCAAATCCC	CAAGAGGGAAGGAGGTGAAAT	183	ACTACTACTACTACTACTACTACT	GPJTFOU02JYRXL
LSR287	AATTGGATTTGAAGACGAGCC	TACAAACAACATGGATGGCAAG	190	TATTATTATTATTATTATTATTAT	GPJTFOU02HP6CN
LSR288	GGCACCCAAGCTCAGAAAC	AAAAGATAGAGGCAGTCCAAGATG	252	ATAATAATAATAATAATAATAATA	GPJTFOU02FV3C3
LSR289	TATAGCCATTACCCACCTCACC	ATCAAACTCATTCCGAGCAAAC	188	TTCTTCTTCTTCTTCTTCTTCTTC	GPJTFOU02I25W1
LSR290	TATAGCCATTACCCCACCTCAC	AGAGTCGCCAATGAGAACAATC	138	TTCTTCTTCTTCTTCTTCTTCTTC	GPJTFOU02JMX3W
LSR291	CTTCCCTTTTCTCTTCTCACCA	AAGTAGATTGTGACCCCGCTAA	216	AATAATAATAATAATAATAATAAT	GPJTFOU02GTK06
LSR292	GTTTGTTGGAATTAGGGTGGAG	CTTTGGGAGGAGATTGATTTTG	277	ATCATCATCATCATCATCATCATC	GPJTFOU02FIW98
LSR293	TTCTTCATTTGGAGCATCCC	TACAACGACTCACTCCGGTAGA	166	CTTTCTTTCTTTCTTTCTTTCTTTCTTTCTTT	GPJTFOU02F611W
LSR294	TGTGTGTTGTGTGCAGCTAGAG	GAACCCATCTTTGGAATTGAAC	245	TGATGATGATGATGATGATGATGAT	GPJTFOU02GOR6C
LSR295	TGATAGACCGCGATAAAATGTG	CAGACATGAGACACCAACGTG	278	TAATAATAATAATAATAATAATAAT	GPJTFOU02GZGMN
LSR296	CAGCCAAGAACCCTCTCTTTC	TCTAAGCTCTCCCAATCCTTCA	360	CCGCCGCCGCCGCCGCCGCCGCCGC	GPJTFOU02H14CJ
LSR297	CGGATTCACACAATAATCTCCA	AAAAGGCCAAACACAGACACAT	179	AATAATAATAATAATAATAATAATA	GPJTFOU02GNYVT
LSR298	TTCTGGCTTTCTTCTTTACCTCC	TTTTGTCTGTGGAGAGAGAGGC	139	CTTCTTCTTCTTCTTCTTCTTCTTC	GPJTFOU02FIA5N
LSR299	TCAGAAATCCCATCAAAACTCC	TCTTCAAACCCATGACGATCTA	148	AAGAAGAAGAAGAAGAAGAAGAAGA	GPJTFOU02H3FMY
LSR300	TACCGATGCTCTGTTCTTGCTA	TTCCCACTTCATTGTCCAAAGT	347	CTTCTTCTTCTTCTTCTTCTTCTTC	GPJTFOU02FI4QU
LSR301	TACATGCCTATGGGGTTATCCT	GCCAAGAAGTGTTCCAACCTAT	313	TCTTCTTCTTCTTCTTCTTCTTCTT	GPJTFOU02ISIOH
LSR302	CGACTACCACTTCTCCATTTCC	CCTCTTCAGCCATCTTGAGAGT	395	TAATAATAATAATAATAATAATAAT	GPJTFOU02IYPPH
LSR303	CTCCCACTGCACTTCCTCTTAT	TCATCATCATCACTTGCTTCAG	294	TGATGATGATGATGATGATGATGAT	GPJTFOU02F30C4
LSR304	TGATGAGTCGTTCAGTTTTCGT	CTCTTGATTGATCCAAAATCCC	197	ATTATTATTATTATTATTATTATTA	GPJTFOU02JKQAD
LSR305	ATCATCTGGGTTGAGAGGAAGA	GGCTTTGGGTTTGAAGAAGAA	202	TTCTTCTTCTTCTTCTTCTTCTTCTT	GPJTFOU02GKF97
LSR306	GCACCCGAATATCTCAAGAAAG	ATAGGTGTGCAGATGAACGATG	337	AATAATAATAATAATAATAATAATAA	GPJTFOU02JCGKS
LSR307	GATCTTCTCCTACTGCCTCCCT	GATACTTCGCCATTCCTTTCTG	299	CGGCGGCGGCGGCGGCGGCGGCGGCG	GPJTFOU02JIQVZ
LSR308	GGGCTCAATTTCCCTAACAAA	TTGGCCTAATTTCATCATACCC	333	AATAATAATAATAATAATAATAATAA	GPJTFOU02GATF2
LSR309	GATATGGAGATGACGCAGATAGC	TCCTTCACAGCAACAACAAATC	305	TTCTTCTTCTTCTTCTTCTTCTTCTT	GPJTFOU02H8KL3
LSR310	CTCAAGTGCAAAATTCCATCAC	AAGGAACTCCAATCCACAAGAA	175	TTCTTCTTCTTCTTCTTCTTCTTCTT	GPJTFOU02FUK9O
LSR311	CCTTTCTATTTGGAGGGCTTTT	TGCTGGGATAATGATGAGAAGA	234	TTTCTTTCTTTCTTTCTTTCTTTCTTTCTTTCTTT	GPJTFOU02HQR10
LSR312	TGAGAGAGAAACATTGGGACCT	ATGAGAGATTTGACTTGGGGAA	327	CTTCTTCTTCTTCTTCTTCTTCTTCTT	GPJTFOU02GUDBO
LSR313	TGAGAGAGAAACATTGGGACCT	ATGAGAGATTTGACTTGGGGAA	326	CTTCTTCTTCTTCTTCTTCTTCTTCTT	GPJTFOU02F0APJ
LSR314	ACCGCTTACCCTTTTCTCTTTT	CCATTCGTCCTTATCAACATCA	324	TAATAATAATAATAATAATAATAATAA	GPJTFOU02F2N6U
LSR315	GCTGGGCAGTTTCTTGTATGTT	CAGTTCTCATTTGCAGGAGCTA	185	ATCATCATCATCATCATCATCATCATC	GPJTFOU02GWYU3
LSR316	GGTTTGACTTGGGAGGTAGATG	GTCTTGTGATTGCTCTTTGTGG	253	AGGAGGAGGAGGAGGAGGAGGAGGAGG	GPJTFOU02IHW6E
LSR317	GTGCTCGTACAATTCGTCCTC	AAAACTCTCCAACGGTCAGAA	214	GAAGAAGAAGAAGAAGAAGAAGAAGAAG	GPJTFOU02HHBEF
LSR318	CGGTTTGGTGTGTGATTGTTAG	GGAATTAGGAACAGAGGAATTGAG	237	TTCTTCTTCTTCTTCTTCTTCTTCTTCT	GPJTFOU02I1FPX
LSR319	TGGCTAATTGGGTGAGCTACAG	TGGTGGAAGTGTTACTGTGTGTG	353	TATTATTATTATTATTATTATTATTATT	GPJTFOU02F4245
LSR320	TCAGACCCAGGTGGAACTTT	CACCACTGCTAATGTAAGCGAC	291	ATAATAATAATAATAATAATAATAATAA	GPJTFOU02F9CZO
LSR321	TGGTGGAAGTGTTACTGTGTGTG	TGGCTAATTGGGTGAGCTACAG	352	AATAATAATAATAATAATAATAATAATA	GPJTFOU02ICA4M
LSR322	AGCCTCTCTCTCTCTCTCTTCC	ATGAGAAATACTACCAACTACTGCC	100	TCTTCTTCTTCTTCTTCTTCTTCTTCTT	GPJTFOU02IQ71F
LSR323	GCCCACAAACAACAATAATCCT	GTTGGCTGATGAACCCATAAAT	298	AACAACAACAACAACAACAACAACAACAA	GPJTFOU02FKNNW
LSR324	ATATAGGCGAACAACCATGAGG	CAACAGACCAAATCGAGCATAG	242	ATAATAATAATAATAATAATAATAATAAT	GPJTFOU02F2N4F
LSR325	CCTTCTTTCCCTTCTCTTCCA	TCGTATATGTTCTTTTCCGGTG	180	TCTTCTTCTTCTTCTTCTTCTTCTTCTTC	GPJTFOU02HJUIC
LSR326	TTCCTTTCCTCACTCACAATCA	TTCTTCTTCTTCTCTGGTATGACG	135	AGAAGAAGAAGAAGAAGAAGAAGAAGAAG	GPJTFOU02H7QSE
LSR327	TATTGATAGCCCCAAACTCTCA	TTAGAAGAGCCAATTAGAGCCA	337	AATAATAATAATAATAATAATAATAATAA	GPJTFOU02H177I
LSR328	CCTTCTTTCCCTTCTCTTCCAT	ACCACTTGACAGAGCCATAAGC	242	TCTTCTTCTTCTTCTTCTTCTTCTTCTTC	GPJTFOU02FQDUY
LSR329	TCAACAGGTTTGAACTTAGCCA	TAAGCAACACAGAGAGGCAAAA	235	CTTTCTTTCTTTCTTTCTTTCTTTCTTTCTTTCTTTCTT	GPJTFOU02FOK2V
LSR330	CTAGCCACCTCTGATATGCAAC	GTCCTACCCCTTATGACTATTTTGT	360	CATAACATAACATAACATAACATA	GPJTFOU02HXUEE
LSR331	CAAAAGGTCGGGATTTGTGTA	CACCAAGCAAGCAAAGTTAGTG	223	TTTATTTTATTTTATTTTATTTTA	GPJTFOU02H3M63
LSR332	CACCCAAATACCTCCCCTACTC	TGATATGAATGGATGGATGGTG	108	TTTTCTTTTCTTTTCTTTTCTTTT	GPJTFOU02GXCSJ
LSR333	TCACTCCATGTTGCTTCACC	TGTTATTCCTTGAGTTAGGCTCG	140	AATTCAATTCAATTCAATTCAATT	GPJTFOU02J1X7A
LSR334	GATTGTCCCAGCAACTTAAACC	TGTGTGTTCTTTTACCCTTCCA	187	AAAATAAAATAAAATAAAATAAAA	GPJTFOU02HXRCO
LSR335	AAAACAAAGCAAAGCAGAGAGC	AGCACAAAGAGGGAAAGAGAGA	219	TCTTTCTCTTTCTCTTTCTCTTTCTCTTT	GPJTFOU02G17Z3
LSR336	CATTACATTCCTGCCCAATACA	TCTACTCTCTCTCTCTCTCTCTCACAA	256	TTTTTCTTTTTCTTTTTCTTTTTCTTTTT	GPJTFOU02IHDNS
LSR337	GCAGGCTTTTGGATTGTAGTC	AATGAGGGGCGTTCAATTA	196	TTCCTCTTCCTCTTCCTCTTCCTCTTCCT	GPJTFOU02GB0X6
LSR338	GTAGAGGTAGCGGGTAGCAGAG	AGTGGAGTGAGATAAAATGGCG	394	TTCCTCTTCCTCTTCCTCTTCCTCTTCCT	GPJTFOU02F38AJ
LSR339	CCACTCTAAAACCCACCTACCA	TGATTACCCCATTTCAATAGCC	175	GAAAGAAAGAAAGAAAGAAA	GPJTFOU02HEF8A
LSR340	GACGACTTTGACTGTGGAGAAGA	GGATTTTGGACATTTGTTGCC	245	TTTATTTATTTATTTATTTA	GPJTFOU02IJKMO
LSR341	CATGGCTTTCTCAATTCCCATA	TGGATGCTTGCTATGATTTCTG	254	AATAAATAAATAAATAAATA	GPJTFOU02GYH22
LSR342	TGTTATAGGGTTGAGCAGGTTG	GAGAGAGAGAGGTGAGTTTGGG	349	ATTAATTAATTAATTAATTA	GPJTFOU02HZ3TW
LSR343	AACCAAGACCGCTACTCTCAAT	AATACACCGAAAACCCACTGAT	268	GTTTGTTTGTTTGTTTGTTT	GPJTFOU02HHOC7
LSR344	AACATGGGATAAAACGGACATC	AGTTGCCGCTGTTTGAGTAAGT	359	CATACATACATACATACATA	GPJTFOU02GIQZ9
LSR345	GACATGACCAAGACCAAATCAG	CTGTGGTTCCCTTTTCACTTGT	265	AAATAAATAAATAAATAAAT	GPJTFOU02JOXMU
LSR346	GGAGAGTATGGGCTTTAGGGTT	TGCGCTACTGATGTATCCTCAT	274	TTTATTTATTTATTTATTTA	GPJTFOU02GK9Z3
LSR347	GGCAAAATGACAAGTGGATATG	TGTCGTGTATCGGTGTGTAGTTT	246	ATTAATTAATTAATTAATTA	GPJTFOU02IWJUA
LSR348	ATTCGCCATCTCAACTAGAAGC	AGGAAGTGTCCCAAATGTGTCT	174	TTTATTTATTTATTTATTTA	GPJTFOU02F8ULV
LSR349	CATTCACTAGGTCAGATAGCCTTG	AAAGACCAGACAGCGGATACTC	317	AATAAATAAATAAATAAATA	GPJTFOU02ICVO0
LSR350	ACTTCAGCATTTGAGGCCATT	GACCAATTTTCAACACATGACG	328	ATTTATTTATTTATTTATTT	GPJTFOU02FVX4O
LSR351	TATGGGTTCTCTAAGGATGTGATTCG	CCAAATAGACACAAATCTTCCAGTCG	100	TTATTTATTTATTTATTTAT	GPJTFOU02G96VF
LSR352	ACTGTCTGTATGGGATCGCTTT	GGAGACGAAGGGAATTGATTTA	251	TATTTATTTATTTATTTATT	GPJTFOU02ICVMI
LSR353	AACATGGGATAAACGGACATCT	TTAGGTCTCTGGATCGTATGGC	100	CATACATACATACATACATA	GPJTFOU02JWHL5
LSR354	ATATCCTCCATTCCTCCCAAGT	CTCCAAGCACACACACACAA	148	ATTTATTTATTTATTTATTT	GPJTFOU02GWZA2
LSR355	AACAAACGCATAGGAGAAGAGC	TCAGGGGAAACTGATTTATTGC	315	AAACAAACAAACAAACAAAC	GPJTFOU02IAQ03
LSR356	TGAGGATAGGAGTTTGGTAACTTG	ATAATAACGCGCAAGCTGAA	127	AAAGAAAGAAAGAAAGAAAG	GPJTFOU02JGIX5
LSR357	GAGAATGCCCATAAAGATGC	GGGGAGCCCTAGACCTTAT	155	CTTTCTTTCTTTCTTTCTTT	GPJTFOU02HJ13D
LSR358	TCAAAGAGAATTTAGACCCGTG	AGATGGTACAGCACGAATATGG	228	ATAAATAAATAAATAAATAA	GPJTFOU02FMG1A
LSR359	TGTGGCTGAGTTAATGGTTGAG	TCAGGCTCTTTCTTCACACGTA	174	GGTTGGGGTTGGGGTTGGGGTTGGGGTTGG	GPJTFOU02JVSIO
LSR360	CTCCCACTGCACTTCCTCTTAT	TCATCATCATCACTTGCTTCAG	294	AGGATTAGGATTAGGATTAGGATTAGGATTA	GPJTFOU02F30C4
LSR361	GGGATAGATTGAACAGAAGGGA	GTAGAGGAGGTATGCACGATCA	304	GGGAGGGGAGGGGAGGGGAGGGGAGG	GPJTFOU02IWH24
LSR362	ACGGTTCAGACAACAGAAACAA	TAACTCCTTCCTTCCAAACGAT	223	AAAATAAAATAAAATAAAATAAAATA	GPJTFOU02HWNB1
LSR363	CAATCTCAAACCCAAGTTCCAG	AACAGAATGGTGAGGCAGATG	400	CCAACCCAACCCAACCCAACCCAACC	GPJTFOU02I6UMW
LSR364	ATTCACTCACCGGATCTACGAA	ATTGCTCCACTTGTCATCCTTT	310	TTAATTAATTAATTAATTAAT	GPJTFOU02ISJGT
LSR365	AGAACTGCATCCTCGAACTACA	GCAGCATCCCACTTCAAA	129	AGAAAGAAAGAAAGAAAGAAA	GPJTFOU02H0MAV
LSR366	ACGCCATAGCAAATACAAACCT	GTAAACCCCAACGGTGAACA	174	AATAAATAAATAAATAAATAA	GPJTFOU02F948Y
LSR367	TAAGAATGGGGACTACCGACAT	CCTTTTCCCTTCGTTTTCTCTT	226	TTAATTAATTAATTAATTAAT	GPJTFOU02IJI76
LSR368	ATCTGTTTATTTGCATGGGGAG	TTTGGACGCATTATTGAGCA	213	TCTTTCTTTCTTTCTTTCTTT	GPJTFOU02IFN14
LSR369	AGGAAGAGGAGGATTATTTCCC	AAAGCTGACAAAGATGGAGGAC	182	TTTATTTATTTATTTATTTAT	GPJTFOU02IM32I
LSR370	ACCAAATAGTTACCAAACTGAGCC	CCACACACACCTTATAGCAACG	107	TTATTTATTTATTTATTTATT	GPJTFOU02F3GF1
LSR371	ACTCGCCCAAACCCAACTA	CTTGAATAAGAGCAATGTGACCC	310	CACCCACCCACCCACCCACCC	GPJTFOU02HYNTR
LSR372	GGTCAAAGACGACGACGG	CTTTAGAGGACAACCAAGAATGAAG	132	GGTGGCGGTGGCGGTGGCGGTGGCGGTGGCGG	GPJTFOU02IJULO
LSR373	ACTATAAGAACGTGCAGGCCAT	GAAGAAAGCTAATGTTGGTCGG	291	TTTTCTTTTTCTTTTTCTTTTTCTTTTTCTTT	GPJTFOU02F4FAL
LSR374	ACTCCCACTTCTTTCTCGCATA	AGGCTGAGTCGTAACTCCAAAC	178	GTTCTGTTCTGTTCTGTTCTGTTCTGT	GPJTFOU02HZ888
LSR375	GTCATTTTCTTTGGTAGTCACGAG	TCTCTCTTCTTAGCAATCCATTACC	272	TTATTTTATTTTATTTTATTTTATTTT	GPJTFOU02IHF54
LSR376	TGATACACAGGTTCGATTTTCC	CATGGGTCAAATACATCTTTCC	122	AAATAAATAAATAAATAAATAA	GPJTFOU02H5AT7
LSR377	GCTTTCACGACTCCATTCTTTT	GGAGGGAAATCCAACACAAATA	170	TTTATTTATTTATTTATTTATT	GPJTFOU02IYX71
LSR378	GATTGATTTGGACGGTTAGCAT	ATACCTACGCACCAGAAGGAGA	349	TTTATTTATTTATTTATTTATT	GPJTFOU02G0PM4
LSR379	CACTTCTTTTGGCTTTTCTGCT	ACTTGATGAATGTGGGTTGGTT	321	TTGTTTGTTTGTTTGTTTGTTT	GPJTFOU02G6QT2
LSR380	GACTATCTTCTCTCTCCCACCG	CTCCACCATTCTCTCTACCGTC	178	TTTATTTATTTATTTATTTATT	GPJTFOU02JD2H5
LSR381	TGGGTCTATTTGGGAGCTTTTA	TGCGAAACTCTCTCTCTGTTTG	219	TTATTTATTTATTTATTTATTT	GPJTFOU02FISAA
LSR382	TTTTGGCATCAACACCCA	TCTCTATTTCATGTTCCTCTTCCC	104	TTGTTTGTTTGTTTGTTTGTTT	GPJTFOU02JN5AH
LSR383	GGGCTTCACCACACATTTCT	GAACAAGGGAAGATTTAGGTCAAC	362	TTTATTTATTTATTTATTTATT	GPJTFOU02IBOD0
LSR384	TGTCCCACAATAGCTCCATTT	CATCATCCTTGATCTCCTTTCC	180	TTTATTTATTTATTTATTTATT	GPJTFOU02JOVDU
LSR385	TTCTCCGAAATCTCCATTCA	TCGTCGCACCCAAATATAAA	279	ATGAATGAATGAATGAATGAAT	GPJTFOU02GHM5M
LSR386	GATTTGGACGGTTAGCATTCTC	GGATCTTAGCTTTTGCCTTTCA	322	TTTATTTATTTATTTATTTATT	GPJTFOU02H6TQI
LSR387	CACTGACCAAAGTCAAACTCATGT	AATCAAACCAAGAAGTCGGTTG	313	ATTTATTTATTTATTTATTTAT	GPJTFOU02JHC8L
LSR388	AAACTCTTTCTCCCCACCAAAT	GAGATGTAATAGCCAAGGCGAC	297	TTCTCCTTCTCCTTCTCCTTCTCCTTCTCCTTC	GPJTFOU02HW88R
LSR389	GCATCTCACCACCTGTTGTTT	AAGGAATGAAAGACCTCTCCAA	312	TGGAATTGGAATTGGAATTGGAATTGGAATTGG	GPJTFOU02G5EKR
LSR390	GTTTTCACCAAGCACTGAGG	CCTGAAGAAGCAGAAATAAGGA	111	CCATAACCATAACCATAACCATAACCATAACCA	GPJTFOU02HHPEP
LSR391	TGGTGGAACAGAGTCAGAGAGA	AGAAGGAGGAGGAAGAGCAGAT	279	CTCTTTCTCTTTCTCTTTCTCTTTCTCTTTCTCT	GPJTFOU02HAG9F
LSR392	TTGGTAGAGATGTGGAATGAGG	GGAAAGGAAAGGAAAGAGTAACC	284	CTTCTGCTTCTGCTTCTGCTTCTGCTTCTGCTTC	GPJTFOU02GCQHI
LSR393	GCCTTCCTGTTTTAGGATAGCA	ACTTTGTTCAGCAGGTCAGTCA	170	AAATAAATAAATAAATAAATAAA	GPJTFOU02GOQX3
LSR394	TATAATGGTCCCACTGAAAGCC	CATTCCAGCACCTACAGCTTC	285	TTTATTTATTTATTTATTTATTT	GPJTFOU02FTJAW
LSR395	GTGTGTGTGAATTTGCAGAGGA	GTGATTGGATTTTGGGAGACAC	125	AAATAAATAAATAAATAAATAAA	GPJTFOU02J092G
LSR396	TTTCTTCCTCTCTCATCAACCC	TATTCTCGATCTCCCTCATGCT	210	AAATAAATAAATAAATAAATAAA	GPJTFOU02GZ2OO
LSR397	CCATTAAAACTCGCTGGTATCC	CCTGCCAAGTACATTTCATTCA	147	TTTATTTATTTATTTATTTATTT	GPJTFOU02I2EH1
LSR398	CCCAAAATTGAGTGGAAAGTGT	ATTGTGTGGAAGTTGGTGGTTT	375	GAAAGAAAGAAAGAAAGAAAGAA	GPJTFOU02GN0YN
LSR399	CGTTTCTGCATCATCTGGGTAT	ATTCAGGCCCAAACACGC	148	TTTGTTTGTTTGTTTGTTTGTTT	GPJTFOU02F6LIM
LSR400	TTCATCATTCCGAGGCTATATG	CACCTAATTTCATGCCACCTAC	305	TTTATTTATTTATTTATTTATTT	GPJTFOU02I4AFY
